# Supplementary material for: Crystal structure, Hirshfeld surface analysis, inter­action energy, and DFT studies of cholesteryl hepta­noate
Source: Acta Crystallogr E Crystallogr Commun. 2021 Jun 4;77(Pt 7):686–91. doi: 10.1107/S2056989021005661 (PMC8382062; doi:10.1107/S2056989021005661)
Supplement: Supplementary file 1 [file e-77-00686-sup1.cif]

##############################################################################
#                                                                            #
# This CIF contains the data in a paper accepted for publication in          #
# Acta Crystallographica Section E. It conforms to the requirements of       #
# Notes for Authors for Acta Crystallographica Section E, and has been       #
# peer reviewed under the auspices of the IUCr Commission on Journals.       #
#                                                                            #
# Full details of the Crystallographic Information File format               #
# are given in the paper "The Crystallographic Information File (CIF):       #
# a New Standard Archive File for Crystallography" by S. R. Hall, F. H.      #
# Allen and I. D. Brown [Acta Cryst. (1991), A47, 655-685].                  #
#                                                                            #
# The current version of the core CIF dictionary is obtainable from          #
# ftp://ftp.iucr.org/pub/cif_core.dic.                                       #
#                                                                            #
# Software is freely available for graphical display of the structure(s)     #
# in this CIF. For information consult the CIF software page                 #
# http://www.iucr.org/resources/cif/software.                                #
#                                                                            #
# This file may be used for bona fide research purposes within the           #
# scientific community so long as proper attribution is given to the journal # 
# article from which it was obtained.                                        #
#                                                                            #
##############################################################################
data_I
_audit_creation_method     'SHELXL-2018/3'
_chemical_name_systematic     'Cholesteryl heptanoate'
_chemical_name_common     'Cholesteryl heptanoate'
_chemical_formula_moiety     'C34 H58 O2'
_chemical_formula_sum     'C34 H58 O2'
_chemical_formula_iupac     'C34 H58 O2'
_chemical_formula_weight     498.80
_chemical_melting_point     ?
_chemical_absolute_configuration     unk
_space_group_crystal_system     monoclinic
_space_group_name_H-M_alt     'P 21'
_space_group_name_Hall     'P 2yb'
loop_
    _space_group_symop_operation_xyz
    'x, y, z'
    '-x, y+1/2, -z'
_cell_length_a     12.0622(3)
_cell_length_b     9.2715(2)
_cell_length_c     13.8140(4)
_cell_angle_alpha     90
_cell_angle_beta     92.306(2)
_cell_angle_gamma     90
_cell_volume     1543.63(7)
_cell_formula_units_Z     2
_cell_measurement_reflns_used     5761
_cell_measurement_theta_min     2.20
_cell_measurement_theta_max     27.32
_cell_measurement_temperature     120(2)
_exptl_crystal_description     plate
_exptl_crystal_colour     colourless
_exptl_crystal_size_max     0.30
_exptl_crystal_size_mid     0.224
_exptl_crystal_size_min     0.093
_exptl_crystal_density_diffrn     1.073
_exptl_crystal_density_meas     ?
_exptl_crystal_density_method     ?
_exptl_crystal_F_000     556
_exptl_absorpt_coefficient_mu     0.064
_exptl_absorpt_correction_type     none
_exptl_absorpt_process_details     ?
_exptl_absorpt_correction_T_min     ?
_exptl_absorpt_correction_T_max     ?
_diffrn_ambient_temperature     120(2)
_diffrn_source     ?
_diffrn_radiation_type     MoK\a
_diffrn_radiation_wavelength     0.71073
_diffrn_measurement_device_type
                              'Bruker APEXII QUAZAR three-circle diffractometer'
_diffrn_measurement_method     '\f and \w scans'
_diffrn_detector_area_resol_mean     8.3333
_diffrn_reflns_number     15024
_diffrn_reflns_av_R_equivalents     0.0406
_diffrn_reflns_av_unetI/netI     0.0547
_diffrn_reflns_theta_min     1.475
_diffrn_reflns_theta_max     27.479
_diffrn_reflns_theta_full     25.242
_diffrn_measured_fraction_theta_max     0.998
_diffrn_measured_fraction_theta_full     0.998
_diffrn_reflns_limit_h_min     -15
_diffrn_reflns_limit_h_max     15
_diffrn_reflns_limit_k_min     -12
_diffrn_reflns_limit_k_max     12
_diffrn_reflns_limit_l_min     -17
_diffrn_reflns_limit_l_max     17
_refine_special_details     ?
_reflns_number_total     6805
_reflns_number_gt     6079
_reflns_threshold_expression     'I > 2\s(I)'
_refine_ls_structure_factor_coef     Fsqd
_refine_ls_matrix_type     full
_refine_ls_R_factor_all     0.0526
_refine_ls_R_factor_gt     0.0458
_refine_ls_wR_factor_gt     0.1128
_refine_ls_wR_factor_ref     0.1175
_refine_ls_goodness_of_fit_ref     1.026
_refine_ls_restrained_S_all     1.026
_refine_ls_number_reflns     6805
_refine_ls_number_parameters     331
_refine_ls_number_restraints     1
_refine_ls_hydrogen_treatment     constr
_refine_ls_weighting_scheme     calc
_refine_ls_weighting_details
              'w=1/[\s^2^(Fo^2^)+(0.0614P)^2^+0.1758P] where P=(Fo^2^+2Fc^2^)/3'
_atom_sites_solution_hydrogens     geom
_atom_sites_solution_primary     ?
_atom_sites_solution_secondary     ?
_refine_ls_shift/su_max     0.000
_refine_ls_shift/su_mean     0.000
_refine_diff_density_max     0.240
_refine_diff_density_min     -0.221
_refine_ls_extinction_method     none
_refine_ls_extinction_coef     .
_refine_ls_abs_structure_details
;
Flack <i>x</i>determined using 2417 quotients
[(<i>I</i>^+^)-(<i>I</i>^-^)]/[(<i>I</i>^+^)+(<i>I</i>^-^)]
(Parsons <i>et al.</i>,  2013)
;
_refine_ls_abs_structure_Flack     0.3(7)
loop_
    _atom_type_symbol
    _atom_type_description
    _atom_type_scat_dispersion_real
    _atom_type_scat_dispersion_imag
    _atom_type_scat_source
    'C' 'C' 0.0033 0.0016
                         'International Tables Vol C Tables 4.2.6.8 and 6.1.1.4'
    'H' 'H' 0.0000 0.0000
                         'International Tables Vol C Tables 4.2.6.8 and 6.1.1.4'
    'O' 'O' 0.0106 0.0060
                         'International Tables Vol C Tables 4.2.6.8 and 6.1.1.4'
_computing_data_collection
;
<i>APEX2</i> (Bruker, 2012)
;
_computing_cell_refinement
;
<i>SAINT</i> (Bruker, 2012)
;
_computing_data_reduction
;
<i>SAINT</i> (Bruker, 2012)
;
_computing_structure_solution
;
SHELXT (Sheldrick, 2015<i>a</i>)
;
_computing_structure_refinement
;
<i>SHELXL2018/3</i> (Sheldrick, 2015<i>b</i>)
;
_computing_molecular_graphics
;
<i>ORTEP-3</i> for Windows (Farrugia, 2012)
;
_computing_publication_material
;
WinGX publication routines (Farrugia, 2012) and PLATON (Spek,
2020)
;
loop_
    _atom_site_type_symbol
    _atom_site_label
    _atom_site_fract_x
    _atom_site_fract_y
    _atom_site_fract_z
    _atom_site_U_iso_or_equiv
    _atom_site_adp_type
    _atom_site_calc_flag
    _atom_site_occupancy
    _atom_site_disorder_assembly
    _atom_site_disorder_group
    O O1 0.88629(14) 0.64631(18) 0.15841(13) 0.0314(4) Uani d 1 . .
    O O2 0.91179(18) 0.8775(2) 0.11617(18) 0.0518(6) Uani d 1 . .
    C C1 1.4569(2) 0.5375(3) -0.03304(19) 0.0381(6) Uani d 1 . .
    H H1A 1.504609 0.496801 -0.079854 0.057 Uiso calc 1 . .
    H H1B 1.431548 0.462591 0.008619 0.057 Uiso calc 1 . .
    H H1C 1.497197 0.608290 0.004961 0.057 Uiso calc 1 . .
    C C2 1.3584(2) 0.6081(3) -0.08471(17) 0.0316(5) Uani d 1 . .
    H H2A 1.320002 0.536527 -0.124748 0.038 Uiso calc 1 . .
    H H2B 1.385067 0.682562 -0.127298 0.038 Uiso calc 1 . .
    C C3 1.2763(2) 0.6752(3) -0.01697(17) 0.0330(6) Uani d 1 . .
    H H3A 1.251610 0.601733 0.027306 0.040 Uiso calc 1 . .
    H H3B 1.313740 0.749700 0.021227 0.040 Uiso calc 1 . .
    C C4 1.1761(2) 0.7401(3) -0.06989(18) 0.0308(5) Uani d 1 . .
    H H4A 1.140592 0.665786 -0.109617 0.037 Uiso calc 1 . .
    H H4B 1.201347 0.814656 -0.113085 0.037 Uiso calc 1 . .
    C C5 1.0894(2) 0.8056(3) -0.00503(19) 0.0304(5) Uani d 1 . .
    H H5A 1.124902 0.877278 0.036917 0.036 Uiso calc 1 . .
    H H5B 1.033294 0.854229 -0.045343 0.036 Uiso calc 1 . .
    C C6 1.0337(2) 0.6940(3) 0.0568(2) 0.0367(6) Uani d 1 . .
    H H6A 1.006225 0.616313 0.015417 0.044 Uiso calc 1 . .
    H H6B 1.088515 0.653667 0.102419 0.044 Uiso calc 1 . .
    C C7 0.9385(2) 0.7534(3) 0.1125(2) 0.0335(6) Uani d 1 . .
    C C8 0.79138(19) 0.6851(3) 0.21509(17) 0.0273(5) Uani d 1 . .
    H H8 0.804295 0.779292 0.245756 0.033 Uiso calc 1 . .
    C C9 0.78323(19) 0.5697(3) 0.29241(17) 0.0261(5) Uani d 1 . .
    H H9A 0.848991 0.572960 0.335142 0.031 Uiso calc 1 . .
    H H9B 0.780098 0.475481 0.261901 0.031 Uiso calc 1 . .
    C C10 0.68089(18) 0.5910(2) 0.35138(16) 0.0220(4) Uani d 1 . .
    C C11 0.57079(18) 0.6073(2) 0.29501(15) 0.0205(4) Uani d 1 . .
    C C12 0.5379(2) 0.4598(3) 0.25045(17) 0.0267(5) Uani d 1 . .
    H H12A 0.475360 0.471934 0.206043 0.040 Uiso calc 1 . .
    H H12B 0.518810 0.394491 0.301058 0.040 Uiso calc 1 . .
    H H12C 0.599259 0.421289 0.216544 0.040 Uiso calc 1 . .
    C C13 0.58615(19) 0.7181(3) 0.21267(16) 0.0247(5) Uani d 1 . .
    H H13A 0.519863 0.717802 0.170516 0.030 Uiso calc 1 . .
    H H13B 0.593196 0.813491 0.241059 0.030 Uiso calc 1 . .
    C C14 0.68645(19) 0.6904(3) 0.15136(17) 0.0278(5) Uani d 1 . .
    H H14A 0.676936 0.599652 0.117096 0.033 Uiso calc 1 . .
    H H14B 0.692363 0.766606 0.103719 0.033 Uiso calc 1 . .
    C C15 0.69011(18) 0.5926(2) 0.44767(16) 0.0242(5) Uani d 1 . .
    H H15 0.760872 0.583827 0.476350 0.029 Uiso calc 1 . .
    C C16 0.59494(18) 0.6076(3) 0.51323(15) 0.0249(5) Uani d 1 . .
    H H16A 0.596925 0.703036 0.542050 0.030 Uiso calc 1 . .
    H H16B 0.603350 0.537672 0.565224 0.030 Uiso calc 1 . .
    C C17 0.48277(18) 0.5853(2) 0.46075(15) 0.0205(4) Uani d 1 . .
    H H17 0.471506 0.481913 0.449347 0.025 Uiso calc 1 . .
    C C18 0.47990(17) 0.6643(2) 0.36225(15) 0.0195(4) Uani d 1 . .
    H H18 0.498642 0.765154 0.376379 0.023 Uiso calc 1 . .
    C C19 0.36285(18) 0.6654(3) 0.31454(15) 0.0241(5) Uani d 1 . .
    H H19A 0.344502 0.568507 0.292694 0.029 Uiso calc 1 . .
    H H19B 0.362694 0.727231 0.257918 0.029 Uiso calc 1 . .
    C C20 0.27255(18) 0.7178(3) 0.38188(16) 0.0237(5) Uani d 1 . .
    H H20A 0.285173 0.818564 0.397559 0.028 Uiso calc 1 . .
    H H20B 0.200528 0.709896 0.348451 0.028 Uiso calc 1 . .
    C C21 0.27233(17) 0.6294(2) 0.47595(15) 0.0199(4) Uani d 1 . .
    C C22 0.2384(2) 0.4731(2) 0.45499(18) 0.0269(5) Uani d 1 . .
    H H22A 0.166143 0.471404 0.423254 0.040 Uiso calc 1 . .
    H H22B 0.236660 0.420533 0.514769 0.040 Uiso calc 1 . .
    H H22C 0.291140 0.429430 0.413806 0.040 Uiso calc 1 . .
    C C23 0.39003(17) 0.6415(2) 0.52227(14) 0.0196(4) Uani d 1 . .
    H H23 0.404155 0.744866 0.531215 0.024 Uiso calc 1 . .
    C C24 0.3794(2) 0.5788(3) 0.62369(16) 0.0272(5) Uani d 1 . .
    H H24A 0.436235 0.617339 0.668192 0.033 Uiso calc 1 . .
    H H24B 0.385290 0.474515 0.622739 0.033 Uiso calc 1 . .
    C C25 0.26318(19) 0.6266(3) 0.65246(16) 0.0266(5) Uani d 1 . .
    H H25A 0.268795 0.698477 0.703457 0.032 Uiso calc 1 . .
    H H25B 0.221731 0.544824 0.675685 0.032 Uiso calc 1 . .
    C C26 0.20397(17) 0.6915(2) 0.55966(15) 0.0210(4) Uani d 1 . .
    H H26 0.216305 0.795963 0.561267 0.025 Uiso calc 1 . .
    C C27 0.07807(18) 0.6667(3) 0.55763(15) 0.0251(5) Uani d 1 . .
    H H27 0.065026 0.562329 0.557622 0.030 Uiso calc 1 . .
    C C28 0.0200(2) 0.7293(3) 0.46669(18) 0.0342(6) Uani d 1 . .
    H H28A -0.058932 0.724501 0.472814 0.051 Uiso calc 1 . .
    H H28B 0.040410 0.674760 0.411099 0.051 Uiso calc 1 . .
    H H28C 0.041967 0.828039 0.459043 0.051 Uiso calc 1 . .
    C C29 0.02759(19) 0.7298(3) 0.64897(17) 0.0295(5) Uani d 1 . .
    H H29A 0.076544 0.707596 0.704403 0.035 Uiso calc 1 . .
    H H29B 0.024675 0.833916 0.642601 0.035 Uiso calc 1 . .
    C C30 -0.08842(19) 0.6749(3) 0.66924(16) 0.0274(5) Uani d 1 . .
    H H30A -0.139634 0.705361 0.617273 0.033 Uiso calc 1 . .
    H H30B -0.087729 0.570343 0.670378 0.033 Uiso calc 1 . .
    C C31 -0.1289(2) 0.7309(3) 0.76532(18) 0.0355(6) Uani d 1 . .
    H H31A -0.117039 0.834280 0.767913 0.043 Uiso calc 1 . .
    H H31B -0.083762 0.687938 0.817400 0.043 Uiso calc 1 . .
    C C32 -0.2505(2) 0.7007(3) 0.78366(17) 0.0302(5) Uani d 1 . .
    H H32 -0.295137 0.747125 0.731650 0.036 Uiso calc 1 . .
    C C33 -0.2788(3) 0.5422(3) 0.7824(2) 0.0433(7) Uani d 1 . .
    H H33A -0.262037 0.501912 0.720684 0.065 Uiso calc 1 . .
    H H33B -0.356401 0.530157 0.793139 0.065 Uiso calc 1 . .
    H H33C -0.236003 0.493674 0.832650 0.065 Uiso calc 1 . .
    C C34 -0.2821(3) 0.7685(4) 0.8787(2) 0.0544(9) Uani d 1 . .
    H H34A -0.266938 0.870126 0.877199 0.082 Uiso calc 1 . .
    H H34B -0.239742 0.724853 0.931153 0.082 Uiso calc 1 . .
    H H34C -0.359790 0.753511 0.887713 0.082 Uiso calc 1 . .
loop_
    _atom_site_aniso_label
    _atom_site_aniso_U_11
    _atom_site_aniso_U_22
    _atom_site_aniso_U_33
    _atom_site_aniso_U_12
    _atom_site_aniso_U_13
    _atom_site_aniso_U_23
    O1 0.0290(9) 0.0269(9) 0.0393(10) 0.0008(7) 0.0154(7) -0.0006(7)
    O2 0.0526(13) 0.0282(10) 0.0772(16) 0.0055(9) 0.0329(11) 0.0059(10)
    C1 0.0320(14) 0.0523(17) 0.0305(13) -0.0027(12) 0.0073(11) 0.0017(12)
    C2 0.0344(13) 0.0339(13) 0.0269(12) -0.0017(11) 0.0082(10) 0.0022(10)
    C3 0.0293(12) 0.0445(15) 0.0253(11) -0.0018(11) 0.0048(9) 0.0024(11)
    C4 0.0330(13) 0.0312(13) 0.0287(12) -0.0034(10) 0.0087(10) 0.0065(10)
    C5 0.0315(13) 0.0260(12) 0.0339(13) -0.0021(10) 0.0053(10) 0.0026(10)
    C6 0.0329(13) 0.0294(13) 0.0492(15) 0.0020(11) 0.0183(11) 0.0053(12)
    C7 0.0314(13) 0.0293(13) 0.0406(14) -0.0007(10) 0.0104(11) 0.0020(11)
    C8 0.0262(11) 0.0255(11) 0.0309(12) 0.0001(10) 0.0114(9) -0.0057(10)
    C9 0.0222(11) 0.0281(12) 0.0281(11) 0.0011(9) 0.0028(9) -0.0035(9)
    C10 0.0224(11) 0.0172(10) 0.0265(11) 0.0008(8) 0.0039(8) -0.0032(8)
    C11 0.0219(10) 0.0204(11) 0.0195(10) -0.0006(8) 0.0029(8) -0.0028(8)
    C12 0.0285(12) 0.0244(11) 0.0275(12) -0.0006(9) 0.0035(9) -0.0071(9)
    C13 0.0279(11) 0.0252(12) 0.0215(10) 0.0042(9) 0.0057(9) -0.0004(9)
    C14 0.0328(12) 0.0281(12) 0.0231(11) 0.0027(10) 0.0097(9) -0.0008(9)
    C15 0.0196(10) 0.0251(11) 0.0279(11) 0.0010(9) -0.0007(8) -0.0013(9)
    C16 0.0249(11) 0.0302(12) 0.0197(10) 0.0039(10) 0.0012(8) -0.0003(9)
    C17 0.0223(10) 0.0193(10) 0.0201(10) 0.0020(8) 0.0031(8) -0.0001(8)
    C18 0.0220(10) 0.0184(10) 0.0183(10) 0.0003(8) 0.0030(8) -0.0018(8)
    C19 0.0237(11) 0.0301(12) 0.0185(10) 0.0015(9) 0.0020(8) 0.0010(9)
    C20 0.0214(10) 0.0275(12) 0.0222(10) 0.0025(9) 0.0014(8) 0.0010(9)
    C21 0.0201(10) 0.0202(10) 0.0196(10) 0.0004(8) 0.0018(8) -0.0010(8)
    C22 0.0282(12) 0.0242(12) 0.0289(12) -0.0014(9) 0.0077(9) -0.0052(9)
    C23 0.0218(10) 0.0189(10) 0.0182(10) 0.0024(8) 0.0021(8) 0.0001(8)
    C24 0.0290(12) 0.0309(12) 0.0218(11) 0.0071(10) 0.0040(9) 0.0045(9)
    C25 0.0296(12) 0.0307(12) 0.0198(10) 0.0046(10) 0.0046(9) 0.0023(9)
    C26 0.0231(10) 0.0205(10) 0.0197(10) 0.0017(9) 0.0021(8) -0.0011(8)
    C27 0.0236(11) 0.0284(12) 0.0237(11) -0.0004(9) 0.0054(8) -0.0043(9)
    C28 0.0238(12) 0.0484(16) 0.0306(13) 0.0023(11) 0.0035(9) -0.0017(11)
    C29 0.0250(11) 0.0375(14) 0.0265(12) 0.0007(10) 0.0060(9) -0.0080(10)
    C30 0.0272(11) 0.0301(12) 0.0252(11) 0.0006(10) 0.0061(9) -0.0047(10)
    C31 0.0302(13) 0.0496(16) 0.0273(12) -0.0016(11) 0.0078(10) -0.0125(11)
    C32 0.0317(12) 0.0334(13) 0.0262(11) 0.0029(10) 0.0095(9) 0.0004(10)
    C33 0.0514(17) 0.0420(16) 0.0376(15) -0.0039(13) 0.0157(13) -0.0029(12)
    C34 0.0498(18) 0.061(2) 0.0543(19) -0.0098(15) 0.0281(15) -0.0249(16)
_geom_special_details
;
 All esds (except the esd in the dihedral angle between two l.s. planes)
 are estimated using the full covariance matrix.  The cell esds are taken
 into account individually in the estimation of esds in distances, angles
 and torsion angles; correlations between esds in cell parameters are only
 used when they are defined by crystal symmetry.  An approximate (isotropic)
 treatment of cell esds is used for estimating esds involving l.s. planes.
;
loop_
    _geom_bond_atom_site_label_1
    _geom_bond_atom_site_label_2
    _geom_bond_site_symmetry_2
    _geom_bond_distance
    _geom_bond_publ_flag
    O1 C7 . 1.348(3) ?
    O1 C8 . 1.458(2) ?
    O2 C7 . 1.196(3) ?
    C1 C2 . 1.510(4) ?
    C1 H1A . 0.9600 ?
    C1 H1B . 0.9600 ?
    C1 H1C . 0.9600 ?
    C2 C3 . 1.523(3) ?
    C2 H2A . 0.9700 ?
    C2 H2B . 0.9700 ?
    C3 C4 . 1.512(4) ?
    C3 H3A . 0.9700 ?
    C3 H3B . 0.9700 ?
    C4 C5 . 1.530(3) ?
    C4 H4A . 0.9700 ?
    C4 H4B . 0.9700 ?
    C5 C6 . 1.516(3) ?
    C5 H5A . 0.9700 ?
    C5 H5B . 0.9700 ?
    C6 C7 . 1.510(3) ?
    C6 H6A . 0.9700 ?
    C6 H6B . 0.9700 ?
    C8 C14 . 1.513(3) ?
    C8 C9 . 1.518(3) ?
    C8 H8 . 0.9800 ?
    C9 C10 . 1.519(3) ?
    C9 H9A . 0.9700 ?
    C9 H9B . 0.9700 ?
    C10 C15 . 1.330(3) ?
    C10 C11 . 1.520(3) ?
    C11 C12 . 1.545(3) ?
    C11 C13 . 1.549(3) ?
    C11 C18 . 1.558(3) ?
    C12 H12A . 0.9600 ?
    C12 H12B . 0.9600 ?
    C12 H12C . 0.9600 ?
    C13 C14 . 1.526(3) ?
    C13 H13A . 0.9700 ?
    C13 H13B . 0.9700 ?
    C14 H14A . 0.9700 ?
    C14 H14B . 0.9700 ?
    C15 C16 . 1.497(3) ?
    C15 H15 . 0.9300 ?
    C16 C17 . 1.523(3) ?
    C16 H16A . 0.9700 ?
    C16 H16B . 0.9700 ?
    C17 C23 . 1.524(3) ?
    C17 C18 . 1.544(3) ?
    C17 H17 . 0.9800 ?
    C18 C19 . 1.534(3) ?
    C18 H18 . 0.9800 ?
    C19 C20 . 1.539(3) ?
    C19 H19A . 0.9700 ?
    C19 H19B . 0.9700 ?
    C20 C21 . 1.536(3) ?
    C20 H20A . 0.9700 ?
    C20 H20B . 0.9700 ?
    C21 C22 . 1.530(3) ?
    C21 C23 . 1.538(3) ?
    C21 C26 . 1.557(3) ?
    C22 H22A . 0.9600 ?
    C22 H22B . 0.9600 ?
    C22 H22C . 0.9600 ?
    C23 C24 . 1.527(3) ?
    C23 H23 . 0.9800 ?
    C24 C25 . 1.538(3) ?
    C24 H24A . 0.9700 ?
    C24 H24B . 0.9700 ?
    C25 C26 . 1.563(3) ?
    C25 H25A . 0.9700 ?
    C25 H25B . 0.9700 ?
    C26 C27 . 1.535(3) ?
    C26 H26 . 0.9800 ?
    C27 C28 . 1.528(3) ?
    C27 C29 . 1.539(3) ?
    C27 H27 . 0.9800 ?
    C28 H28A . 0.9600 ?
    C28 H28B . 0.9600 ?
    C28 H28C . 0.9600 ?
    C29 C30 . 1.525(3) ?
    C29 H29A . 0.9700 ?
    C29 H29B . 0.9700 ?
    C30 C31 . 1.523(3) ?
    C30 H30A . 0.9700 ?
    C30 H30B . 0.9700 ?
    C31 C32 . 1.524(3) ?
    C31 H31A . 0.9700 ?
    C31 H31B . 0.9700 ?
    C32 C33 . 1.509(4) ?
    C32 C34 . 1.518(4) ?
    C32 H32 . 0.9800 ?
    C33 H33A . 0.9600 ?
    C33 H33B . 0.9600 ?
    C33 H33C . 0.9600 ?
    C34 H34A . 0.9600 ?
    C34 H34B . 0.9600 ?
    C34 H34C . 0.9600 ?
loop_
    _geom_contact_atom_site_label_1
    _geom_contact_atom_site_label_2
    _geom_contact_distance
    _geom_contact_site_symmetry_1
    _geom_contact_site_symmetry_2
    _geom_contact_publ_flag
    O2 C14 3.277(2) . . no
    O2 H5A 2.83 . . no
    O2 H5B 2.73 . . no
    O2 H8 2.43 . . yes
    O2 H14B 2.84 . . no
    O2 H4A 2.75 . 2_755 no
    C20 C28 3.309(2) . . no
    C22 C28 3.556(2) . . no
    C3 H6B 2.86 . . no
    C6 H3A 2.81 . . no
    C7 H14B 2.97 . . no
    C9 H12C 2.78 . . yes
    C12 H17 2.90 . . no
    C12 H9B 2.92 . . no
    C12 H14A 2.85 . . no
    C12 H19A 2.63 . . yes
    C13 H19B 2.79 . . yes
    C14 H12C 2.87 . . no
    C15 H18 2.95 . . no
    C15 H26 2.98 . 2_646 no
    C16 H24A 2.93 . . no
    C17 H12B 2.87 . . no
    C17 H22C 2.78 . . yes
    C19 H22C 2.74 . . yes
    C19 H12A 2.73 . . yes
    C19 H13A 2.84 . . no
    C20 H28B 2.87 . . no
    C21 H28B 2.93 . . no
    C22 H19A 2.77 . . yes
    C22 H24B 2.86 . . no
    C22 H30A 2.91 . 2_546 no
    C22 H27 2.70 . . yes
    C22 H17 2.82 . . no
    C24 H16B 2.88 . . no
    C24 H22B 2.68 . . yes
    C25 H22B 2.71 . . yes
    C25 H29A 2.51 . . yes
    C27 H22A 2.83 . . no
    C28 H20B 2.78 . . yes
    C28 H30A 2.90 . . no
    C29 H25B 2.91 . . no
    C30 H28A 2.79 . . yes
    C30 H33A 2.75 . . yes
    C33 H30B 2.84 . . no
    H1A H33B 2.49 . 1_754 no
    H1B H3A 2.55 . . no
    H1B H34C 2.58 . 2_646 no
    H1C H3B 2.59 . . no
    H1C H13A 2.51 . 1_655 no
    H2A H4A 2.49 . . no
    H2A H14B 2.52 . 2_745 no
    H2B H4B 2.55 . . no
    H2B H12C 2.54 . 2_755 no
    H3A H6B 2.31 . . yes
    H3A H34A 2.52 . 2_646 no
    H3B H5A 2.58 . . no
    H4A H6A 2.46 . . no
    H4B H9B 2.56 . 2_755 no
    H5A H33C 2.45 . 2_656 no
    H5B H6A 2.51 . 2_755 no
    H8 H13B 2.56 . . no
    H9A H15 2.26 . . yes
    H9A H28A 2.58 . 1_655 no
    H9B H12C 2.30 . . yes
    H9B H14A 2.58 . . no
    H12A H13A 2.40 . . no
    H12A H19A 2.21 . . yes
    H12B H17 2.30 . . yes
    H12C H14A 2.37 . . yes
    H13A H19B 2.29 . . yes
    H13B H18 2.27 . . yes
    H13B H24B 2.41 . 2_656 no
    H14B H34B 2.58 . 1_654 no
    H15 H28A 2.54 . 1_655 no
    H15 H30A 2.51 . 1_655 no
    H16A H18 2.60 . . no
    H16A H23 2.36 . . yes
    H16A H22C 2.56 . 2_656 no
    H16B H20A 2.48 . 2_646 no
    H17 H22C 2.26 . . yes
    H18 H23 2.47 . . no
    H18 H24B 2.39 . 2_656 no
    H19A H22C 2.23 . . yes
    H20A H23 2.39 . . no
    H20A H26 2.45 . . no
    H20A H33A 2.37 . 2_556 no
    H20B H22A 2.48 . . no
    H20B H28B 2.17 . . yes
    H22A H27 2.41 . . no
    H22A H28B 2.42 . . no
    H22A H30A 2.55 . 2_546 no
    H22B H24B 2.34 . . yes
    H22B H25B 2.52 . . no
    H22B H27 2.54 . . no
    H23 H26 2.37 . . no
    H25A H29A 2.32 . . yes
    H25B H27 2.45 . . no
    H25B H29A 2.36 . . no
    H26 H28C 2.50 . . no
    H27 H30B 2.46 . . no
    H27 H28C 2.53 . 2_546 no
    H28A H30A 2.26 . . yes
    H28C H29B 2.55 . . no
    H29A H31B 2.54 . . no
    H29B H28C 2.55 . . no
    H29B H31A 2.48 . . no
    H30A H32 2.53 . . no
    H30B H33A 2.33 . . yes
    H31A H34A 2.42 . . no
    H31B H33C 2.59 . . no
    H31B H34B 2.52 . . no
    H33B H34C 2.45 . . no
    H33C H34B 2.54 . . no
loop_
    _geom_angle_atom_site_label_1
    _geom_angle_atom_site_label_2
    _geom_angle_atom_site_label_3
    _geom_angle_site_symmetry_1
    _geom_angle_site_symmetry_3
    _geom_angle
    _geom_angle_publ_flag
    C7 O1 C8 . . 117.58(19) ?
    C2 C1 H1A . . 109.5 ?
    C2 C1 H1B . . 109.5 ?
    H1A C1 H1B . . 109.5 ?
    C2 C1 H1C . . 109.5 ?
    H1A C1 H1C . . 109.5 ?
    H1B C1 H1C . . 109.5 ?
    C1 C2 C3 . . 113.9(2) ?
    C1 C2 H2A . . 108.8 ?
    C3 C2 H2A . . 108.8 ?
    C1 C2 H2B . . 108.8 ?
    C3 C2 H2B . . 108.8 ?
    H2A C2 H2B . . 107.7 ?
    C4 C3 C2 . . 113.1(2) ?
    C4 C3 H3A . . 109.0 ?
    C2 C3 H3A . . 109.0 ?
    C4 C3 H3B . . 109.0 ?
    C2 C3 H3B . . 109.0 ?
    H3A C3 H3B . . 107.8 ?
    C3 C4 C5 . . 115.3(2) ?
    C3 C4 H4A . . 108.5 ?
    C5 C4 H4A . . 108.5 ?
    C3 C4 H4B . . 108.5 ?
    C5 C4 H4B . . 108.5 ?
    H4A C4 H4B . . 107.5 ?
    C6 C5 C4 . . 112.9(2) ?
    C6 C5 H5A . . 109.0 ?
    C4 C5 H5A . . 109.0 ?
    C6 C5 H5B . . 109.0 ?
    C4 C5 H5B . . 109.0 ?
    H5A C5 H5B . . 107.8 ?
    C7 C6 C5 . . 113.7(2) ?
    C7 C6 H6A . . 108.8 ?
    C5 C6 H6A . . 108.8 ?
    C7 C6 H6B . . 108.8 ?
    C5 C6 H6B . . 108.8 ?
    H6A C6 H6B . . 107.7 ?
    O2 C7 O1 . . 123.8(2) ?
    O2 C7 C6 . . 125.7(2) ?
    O1 C7 C6 . . 110.5(2) ?
    O1 C8 C14 . . 110.61(18) ?
    O1 C8 C9 . . 106.15(18) ?
    C14 C8 C9 . . 110.85(19) ?
    O1 C8 H8 . . 109.7 ?
    C14 C8 H8 . . 109.7 ?
    C9 C8 H8 . . 109.7 ?
    C8 C9 C10 . . 111.26(19) ?
    C8 C9 H9A . . 109.4 ?
    C10 C9 H9A . . 109.4 ?
    C8 C9 H9B . . 109.4 ?
    C10 C9 H9B . . 109.4 ?
    H9A C9 H9B . . 108.0 ?
    C15 C10 C9 . . 120.0(2) ?
    C15 C10 C11 . . 123.19(19) ?
    C9 C10 C11 . . 116.77(18) ?
    C10 C11 C12 . . 108.74(18) ?
    C10 C11 C13 . . 108.31(17) ?
    C12 C11 C13 . . 109.31(18) ?
    C10 C11 C18 . . 110.47(17) ?
    C12 C11 C18 . . 111.26(18) ?
    C13 C11 C18 . . 108.70(17) ?
    C11 C12 H12A . . 109.5 ?
    C11 C12 H12B . . 109.5 ?
    H12A C12 H12B . . 109.5 ?
    C11 C12 H12C . . 109.5 ?
    H12A C12 H12C . . 109.5 ?
    H12B C12 H12C . . 109.5 ?
    C14 C13 C11 . . 114.64(18) ?
    C14 C13 H13A . . 108.6 ?
    C11 C13 H13A . . 108.6 ?
    C14 C13 H13B . . 108.6 ?
    C11 C13 H13B . . 108.6 ?
    H13A C13 H13B . . 107.6 ?
    C8 C14 C13 . . 110.22(18) ?
    C8 C14 H14A . . 109.6 ?
    C13 C14 H14A . . 109.6 ?
    C8 C14 H14B . . 109.6 ?
    C13 C14 H14B . . 109.6 ?
    H14A C14 H14B . . 108.1 ?
    C10 C15 C16 . . 124.8(2) ?
    C10 C15 H15 . . 117.6 ?
    C16 C15 H15 . . 117.6 ?
    C15 C16 C17 . . 112.80(18) ?
    C15 C16 H16A . . 109.0 ?
    C17 C16 H16A . . 109.0 ?
    C15 C16 H16B . . 109.0 ?
    C17 C16 H16B . . 109.0 ?
    H16A C16 H16B . . 107.8 ?
    C16 C17 C23 . . 110.24(17) ?
    C16 C17 C18 . . 110.06(17) ?
    C23 C17 C18 . . 109.77(17) ?
    C16 C17 H17 . . 108.9 ?
    C23 C17 H17 . . 108.9 ?
    C18 C17 H17 . . 108.9 ?
    C19 C18 C17 . . 111.67(17) ?
    C19 C18 C11 . . 113.81(17) ?
    C17 C18 C11 . . 111.91(17) ?
    C19 C18 H18 . . 106.3 ?
    C17 C18 H18 . . 106.3 ?
    C11 C18 H18 . . 106.3 ?
    C18 C19 C20 . . 113.82(17) ?
    C18 C19 H19A . . 108.8 ?
    C20 C19 H19A . . 108.8 ?
    C18 C19 H19B . . 108.8 ?
    C20 C19 H19B . . 108.8 ?
    H19A C19 H19B . . 107.7 ?
    C21 C20 C19 . . 111.60(18) ?
    C21 C20 H20A . . 109.3 ?
    C19 C20 H20A . . 109.3 ?
    C21 C20 H20B . . 109.3 ?
    C19 C20 H20B . . 109.3 ?
    H20A C20 H20B . . 108.0 ?
    C22 C21 C20 . . 110.77(18) ?
    C22 C21 C23 . . 112.56(18) ?
    C20 C21 C23 . . 106.26(17) ?
    C22 C21 C26 . . 110.19(18) ?
    C20 C21 C26 . . 116.73(18) ?
    C23 C21 C26 . . 99.87(16) ?
    C21 C22 H22A . . 109.5 ?
    C21 C22 H22B . . 109.5 ?
    H22A C22 H22B . . 109.5 ?
    C21 C22 H22C . . 109.5 ?
    H22A C22 H22C . . 109.5 ?
    H22B C22 H22C . . 109.5 ?
    C17 C23 C24 . . 118.16(18) ?
    C17 C23 C21 . . 115.40(17) ?
    C24 C23 C21 . . 104.12(17) ?
    C17 C23 H23 . . 106.1 ?
    C24 C23 H23 . . 106.1 ?
    C21 C23 H23 . . 106.1 ?
    C23 C24 C25 . . 103.79(18) ?
    C23 C24 H24A . . 111.0 ?
    C25 C24 H24A . . 111.0 ?
    C23 C24 H24B . . 111.0 ?
    C25 C24 H24B . . 111.0 ?
    H24A C24 H24B . . 109.0 ?
    C24 C25 C26 . . 106.87(17) ?
    C24 C25 H25A . . 110.3 ?
    C26 C25 H25A . . 110.3 ?
    C24 C25 H25B . . 110.3 ?
    C26 C25 H25B . . 110.3 ?
    H25A C25 H25B . . 108.6 ?
    C27 C26 C21 . . 118.94(17) ?
    C27 C26 C25 . . 112.11(18) ?
    C21 C26 C25 . . 103.22(17) ?
    C27 C26 H26 . . 107.3 ?
    C21 C26 H26 . . 107.3 ?
    C25 C26 H26 . . 107.3 ?
    C28 C27 C26 . . 112.24(18) ?
    C28 C27 C29 . . 110.25(19) ?
    C26 C27 C29 . . 110.60(18) ?
    C28 C27 H27 . . 107.9 ?
    C26 C27 H27 . . 107.9 ?
    C29 C27 H27 . . 107.9 ?
    C27 C28 H28A . . 109.5 ?
    C27 C28 H28B . . 109.5 ?
    H28A C28 H28B . . 109.5 ?
    C27 C28 H28C . . 109.5 ?
    H28A C28 H28C . . 109.5 ?
    H28B C28 H28C . . 109.5 ?
    C30 C29 C27 . . 114.8(2) ?
    C30 C29 H29A . . 108.6 ?
    C27 C29 H29A . . 108.6 ?
    C30 C29 H29B . . 108.6 ?
    C27 C29 H29B . . 108.6 ?
    H29A C29 H29B . . 107.5 ?
    C31 C30 C29 . . 112.0(2) ?
    C31 C30 H30A . . 109.2 ?
    C29 C30 H30A . . 109.2 ?
    C31 C30 H30B . . 109.2 ?
    C29 C30 H30B . . 109.2 ?
    H30A C30 H30B . . 107.9 ?
    C30 C31 C32 . . 115.3(2) ?
    C30 C31 H31A . . 108.5 ?
    C32 C31 H31A . . 108.5 ?
    C30 C31 H31B . . 108.5 ?
    C32 C31 H31B . . 108.5 ?
    H31A C31 H31B . . 107.5 ?
    C33 C32 C34 . . 110.4(2) ?
    C33 C32 C31 . . 113.3(2) ?
    C34 C32 C31 . . 110.2(2) ?
    C33 C32 H32 . . 107.6 ?
    C34 C32 H32 . . 107.6 ?
    C31 C32 H32 . . 107.6 ?
    C32 C33 H33A . . 109.5 ?
    C32 C33 H33B . . 109.5 ?
    H33A C33 H33B . . 109.5 ?
    C32 C33 H33C . . 109.5 ?
    H33A C33 H33C . . 109.5 ?
    H33B C33 H33C . . 109.5 ?
    C32 C34 H34A . . 109.5 ?
    C32 C34 H34B . . 109.5 ?
    H34A C34 H34B . . 109.5 ?
    C32 C34 H34C . . 109.5 ?
    H34A C34 H34C . . 109.5 ?
    H34B C34 H34C . . 109.5 ?
loop_
    _geom_torsion_atom_site_label_1
    _geom_torsion_atom_site_label_2
    _geom_torsion_atom_site_label_3
    _geom_torsion_atom_site_label_4
    _geom_torsion_site_symmetry_1
    _geom_torsion_site_symmetry_2
    _geom_torsion_site_symmetry_3
    _geom_torsion_site_symmetry_4
    _geom_torsion
    _geom_torsion_publ_flag
    C1 C2 C3 C4 . . . . -177.7(2) ?
    C2 C3 C4 C5 . . . . 178.5(2) ?
    C3 C4 C5 C6 . . . . -65.4(3) ?
    C4 C5 C6 C7 . . . . -173.1(2) ?
    C8 O1 C7 O2 . . . . 0.5(4) ?
    C8 O1 C7 C6 . . . . -179.5(2) ?
    C5 C6 C7 O2 . . . . -5.8(4) ?
    C5 C6 C7 O1 . . . . 174.2(2) ?
    C7 O1 C8 C14 . . . . 85.5(3) ?
    C7 O1 C8 C9 . . . . -154.2(2) ?
    O1 C8 C9 C10 . . . . -175.13(18) ?
    C14 C8 C9 C10 . . . . -55.0(2) ?
    C8 C9 C10 C15 . . . . -129.1(2) ?
    C8 C9 C10 C11 . . . . 51.9(3) ?
    C15 C10 C11 C12 . . . . -107.8(2) ?
    C9 C10 C11 C12 . . . . 71.2(2) ?
    C15 C10 C11 C13 . . . . 133.5(2) ?
    C9 C10 C11 C13 . . . . -47.5(2) ?
    C15 C10 C11 C18 . . . . 14.6(3) ?
    C9 C10 C11 C18 . . . . -166.45(19) ?
    C10 C11 C13 C14 . . . . 49.6(2) ?
    C12 C11 C13 C14 . . . . -68.7(2) ?
    C18 C11 C13 C14 . . . . 169.67(18) ?
    O1 C8 C14 C13 . . . . 175.0(2) ?
    C9 C8 C14 C13 . . . . 57.6(2) ?
    C11 C13 C14 C8 . . . . -56.5(3) ?
    C9 C10 C15 C16 . . . . -177.8(2) ?
    C11 C10 C15 C16 . . . . 1.2(4) ?
    C10 C15 C16 C17 . . . . 13.7(3) ?
    C15 C16 C17 C23 . . . . -164.41(19) ?
    C15 C16 C17 C18 . . . . -43.2(2) ?
    C16 C17 C18 C19 . . . . -170.74(18) ?
    C23 C17 C18 C19 . . . . -49.2(2) ?
    C16 C17 C18 C11 . . . . 60.4(2) ?
    C23 C17 C18 C11 . . . . -178.14(17) ?
    C10 C11 C18 C19 . . . . -172.54(18) ?
    C12 C11 C18 C19 . . . . -51.7(2) ?
    C13 C11 C18 C19 . . . . 68.8(2) ?
    C10 C11 C18 C17 . . . . -44.8(2) ?
    C12 C11 C18 C17 . . . . 76.1(2) ?
    C13 C11 C18 C17 . . . . -163.47(18) ?
    C17 C18 C19 C20 . . . . 50.5(2) ?
    C11 C18 C19 C20 . . . . 178.42(19) ?
    C18 C19 C20 C21 . . . . -55.4(3) ?
    C19 C20 C21 C22 . . . . -66.0(2) ?
    C19 C20 C21 C23 . . . . 56.5(2) ?
    C19 C20 C21 C26 . . . . 166.82(18) ?
    C16 C17 C23 C24 . . . . -57.6(3) ?
    C18 C17 C23 C24 . . . . -179.04(19) ?
    C16 C17 C23 C21 . . . . 178.27(18) ?
    C18 C17 C23 C21 . . . . 56.9(2) ?
    C22 C21 C23 C17 . . . . 61.6(2) ?
    C20 C21 C23 C17 . . . . -59.8(2) ?
    C26 C21 C23 C17 . . . . 178.40(18) ?
    C22 C21 C23 C24 . . . . -69.6(2) ?
    C20 C21 C23 C24 . . . . 168.99(18) ?
    C26 C21 C23 C24 . . . . 47.2(2) ?
    C17 C23 C24 C25 . . . . -165.15(19) ?
    C21 C23 C24 C25 . . . . -35.6(2) ?
    C23 C24 C25 C26 . . . . 9.7(3) ?
    C22 C21 C26 C27 . . . . -46.1(3) ?
    C20 C21 C26 C27 . . . . 81.3(3) ?
    C23 C21 C26 C27 . . . . -164.72(19) ?
    C22 C21 C26 C25 . . . . 78.7(2) ?
    C20 C21 C26 C25 . . . . -153.80(19) ?
    C23 C21 C26 C25 . . . . -39.9(2) ?
    C24 C25 C26 C27 . . . . 148.31(19) ?
    C24 C25 C26 C21 . . . . 19.1(2) ?
    C21 C26 C27 C28 . . . . -59.3(3) ?
    C25 C26 C27 C28 . . . . -179.7(2) ?
    C21 C26 C27 C29 . . . . 177.2(2) ?
    C25 C26 C27 C29 . . . . 56.7(3) ?
    C28 C27 C29 C30 . . . . 72.1(3) ?
    C26 C27 C29 C30 . . . . -163.2(2) ?
    C27 C29 C30 C31 . . . . 174.7(2) ?
    C29 C30 C31 C32 . . . . 170.8(2) ?
    C30 C31 C32 C33 . . . . 58.8(3) ?
    C30 C31 C32 C34 . . . . -176.9(3) ?
_shelx_space_group_comment
;
The symmetry employed for this shelxl refinement is uniquely defined
by the following loop, which should always be used as a source of
symmetry information in preference to the above space-group names.
They are only intended as comments.
;
_shelx_estimated_absorpt_T_min     ?
_shelx_estimated_absorpt_T_max     ?
_shelx_hkl_file
;
  -1   0   0    8.91    0.47
  -1   0   0    7.89    0.47
   1   0   0    9.24    0.47
   1   0   0    9.50    0.48
   2   0   0   25.50    1.43
   2   0   0   29.07    1.43
  -2   0   0   27.09    1.44
  -3   0   0   29.59    1.51
   3   0   0   26.85    1.49
  -3   0   0   26.38    1.49
   3   0   0   30.49    1.50
   4   0   0   33.68    1.64
   4   0   0   30.50    1.63
  -4   0   0   31.45    1.66
  -4   0   0   28.24    1.63
   5   0   0   37.04    1.82
  -5   0   0   31.18    1.80
   5   0   0   34.05    1.81
  -5   0   0   34.94    1.84
  -6   0   0   65.60    3.55
   6   0   0   70.11    3.52
   6   0   0   70.59    3.52
  -6   0   0   60.72    3.50
  -7   0   0    2.42    0.14
   7   0   0    2.65    0.17
  -7   0   0    3.10    0.23
  -8   0   0    2.11    0.21
   8   0   0    1.98    0.15
  -9   0   0    2.00    0.23
   9   0   0    2.30    0.17
  10   0   0    7.32    0.43
 -10   0   0    7.00    0.50
  11   0   0    2.26    0.19
 -11   0   0    2.53    0.27
 -12   0   0    0.97    0.20
  12   0   0    1.10    0.13
  13   0   0    0.23    0.09
 -13   0   0    0.31    0.15
  14   0   0    0.43    0.11
 -14   0   0    0.37    0.17
 -15   0   0    0.38    0.19
   0  -1   0    0.00    0.02
   0  -1   0    0.01    0.02
   0   1   0    0.00    0.02
   0   1   0   -0.01    0.02
   1  -1   0    2.09    0.12
   1  -1   0    2.01    0.12
  -1  -1   0    2.27    0.12
  -1  -1   0    2.09    0.12
   1  -1   0    1.85    0.12
  -1  -1   0    2.01    0.13
  -1   1   0    2.01    0.12
  -1   1   0    2.14    0.13
   1   1   0    1.98    0.12
  -1   1   0    2.09    0.12
   1   1   0    2.32    0.13
  -2  -1   0   12.02    0.61
  -2  -1   0   11.51    0.61
   2  -1   0   10.65    0.60
   2  -1   0   10.95    0.60
  -2   1   0   11.23    0.60
  -2   1   0   11.13    0.60
  -3  -1   0    2.06    0.15
  -3  -1   0    2.37    0.16
   3  -1   0    2.37    0.15
  -3   1   0    2.44    0.16
   3   1   0    2.96    0.15
  -4  -1   0    0.42    0.07
  -4  -1   0    0.47    0.05
   4  -1   0    0.47    0.05
   4   1   0    0.45    0.05
  -4   1   0    0.44    0.06
   5  -1   0   11.91    0.64
  -5  -1   0   11.11    0.64
  -5  -1   0   12.10    0.67
  -5   1   0   10.43    0.66
   5   1   0   12.81    0.64
  -6  -1   0   40.41    2.32
  -6  -1   0   43.91    2.36
   6  -1   0   44.29    2.33
   6   1   0   47.36    2.32
  -6   1   0   43.05    2.35
   7  -1   0   16.32    0.86
  -7  -1   0   14.31    0.85
  -7  -1   0   15.94    0.90
  -7   1   0   15.22    0.89
   7   1   0   17.01    0.86
   8  -1   0    4.79    0.29
  -8  -1   0    5.01    0.34
  -8  -1   0    4.31    0.27
  -8   1   0    5.08    0.34
   8   1   0    4.78    0.29
  -9  -1   0   44.48    2.51
   9  -1   0   47.96    2.53
  -9  -1   0   49.16    2.59
   9   1   0   48.24    2.52
  -9   1   0   47.23    2.57
  10  -1   0   41.78    2.23
 -10  -1   0   43.20    2.29
  10   1   0   40.95    2.22
 -10   1   0   40.13    2.28
  11  -1   0    2.83    0.22
 -11  -1   0    2.57    0.29
  11   1   0    2.87    0.22
 -11   1   0    2.83    0.30
 -12  -1   0    8.57    0.62
  12  -1   0    9.53    0.55
  12   1   0    8.85    0.55
 -12   1   0   10.06    0.65
  13  -1   0    0.49    0.10
 -13  -1   0    0.28    0.15
 -13   1   0    0.63    0.17
  13   1   0    0.58    0.10
 -14  -1   0   -0.03    0.17
  14  -1   0    0.06    0.08
 -14   1   0    0.16    0.14
 -15  -1   0    2.65    0.36
 -15   1   0    3.05    0.36
  -1  -2   0  342.20   17.94
  -1  -2   0  333.16   17.98
   1  -2   0  345.42   17.97
   1  -2   0  341.60   17.90
   1  -2   0  323.99   17.97
  -1   2   0  345.04   17.99
   1   2   0  356.83   18.00
  -2  -2   0   32.97    1.73
  -2  -2   0   32.02    1.74
   2  -2   0   31.96    1.73
   2  -2   0   30.80    1.73
   2   2   0   35.87    1.73
  -2   2   0   31.84    1.72
  -3  -2   0   46.12    2.59
   3  -2   0   47.02    2.57
   3  -2   0   47.15    2.59
  -3  -2   0   49.34    2.59
  -3   2   0   48.16    2.58
   3   2   0   55.14    2.59
  -4  -2   0    0.64    0.08
   4  -2   0    0.60    0.05
  -4  -2   0    0.83    0.10
   4  -2   0    0.81    0.08
  -4   2   0    0.73    0.05
  -4   2   0    0.59    0.08
   4   2   0    0.81    0.08
   5  -2   0    0.11    0.02
  -5  -2   0    0.10    0.05
   5  -2   0    0.07    0.04
  -5  -2   0    0.08    0.05
  -5   2   0    0.12    0.05
   5   2   0    0.13    0.04
  -6  -2   0    3.35    0.25
  -6  -2   0    2.83    0.21
   6  -2   0    3.43    0.22
  -6   2   0    3.26    0.23
   6   2   0    3.56    0.21
  -7  -2   0    0.79    0.12
   7  -2   0    0.85    0.10
  -7  -2   0    0.84    0.10
  -7   2   0    0.79    0.11
   7   2   0    0.78    0.09
  -8  -2   0    3.38    0.27
  -8  -2   0    3.22    0.22
   8  -2   0    3.22    0.22
  -8   2   0    3.55    0.27
   8   2   0    3.32    0.22
  -9  -2   0    5.82    0.38
  -9  -2   0    6.21    0.44
   9  -2   0    7.01    0.39
   9   2   0    6.39    0.38
  -9   2   0    5.96    0.43
  10  -2   0    5.26    0.35
 -10  -2   0    5.96    0.44
 -10   2   0    5.95    0.42
  10   2   0    5.30    0.35
 -11  -2   0    0.11    0.12
  11  -2   0    0.28    0.09
 -11   2   0    0.05    0.13
  11   2   0    0.26    0.08
 -12  -2   0    0.74    0.17
  12  -2   0    0.74    0.12
  12   2   0    0.82    0.12
 -12   2   0    0.84    0.17
  13  -2   0    6.44    0.43
 -13  -2   0    6.55    0.52
 -13   2   0    6.95    0.51
 -14  -2   0    0.25    0.20
  14  -2   0    0.25    0.10
 -14   2   0    0.28    0.18
 -15  -2   0    0.60    0.23
  15  -2   0    0.78    0.14
 -15   2   0    0.45    0.21
   0  -3   0    0.05    0.02
   0  -3   0    0.06    0.05
   0   3   0    0.02    0.04
  -1  -3   0   18.74    0.97
   1  -3   0   17.51    0.98
  -1  -3   0   17.77    0.99
   1  -3   0   17.66    0.98
   1   3   0   18.66    0.99
  -1   3   0   18.23    1.00
  -2  -3   0   41.00    2.10
   2  -3   0   38.36    2.11
   2  -3   0   39.11    2.09
  -2  -3   0   38.57    2.12
   2  -3   0   38.59    2.11
  -2   3   0   42.62    2.13
  -2   3   0   36.83    2.09
   2   3   0   42.49    2.12
  -3  -3   0    9.90    0.54
   3  -3   0    9.80    0.53
   3  -3   0    9.67    0.55
  -3  -3   0    9.45    0.55
  -3   3   0    9.09    0.52
   3   3   0    9.78    0.54
   4  -3   0   14.11    0.75
  -4  -3   0   13.61    0.75
   4  -3   0   12.48    0.73
  -4  -3   0   13.50    0.76
   4   3   0   14.15    0.75
  -4   3   0   12.81    0.73
  -5  -3   0    4.98    0.34
  -5  -3   0    5.38    0.35
   5  -3   0    5.79    0.33
   5  -3   0    5.24    0.30
   5   3   0    5.53    0.33
  -5   3   0    5.44    0.33
   6  -3   0    6.50    0.38
  -6  -3   0    6.37    0.39
  -6  -3   0    6.13    0.39
   6  -3   0    5.66    0.34
  -6   3   0    6.13    0.38
   6   3   0    6.83    0.38
  -7  -3   0    4.60    0.33
   7  -3   0    4.17    0.29
  -7  -3   0    4.58    0.30
   7   3   0    4.49    0.29
  -7   3   0    4.77    0.31
  -8  -3   0    6.78    0.45
   8  -3   0    7.77    0.45
  -8  -3   0    7.84    0.49
  -8   3   0    7.23    0.47
   8   3   0    7.43    0.44
   9  -3   0   18.50    0.95
  -9  -3   0   16.30    0.95
  -9  -3   0   16.42    1.00
   9   3   0   16.87    0.95
  -9   3   0   16.12    0.97
  10  -3   0   30.63    1.65
 -10  -3   0   28.89    1.69
 -10  -3   0   32.24    1.67
 -10   3   0   30.21    1.68
  10   3   0   28.61    1.64
 -11  -3   0    1.23    0.21
  11  -3   0    1.62    0.17
 -11   3   0    1.35    0.21
  11   3   0    1.76    0.17
 -12  -3   0    3.36    0.35
  12  -3   0    3.78    0.28
 -12   3   0    3.25    0.33
  13  -3   0    2.84    0.26
 -13  -3   0    2.77    0.32
 -13   3   0    2.13    0.27
  14  -3   0    3.90    0.31
 -14  -3   0    4.31    0.42
 -14   3   0    3.14    0.37
  15  -3   0    2.40    0.26
 -15  -3   0    2.48    0.35
 -15   3   0    2.61    0.33
   0  -4   0   83.76    4.59
   0  -4   0   85.25    4.60
   0  -4   0   90.18    4.55
   0   4   0   85.44    4.55
   0   4   0   89.35    4.61
  -1  -4   0   35.15    1.95
  -1  -4   0   37.10    1.92
   1  -4   0   35.07    1.95
   1  -4   0   35.00    1.94
   1   4   0   37.77    1.96
  -1   4   0   37.29    1.96
  -2  -4   0    0.28    0.05
  -2  -4   0    0.29    0.08
   2  -4   0    0.32    0.07
   2  -4   0    0.30    0.07
   2   4   0    0.23    0.07
  -2   4   0    0.31    0.08
  -3  -4   0    5.05    0.30
   3  -4   0    4.85    0.31
  -3  -4   0    4.74    0.32
   3  -4   0    4.91    0.30
  -3   4   0    4.64    0.27
   3   4   0    4.91    0.31
  -3   4   0    5.57    0.34
   4  -4   0   34.98    1.82
  -4  -4   0   32.78    1.82
  -4  -4   0   36.43    1.81
   4  -4   0   32.21    1.80
   4   4   0   33.99    1.81
  -4   4   0   31.27    1.78
  -5  -4   0   10.18    0.60
   5  -4   0   10.77    0.61
   5  -4   0   10.56    0.58
  -5  -4   0   10.19    0.61
  -5   4   0   10.23    0.58
   5   4   0   10.37    0.60
   6  -4   0    7.91    0.46
   6  -4   0    7.05    0.42
  -6  -4   0    7.84    0.47
  -6  -4   0    7.18    0.47
   6   4   0    8.07    0.46
  -6   4   0    7.30    0.44
   7  -4   0    1.97    0.13
   7  -4   0    2.24    0.19
  -7  -4   0    2.13    0.21
  -7  -4   0    1.88    0.19
  -7   4   0    1.89    0.18
   7   4   0    2.50    0.19
  -8  -4   0    2.80    0.26
   8  -4   0    2.80    0.22
  -8  -4   0    2.90    0.24
  -8   4   0    2.99    0.22
   8   4   0    2.52    0.22
   9  -4   0    0.30    0.10
  -9  -4   0   -0.07    0.09
  -9  -4   0    0.27    0.11
   9   4   0    0.17    0.08
  -9   4   0   -0.04    0.09
  10  -4   0    3.91    0.30
 -10  -4   0    4.15    0.30
 -10  -4   0    4.02    0.34
 -10   4   0    3.84    0.32
  10   4   0    3.62    0.29
  11  -4   0    1.09    0.14
 -11  -4   0    1.07    0.19
  11   4   0    0.79    0.14
 -11   4   0    0.51    0.14
 -12  -4   0    0.61    0.18
  12  -4   0    0.56    0.12
 -12   4   0    0.45    0.16
  13  -4   0    1.41    0.19
 -13  -4   0    1.41    0.24
 -13   4   0    1.53    0.24
  14  -4   0    0.08    0.10
 -14  -4   0    0.14    0.16
 -14   4   0    0.47    0.18
   1  -5   0   19.51    1.12
   1  -5   0   19.21    1.12
  -1  -5   0   21.49    1.08
  -1  -5   0   19.58    1.13
  -1   5   0   20.75    1.14
   1   5   0   20.47    1.13
   2  -5   0   12.42    0.71
   2  -5   0   11.56    0.71
  -2  -5   0   12.15    0.73
  -2  -5   0   12.67    0.68
  -2   5   0   12.69    0.73
   2   5   0   12.79    0.72
   3  -5   0   17.16    0.93
  -3  -5   0   18.21    1.00
  -3  -5   0   18.11    0.96
   3  -5   0   17.09    0.98
   3  -5   0   17.14    0.98
   3   5   0   17.33    0.99
  -3   5   0   17.03    0.93
  -3   5   0   18.84    1.01
   4  -5   0    4.53    0.30
  -4  -5   0    4.96    0.34
   4  -5   0    4.73    0.32
  -4  -5   0    5.16    0.31
  -4   5   0    4.45    0.27
   4   5   0    4.95    0.32
  -5  -5   0    2.89    0.23
   5  -5   0    2.91    0.22
   5  -5   0    2.85    0.20
  -5  -5   0    2.62    0.21
  -5   5   0    2.29    0.17
   5   5   0    2.69    0.21
  -6  -5   0    1.33    0.16
   6  -5   0    1.27    0.13
  -6  -5   0    1.33    0.15
   6  -5   0    1.67    0.17
   6   5   0    1.37    0.15
  -6   5   0    1.18    0.12
   7  -5   0   15.65    0.86
  -7  -5   0   16.10    0.87
  -7  -5   0   14.64    0.86
   7  -5   0   14.53    0.81
  -7   5   0   13.66    0.82
   7   5   0   14.28    0.85
   8  -5   0    7.53    0.46
  -8  -5   0    7.15    0.48
  -8  -5   0    7.14    0.48
   8   5   0    6.99    0.46
  -8   5   0    6.59    0.44
  -9  -5   0    0.24    0.11
   9  -5   0    0.37    0.10
  -9  -5   0    0.27    0.11
  -9   5   0    0.20    0.10
   9   5   0    0.24    0.09
 -10  -5   0    6.19    0.47
  10  -5   0    7.15    0.44
 -10  -5   0    6.54    0.44
  10   5   0    5.93    0.44
 -10   5   0    6.73    0.44
 -11  -5   0    1.14    0.22
  11  -5   0    1.69    0.20
 -11   5   0    1.31    0.18
 -12  -5   0    1.86    0.26
  12  -5   0    2.14    0.23
  13  -5   0    1.79    0.21
 -13  -5   0    1.98    0.29
  14  -5   0    1.84    0.22
 -14  -5   0    1.52    0.27
   1  -6   0   22.85    1.30
  -1  -6   0   22.55    1.30
   1  -6   0   23.25    1.31
  -1  -6   0   24.71    1.25
  -1  -6   0   22.58    1.31
  -1   6   0   24.05    1.32
   1   6   0   23.81    1.32
   2  -6   0    0.05    0.06
   2  -6   0    0.18    0.07
  -2  -6   0   -0.02    0.08
  -2  -6   0    0.09    0.04
  -2   6   0    0.02    0.07
   2   6   0    0.11    0.08
   3  -6   0    7.44    0.46
   3  -6   0    7.33    0.47
  -3  -6   0    7.36    0.43
  -3  -6   0    6.94    0.48
   3   6   0    7.32    0.48
  -3   6   0    7.88    0.50
  -4  -6   0    2.74    0.21
   4  -6   0    2.91    0.24
  -4  -6   0    2.98    0.26
   4  -6   0    3.19    0.24
   4   6   0    3.23    0.26
   5  -6   0    3.39    0.27
  -5  -6   0    3.14    0.25
  -5  -6   0    3.50    0.28
   5  -6   0    3.34    0.25
   5   6   0    3.31    0.26
   6  -6   0    5.66    0.38
  -6  -6   0    5.67    0.37
   6  -6   0    4.86    0.34
  -6  -6   0    5.64    0.40
   6   6   0    5.06    0.37
  -7  -6   0    3.38    0.31
   7  -6   0    3.64    0.28
  -7  -6   0    3.60    0.29
   7   6   0    2.98    0.28
  -8  -6   0    2.88    0.27
  -8  -6   0    2.62    0.26
   8  -6   0    2.58    0.26
   8   6   0    2.67    0.26
   9  -6   0    0.86    0.14
  -9  -6   0    0.72    0.16
  -9  -6   0    0.48    0.15
   9   6   0    0.82    0.14
  10  -6   0    0.17    0.10
 -10  -6   0    0.10    0.13
 -10  -6   0    0.16    0.14
  11  -6   0    3.92    0.33
 -11  -6   0    3.85    0.41
 -11  -6   0    3.89    0.38
 -12  -6   0    0.27    0.15
  12  -6   0    0.40    0.15
  13  -6   0    0.20    0.12
 -13  -6   0    0.26    0.20
  -1  -7   0    8.15    0.51
   1  -7   0    8.31    0.51
  -1  -7   0    7.91    0.53
   1  -7   0    7.40    0.52
   1   7   0    7.82    0.53
  -1   7   0    8.73    0.55
   2  -7   0    3.12    0.25
   2  -7   0    2.76    0.26
  -2  -7   0    2.87    0.28
  -2   7   0    3.06    0.28
   2   7   0    2.47    0.25
  -3  -7   0   18.12    0.92
   3  -7   0   15.56    0.96
   3  -7   0   15.92    0.96
  -3  -7   0   15.15    0.97
  -3   7   0   17.89    1.00
   3   7   0   17.02    0.98
   4  -7   0    0.33    0.11
   4  -7   0    0.41    0.11
  -4  -7   0    0.05    0.12
  -4  -7   0    0.50    0.09
   4   7   0    0.28    0.12
   5  -7   0    2.15    0.22
  -5  -7   0    1.86    0.23
  -5  -7   0    2.10    0.19
   5  -7   0    2.17    0.21
   5   7   0    1.93    0.23
   6  -7   0    1.81    0.21
  -6  -7   0    1.65    0.23
   6  -7   0    1.83    0.19
  -6  -7   0    2.34    0.21
   6   7   0    1.79    0.21
   7  -7   0    4.87    0.36
  -7  -7   0    4.45    0.38
  -7  -7   0    4.60    0.35
   7   7   0    4.79    0.36
  -8  -7   0    1.51    0.20
  -8  -7   0    1.50    0.22
   8  -7   0    1.82    0.20
   8   7   0    1.06    0.18
  -9  -7   0    4.29    0.37
  -9  -7   0    4.24    0.37
   9  -7   0    4.21    0.36
  10  -7   0    0.02    0.11
 -10  -7   0   -0.13    0.13
 -10  -7   0   -0.01    0.11
 -11  -7   0    1.60    0.24
  11  -7   0    1.45    0.21
 -11  -7   0    1.38    0.23
  12  -7   0    3.49    0.36
   0  -8   0   13.71    0.85
   0  -8   0   13.74    0.83
   0   8   0   13.89    0.86
  -1  -8   0    2.27    0.26
  -1  -8   0    2.12    0.23
   1  -8   0    2.52    0.24
   1  -8   0    2.14    0.25
  -1   8   0    2.73    0.28
   1   8   0    2.62    0.28
  -2  -8   0    1.10    0.17
  -2  -8   0    0.88    0.17
   2  -8   0    1.12    0.17
   2  -8   0    1.13    0.17
   2   8   0    1.09    0.20
  -2   8   0    1.03    0.19
   3  -8   0    1.23    0.18
  -3  -8   0    1.12    0.21
   3  -8   0    1.35    0.18
   3   8   0    1.50    0.21
  -3   8   0    1.50    0.22
   4  -8   0    5.22    0.39
  -4  -8   0    5.27    0.42
   4  -8   0    5.63    0.40
   4   8   0    5.26    0.43
  -5  -8   0    4.92    0.41
   5  -8   0    4.47    0.35
   5  -8   0    4.96    0.37
   5   8   0    4.57    0.39
   6  -8   0    1.39    0.19
   6  -8   0    1.48    0.18
  -6  -8   0    1.61    0.23
   6   8   0    1.28    0.20
  -7  -8   0    7.38    0.53
   7  -8   0    6.72    0.48
   7   8   0    6.31    0.49
  -8  -8   0    1.12    0.21
  -8  -8   0    1.12    0.28
   8  -8   0    0.85    0.17
  -9  -8   0    2.14    0.28
  -9  -8   0    2.17    0.25
   9  -8   0    2.53    0.28
  10  -8   0    0.83    0.18
 -10  -8   0    0.73    0.19
 -10  -8   0    0.88    0.19
 -11  -8   0    4.02    0.40
 -11  -8   0    3.84    0.39
  11  -8   0    4.31    0.40
   0  -9   0    0.66    0.16
   1  -9   0    1.34    0.20
  -1  -9   0    1.16    0.20
   1  -9   0    1.11    0.20
  -1  -9   0    1.52    0.23
  -1   9   0    1.56    0.24
   1   9   0    1.44    0.23
   2  -9   0   10.21    0.67
  -2  -9   0    9.62    0.68
  -2  -9   0   10.32    0.66
   2  -9   0   10.90    0.68
   2   9   0   10.89    0.70
  -2   9   0   10.33    0.71
   3  -9   0    5.17    0.44
  -3  -9   0    5.99    0.47
  -3  -9   0    5.46    0.42
   3  -9   0    6.02    0.44
   3   9   0    5.68    0.45
  -3   9   0    6.81    0.49
   4  -9   0    2.88    0.28
  -4  -9   0    2.45    0.29
  -4  -9   0    2.94    0.27
   4  -9   0    2.47    0.27
   4   9   0    2.67    0.29
   5  -9   0    0.53    0.14
   5  -9   0    0.28    0.13
  -5  -9   0    0.83    0.19
   5   9   0    0.68    0.18
   6  -9   0    0.40    0.14
  -6  -9   0    0.60    0.17
   6   9   0    0.65    0.18
   7  -9   0    1.73    0.23
  -7  -9   0    1.68    0.25
  -8  -9   0    0.71    0.19
   8  -9   0    0.56    0.16
  -9  -9   0    0.99    0.22
   9  -9   0    1.05    0.20
 -10  -9   0    0.57    0.19
  10  -9   0    0.55    0.20
   0 -10   0    3.42    0.36
   0 -10   0    3.07    0.33
   0  10   0    3.30    0.37
   1 -10   0    0.86    0.19
   1 -10   0    0.73    0.18
  -1 -10   0    0.44    0.17
  -1 -10   0    0.62    0.18
   1  10   0    0.70    0.20
  -1  10   0    0.65    0.20
  -2 -10   0    0.56    0.20
  -2 -10   0    0.55    0.17
   2 -10   0    0.84    0.18
   2 -10   0    1.13    0.21
   2  10   0    0.65    0.20
  -2  10   0    0.85    0.23
   3 -10   0    1.58    0.23
  -3 -10   0    1.30    0.24
   3 -10   0    1.92    0.25
  -3 -10   0    1.94    0.23
   3  10   0    1.85    0.27
  -4 -10   0    0.02    0.14
   4 -10   0   -0.03    0.13
  -4 -10   0    0.26    0.17
   4 -10   0    0.14    0.13
   4  10   0    0.24    0.17
   5 -10   0    1.53    0.23
   5 -10   0    1.75    0.24
  -5 -10   0    1.70    0.27
  -5 -10   0    1.66    0.22
   5  10   0    1.54    0.25
   6 -10   0    0.22    0.13
  -6 -10   0    0.37    0.19
  -7 -10   0   10.08    0.73
   7 -10   0   10.72    0.73
  -8 -10   0    1.51    0.28
   8 -10   0    1.47    0.24
   0 -11   0    0.07    0.14
   0 -11   0    0.09    0.14
   0  11   0    0.25    0.18
  -1 -11   0    2.65    0.32
   1 -11   0    2.65    0.31
  -1 -11   0    2.74    0.33
   1 -11   0    2.74    0.33
   1  11   0    2.14    0.34
  -1  11   0    2.57    0.35
  -2 -11   0    2.84    0.30
  -2 -11   0    2.06    0.30
   2 -11   0    1.85    0.27
   2 -11   0    1.90    0.29
   2  11   0    2.41    0.33
  -3 -11   0    1.34    0.24
  -3 -11   0    1.34    0.25
   3 -11   0    1.84    0.27
   3 -11   0    1.42    0.25
   3  11   0    1.40    0.28
  -4 -11   0    2.58    0.34
   4 -11   0    2.79    0.32
  -4 -11   0    2.88    0.32
   4 -11   0    2.55    0.31
   4  11   0    2.63    0.35
   5 -11   0    0.21    0.14
  -5 -11   0    0.36    0.20
  -6 -11   0    0.03    0.19
   6 -11   0    0.11    0.14
   0 -12   0    0.45    0.18
   0 -12   0    0.28    0.20
   0  12   0    0.51    0.22
   1 -12   0    0.45    0.20
  -1 -12   0    0.69    0.21
   1 -12   0    0.74    0.19
  -1 -12   0    0.81    0.23
  -1  12   0    0.79    0.25
   1  12   0    0.70    0.27
 -15   0   1   -0.10    0.18
 -14   0   1    0.32    0.18
  14   0  -1    0.18    0.10
 -13   0   1    0.41    0.15
  13   0  -1    0.39    0.09
  12   0  -1    0.13    0.07
 -12   0   1    0.16    0.13
  11   0  -1    1.70    0.16
 -11   0   1    1.66    0.23
  10   0  -1   21.97    1.21
 -10   0   1   22.54    1.28
  -9   0   1   34.77    1.93
   9   0  -1   35.24    1.88
  -8   0   1    0.21    0.03
   8   0  -1    0.18    0.05
  -8   0   1    0.16    0.08
  -7   0   1    4.53    0.29
   7   0  -1    4.40    0.25
  -7   0   1    3.55    0.22
  -6   0   1    6.46    0.40
  -6   0   1    6.19    0.35
   6   0  -1    6.53    0.36
  -5   0   1   45.95    2.56
  -5   0   1   47.96    2.60
   5   0  -1   52.00    2.57
   4   0  -1    0.04    0.03
  -4   0   1    0.04    0.04
  -4   0   1    0.01    0.02
   3   0  -1  118.79    5.77
  -3   0   1  104.20    5.75
  -3   0   1  105.28    5.76
  -2   0   1    7.18    0.40
   2   0  -1    7.21    0.39
  -1   0   1    1.27    0.07
  -1   0   1    1.04    0.08
   1   0  -1    1.27    0.07
   1   0  -1    1.15    0.08
   0   0  -1   78.01    4.42
   0   0   1   80.84    4.42
   0   0   1   93.41    4.42
  -1   0  -1  226.03   11.36
   1   0   1  231.43   11.38
  -1   0  -1  198.34   11.35
   1   0   1  209.14   11.35
  -2   0  -1    0.09    0.02
  -2   0  -1    0.12    0.04
   2   0   1    0.14    0.02
  -2   0  -1    0.07    0.02
  -3   0  -1   25.57    1.34
   3   0   1   25.72    1.32
   3   0   1   22.19    1.31
  -3   0  -1   26.16    1.31
  -4   0  -1   94.70    4.96
  -4   0  -1   93.57    4.99
   4   0   1   95.21    4.97
  -5   0  -1   16.18    0.95
  -5   0  -1   18.05    0.91
   5   0   1   17.12    0.92
   6   0   1   17.53    0.95
  -6   0  -1   17.96    0.99
   7   0   1   12.37    0.68
  -7   0  -1   12.42    0.72
  -8   0  -1   19.26    1.06
   8   0   1   17.77    0.99
   9   0   1    5.16    0.31
  -9   0  -1    5.17    0.38
  10   0   1    1.43    0.14
 -10   0  -1    1.37    0.19
 -11   0  -1    5.64    0.44
  11   0   1    6.06    0.37
 -12   0  -1    1.27    0.22
  12   0   1    1.84    0.17
  13   0   1    1.11    0.14
 -13   0  -1    1.31    0.22
 -14   0  -1    0.66    0.19
 -15   0  -1    2.40    0.34
  15  -1  -1    0.08    0.11
 -15  -1   1    0.29    0.17
 -15   1   1    0.39    0.21
  14  -1  -1    0.51    0.11
 -14  -1   1    0.63    0.19
 -14   1   1    0.56    0.20
  14   1  -1    0.64    0.13
 -13  -1   1    1.21    0.21
  13  -1  -1    0.71    0.13
 -13   1   1    1.02    0.19
  13   1  -1    0.69    0.12
 -12  -1   1    0.84    0.18
  12  -1  -1    1.03    0.13
  12   1  -1    0.91    0.12
 -12   1   1    0.96    0.18
  11  -1  -1    1.26    0.14
 -11  -1   1    1.21    0.21
  11   1  -1    1.42    0.15
 -11   1   1    1.55    0.21
  10  -1  -1    1.88    0.17
 -10  -1   1    2.00    0.22
 -10   1   1    1.69    0.22
  10   1  -1    1.63    0.16
   9  -1  -1   30.40    1.63
  -9  -1   1   31.06    1.68
  -9  -1   1   28.34    1.62
  -9   1   1   31.27    1.67
   9   1  -1   30.03    1.62
  -8  -1   1    8.73    0.55
  -8  -1   1    8.32    0.48
   8  -1  -1    8.55    0.49
   8   1  -1    8.88    0.49
  -8   1   1    8.47    0.53
  -7  -1   1   11.06    0.66
  -7  -1   1   12.35    0.71
   7  -1  -1   12.40    0.67
   7   1  -1   12.57    0.67
  -7   1   1   12.27    0.70
  -6  -1   1   21.04    1.25
  -6  -1   1   23.58    1.28
   6  -1  -1   23.71    1.25
   6   1  -1   25.00    1.25
  -6   1   1   22.98    1.28
  -5  -1   1   24.01    1.39
  -5  -1   1   25.29    1.41
   5  -1  -1   26.29    1.39
  -5   1   1   25.06    1.40
   5   1  -1   28.86    1.39
  -4  -1   1    2.40    0.16
  -4  -1   1    2.79    0.18
   4  -1  -1    2.78    0.16
   4   1  -1    3.08    0.16
  -4   1   1    2.42    0.17
  -4   1   1    2.23    0.14
  -3  -1   1   49.29    2.64
   3  -1  -1   49.57    2.64
  -3  -1   1   52.72    2.65
  -3   1   1   48.68    2.65
  -2  -1   1   34.26    1.65
   2  -1  -1   30.41    1.64
   2  -1  -1   31.02    1.63
  -2  -1   1   31.44    1.65
  -2   1   1   32.25    1.64
  -2   1   1   27.16    1.63
   1  -1  -1    7.01    0.39
  -1  -1   1    7.29    0.40
  -1  -1   1    7.18    0.39
   1  -1  -1    7.35    0.39
   1  -1  -1    6.84    0.39
  -1   1   1    6.25    0.39
  -1   1   1    7.52    0.39
   1   1  -1    8.34    0.40
   0  -1   1   29.13    1.47
   0  -1  -1   25.91    1.47
   0  -1   1   30.37    1.48
   0  -1  -1   28.00    1.47
   0  -1  -1   26.85    1.47
   0  -1   1   27.21    1.47
   0  -1  -1   29.21    1.47
   0   1  -1   27.01    1.47
   0   1   1   29.40    1.47
   0   1   1   25.71    1.47
   0   1  -1   27.87    1.48
  -1  -1  -1  173.36    9.18
   1  -1   1  182.45    9.19
   1  -1   1  202.04    9.20
   1  -1   1  163.51    9.21
  -1  -1  -1  174.60    9.19
  -1  -1  -1  168.28    9.20
  -1   1  -1  172.73    9.17
  -1   1  -1  169.27    9.17
   1   1   1  166.17    9.19
  -2  -1  -1    9.59    0.58
   2  -1   1   12.13    0.57
   2  -1   1    9.62    0.58
  -2  -1  -1   10.79    0.58
  -2   1  -1   10.48    0.58
  -2   1  -1   10.45    0.58
   2   1   1   11.64    0.57
  -3  -1  -1    1.54    0.12
  -3  -1  -1    1.46    0.11
   3  -1   1    1.57    0.11
   3   1   1    1.86    0.10
  -3   1  -1    1.66    0.12
  -4  -1  -1   20.96    1.26
  -4  -1  -1   24.78    1.29
   4  -1   1   23.44    1.27
  -4   1  -1   23.68    1.28
   4   1   1   26.00    1.26
   5  -1   1   20.47    1.10
   5  -1   1   18.11    1.08
  -5  -1  -1   21.48    1.13
  -5  -1  -1   18.78    1.09
  -5   1  -1   21.68    1.12
   5   1   1   22.61    1.09
  -6  -1  -1    3.22    0.21
  -6  -1  -1    3.76    0.26
   6  -1   1    3.70    0.22
   6   1   1    3.83    0.21
  -6   1  -1    3.32    0.25
   7  -1   1    7.51    0.43
  -7  -1  -1    6.99    0.42
  -7  -1  -1    7.46    0.47
   7   1   1    7.73    0.42
  -7   1  -1    7.76    0.47
   8  -1   1    6.99    0.40
  -8  -1  -1    6.93    0.46
  -8  -1  -1    6.73    0.39
   8   1   1    7.23    0.40
  -8   1  -1    6.89    0.45
   9  -1   1    0.62    0.08
  -9  -1  -1    0.56    0.06
  -9  -1  -1    0.58    0.14
  -9   1  -1    0.38    0.12
   9   1   1    0.48    0.07
 -10  -1  -1   10.25    0.64
  10  -1   1    9.66    0.57
  10   1   1    9.76    0.56
 -10   1  -1    9.87    0.63
 -11  -1  -1   14.20    0.92
  11  -1   1   15.56    0.85
 -11   1  -1   16.10    0.94
  11   1   1   14.80    0.85
 -12  -1  -1    0.50    0.16
  12  -1   1    0.42    0.10
 -12   1  -1    0.31    0.14
  12   1   1    0.43    0.09
  13  -1   1    0.14    0.07
 -13  -1  -1   -0.15    0.11
 -13   1  -1    0.33    0.14
 -14  -1  -1    3.48    0.38
 -14   1  -1    3.79    0.38
 -15  -1  -1    0.85    0.23
 -15   1  -1    1.27    0.27
  15  -2  -1    0.93    0.16
 -15  -2   1    1.07    0.23
 -15   2   1    1.09    0.23
  14  -2  -1    0.10    0.10
 -14  -2   1    0.00    0.13
 -14   2   1    0.19    0.13
  13  -2  -1   -0.01    0.09
 -13  -2   1    0.14    0.13
 -13   2   1   -0.15    0.13
  13   2  -1    0.21    0.10
 -12  -2   1    1.89    0.25
  12  -2  -1    1.73    0.19
 -12   2   1    1.96    0.25
  12   2  -1    2.00    0.20
  11  -2  -1    1.72    0.17
 -11  -2   1    1.35    0.21
  11   2  -1    1.36    0.15
 -11   2   1    1.43    0.21
  10  -2  -1   32.88    1.79
 -10  -2   1   34.38    1.85
  10   2  -1   31.42    1.78
 -10   2   1   33.79    1.84
  -9  -2   1   18.99    1.05
  -9  -2   1   17.34    0.99
   9  -2  -1   17.95    1.00
   9   2  -1   17.97    1.00
  -9   2   1   18.21    1.04
  -8  -2   1    4.66    0.33
  -8  -2   1    4.36    0.29
   8  -2  -1    4.66    0.29
   8   2  -1    4.57    0.29
  -8   2   1    4.48    0.32
  -7  -2   1    4.78    0.34
  -7  -2   1    4.63    0.30
   7  -2  -1    4.97    0.30
  -7   2   1    5.08    0.33
   7   2  -1    4.93    0.30
   6  -2  -1   24.86    1.32
  -6  -2   1   24.14    1.35
  -6  -2   1   22.59    1.32
  -6   2   1   24.02    1.34
   6   2  -1   26.58    1.32
   5  -2  -1   14.98    0.78
  -5  -2   1   13.39    0.79
  -5  -2   1   14.10    0.80
  -5   2   1   13.80    0.79
   5   2  -1   15.68    0.79
  -5   2   1   13.57    0.76
   4  -2  -1   13.61    0.74
   4  -2  -1   12.92    0.72
  -4  -2   1   13.81    0.75
  -4  -2   1   12.94    0.75
   4   2  -1   14.78    0.75
  -4   2   1   13.32    0.74
  -3  -2   1    2.68    0.18
   3  -2  -1    2.59    0.16
  -3  -2   1    2.79    0.18
   3  -2  -1    2.94    0.18
   3   2  -1    3.12    0.18
  -3   2   1    2.69    0.17
   2  -2  -1   58.05    3.27
   2  -2  -1   60.66    3.27
  -2  -2   1   64.29    3.27
  -2  -2   1   60.18    3.28
  -2   2   1   60.31    3.26
   2   2  -1   68.80    3.28
  -1  -2   1   22.96    1.15
   1  -2  -1   21.43    1.13
   1  -2  -1   21.01    1.15
   1  -2  -1   19.78    1.15
  -1  -2   1   20.15    1.16
   1   2  -1   23.28    1.16
  -1   2   1   22.05    1.14
   0  -2  -1  223.56   11.82
   0  -2   1  237.63   11.83
   0  -2  -1  239.76   11.79
   0  -2   1  237.04   11.79
   0  -2  -1  206.97   11.80
   0   2   1  215.39   11.82
   0   2  -1  221.53   11.79
   0   2   1  221.39   11.78
   0   2  -1  216.40   11.79
   1  -2   1   80.25    3.99
   1  -2   1   71.02    4.00
  -1  -2  -1   73.72    4.01
   1  -2   1   78.93    4.00
  -1  -2  -1   80.71    4.00
  -1   2  -1   78.30    3.99
   1   2   1   72.59    4.00
  -1   2  -1   71.75    4.01
  -2  -2  -1   40.04    2.20
   2  -2   1   41.53    2.19
   2  -2   1   40.57    2.20
  -2  -2  -1   45.13    2.20
  -2   2  -1   40.64    2.18
   2   2   1   39.88    2.19
  -2   2  -1   41.91    2.21
   3  -2   1    8.70    0.48
  -3  -2  -1    8.65    0.50
   3  -2   1    8.59    0.49
  -3  -2  -1    8.91    0.50
   3   2   1    9.50    0.49
  -3   2  -1    8.63    0.49
  -4  -2  -1    2.42    0.18
   4  -2   1    2.52    0.17
  -4  -2  -1    2.46    0.19
   4  -2   1    2.58    0.16
   4   2   1    3.06    0.17
  -4   2  -1    2.49    0.18
  -5  -2  -1    1.76    0.16
   5  -2   1    1.84    0.12
  -5  -2  -1    1.76    0.15
   5  -2   1    2.04    0.14
  -5   2  -1    2.13    0.15
   5   2   1    2.18    0.13
  -6  -2  -1   13.88    0.78
   6  -2   1   14.06    0.78
  -6  -2  -1   14.54    0.82
   6  -2   1   12.51    0.75
   6  -2   1   15.52    0.75
   6   2   1   15.20    0.78
  -6   2  -1   13.71    0.80
   7  -2   1    3.53    0.23
  -7  -2  -1    3.46    0.27
  -7  -2  -1    3.34    0.23
   7   2   1    3.78    0.22
  -7   2  -1    3.35    0.25
  -8  -2  -1    1.80    0.14
  -8  -2  -1    1.80    0.20
   8  -2   1    1.83    0.15
   8   2   1    1.84    0.14
  -8   2  -1    1.76    0.19
  -9  -2  -1    9.91    0.57
   9  -2   1   10.31    0.59
  -9  -2  -1    9.99    0.64
   9   2   1   10.59    0.58
  -9   2  -1    9.52    0.62
 -10  -2  -1    0.59    0.15
  10  -2   1    0.96    0.12
 -10   2  -1    0.67    0.15
  10   2   1    0.93    0.11
  11  -2   1    2.33    0.20
 -11  -2  -1    2.41    0.27
 -11   2  -1    2.05    0.24
  11   2   1    1.94    0.18
 -12  -2  -1    1.71    0.25
  12  -2   1    2.40    0.20
 -12   2  -1    2.14    0.26
  13  -2   1    4.71    0.33
 -13  -2  -1    4.30    0.43
 -13   2  -1    4.36    0.40
  14  -2   1    0.88    0.14
 -14  -2  -1    0.70    0.20
 -14   2  -1    1.17    0.23
 -15  -2  -1    3.04    0.38
 -15   2  -1    3.23    0.37
 -15  -3   1    0.83    0.25
  15  -3  -1    1.22    0.19
 -15   3   1    0.91    0.23
 -14  -3   1    0.28    0.20
  14  -3  -1    0.20    0.12
 -14   3   1    0.06    0.16
 -13  -3   1    1.21    0.23
  13  -3  -1    1.31    0.17
 -13   3   1    1.39    0.23
  12  -3  -1    1.87    0.19
 -12  -3   1    1.51    0.25
 -12   3   1    1.77    0.22
  12   3  -1    1.50    0.18
  11  -3  -1    1.54    0.17
 -11  -3   1    1.40    0.23
 -11   3   1    1.51    0.20
  11   3  -1    1.29    0.16
 -10  -3   1    5.12    0.38
  10  -3  -1    5.51    0.35
 -10  -3   1    5.01    0.40
  10   3  -1    5.42    0.35
 -10   3   1    5.24    0.38
  -9  -3   1    6.90    0.45
   9  -3  -1    7.79    0.45
  -9  -3   1    8.02    0.50
  -9   3   1    6.92    0.47
   9   3  -1    7.05    0.45
  -8  -3   1    3.77    0.31
   8  -3  -1    4.17    0.28
  -8  -3   1    4.17    0.29
   8   3  -1    4.17    0.28
  -8   3   1    3.86    0.29
  -7  -3   1    2.90    0.23
   7  -3  -1    2.52    0.19
  -7  -3   1    2.62    0.21
  -7   3   1    2.79    0.21
   7   3  -1    2.50    0.20
   6  -3  -1    2.60    0.15
   6  -3  -1    2.82    0.20
  -6  -3   1    2.43    0.20
  -6  -3   1    2.70    0.22
   6   3  -1    2.59    0.19
  -6   3   1    2.49    0.19
  -5  -3   1   12.39    0.68
   5  -3  -1   12.49    0.67
  -5  -3   1   11.71    0.68
   5  -3  -1   11.19    0.64
  -5   3   1   11.25    0.66
   5   3  -1   12.66    0.67
   4  -3  -1    8.48    0.48
  -4  -3   1    8.07    0.49
  -4  -3   1    8.36    0.49
   4  -3  -1    8.28    0.46
  -4   3   1    8.32    0.47
   4   3  -1    8.84    0.49
   3  -3  -1   13.92    0.77
  -3  -3   1   14.41    0.77
   3  -3  -1   13.33    0.76
  -3  -3   1   13.77    0.78
  -3   3   1   13.61    0.76
   3   3  -1   15.16    0.78
  -2  -3   1    7.69    0.45
   2  -3  -1    7.26    0.43
  -2  -3   1    7.65    0.42
   2  -3  -1    7.60    0.43
   2  -3  -1    7.60    0.41
  -2   3   1    6.81    0.41
   2   3  -1    8.34    0.44
   1  -3  -1    2.90    0.20
  -1  -3   1    3.25    0.19
   1  -3  -1    3.27    0.21
  -1  -3   1    2.86    0.21
  -1   3   1    3.37    0.17
   1   3  -1    3.46    0.22
  -1   3   1    3.30    0.22
   0  -3  -1    9.61    0.57
   0  -3   1   10.88    0.55
   0  -3   1   10.11    0.58
   0  -3  -1   11.49    0.55
   0  -3  -1   10.41    0.58
   0   3   1   10.57    0.58
   0   3  -1   10.22    0.59
   0   3  -1    9.88    0.55
   0   3   1    9.63    0.55
   1  -3   1  132.47    7.44
   1  -3   1  144.50    7.44
   1  -3   1  145.64    7.43
  -1  -3  -1  148.53    7.44
   1  -3   1  141.23    7.45
  -1  -3  -1  143.10    7.45
  -1   3  -1  136.06    7.45
   1   3   1  139.50    7.44
   2  -3   1   40.34    2.12
  -2  -3  -1   40.98    2.13
  -2  -3  -1   42.21    2.11
   2  -3   1   37.51    2.12
   2   3   1   39.02    2.12
  -2   3  -1   38.87    2.10
  -2   3  -1   39.76    2.14
   3  -3   1   17.61    0.99
  -3  -3  -1   17.98    1.00
  -3  -3  -1   19.15    0.99
   3  -3   1   18.22    0.98
  -3   3  -1   16.42    0.97
  -3   3  -1   19.45    1.01
   3   3   1   18.21    0.98
   4  -3   1    0.32    0.05
  -4  -3  -1    0.30    0.07
  -4  -3  -1    0.16    0.06
   4  -3   1    0.32    0.07
  -4   3  -1    0.32    0.05
   4   3   1    0.27    0.05
   5  -3   1    0.22    0.04
   5  -3   1    0.27    0.07
  -5  -3  -1    0.22    0.08
  -5  -3  -1    0.12    0.06
  -5   3  -1    0.26    0.06
   5   3   1    0.28    0.05
   6  -3   1   12.34    0.70
   6  -3   1   11.18    0.66
  -6  -3  -1   12.23    0.70
  -6  -3  -1   13.00    0.72
  -6   3  -1   12.23    0.70
   6   3   1   12.96    0.69
  -7  -3  -1    6.06    0.39
   7  -3   1    5.39    0.31
  -7  -3  -1    5.75    0.36
   7  -3   1    6.07    0.36
   7   3   1    6.03    0.35
  -7   3  -1    5.81    0.37
  -8  -3  -1    2.07    0.22
   8  -3   1    2.08    0.17
  -8  -3  -1    2.18    0.18
   8   3   1    2.06    0.17
  -8   3  -1    1.89    0.20
  -9  -3  -1    3.20    0.24
  -9  -3  -1    3.14    0.29
   9  -3   1    3.67    0.26
  -9   3  -1    3.20    0.27
   9   3   1    3.27    0.24
 -10  -3  -1   16.25    0.96
 -10  -3  -1   15.64    0.91
  10  -3   1   16.21    0.91
  10   3   1   15.28    0.89
 -10   3  -1   16.32    0.94
 -11  -3  -1    4.61    0.39
  11  -3   1    4.92    0.33
 -11   3  -1    4.21    0.38
 -12  -3  -1    1.27    0.23
  12  -3   1    1.27    0.16
 -12   3  -1    1.24    0.20
 -13  -3  -1    1.99    0.28
  13  -3   1    2.43    0.22
 -13   3  -1    2.22    0.27
  14  -3   1    1.67    0.20
 -14  -3  -1    1.10    0.26
 -14   3  -1    1.31    0.25
 -15  -3  -1    0.72    0.22
 -15   3  -1    0.80    0.21
 -14  -4   1    0.15    0.19
  14  -4  -1    0.23    0.13
 -14   4   1    0.17    0.18
 -13  -4   1    0.10    0.18
  13  -4  -1    0.12    0.10
 -13   4   1    0.03    0.15
  12  -4  -1    1.58    0.18
 -12  -4   1    1.08    0.22
 -12   4   1    1.74    0.23
  11  -4  -1   10.27    0.60
 -11  -4   1    9.94    0.66
 -11   4   1    9.26    0.61
  11   4  -1    8.80    0.59
 -10  -4   1    2.02    0.21
  10  -4  -1    2.16    0.20
 -10  -4   1    2.00    0.24
  10   4  -1    2.10    0.21
 -10   4   1    1.96    0.22
  -9  -4   1    8.59    0.58
  -9  -4   1    8.70    0.56
   9  -4  -1    9.58    0.56
   9   4  -1    8.85    0.55
  -9   4   1    9.29    0.57
   8  -4  -1    4.01    0.28
  -8  -4   1    3.97    0.29
  -8  -4   1    3.79    0.30
  -8   4   1    3.85    0.27
   8   4  -1    3.53    0.28
  -7  -4   1    5.54    0.39
   7  -4  -1    5.98    0.33
  -7  -4   1    5.89    0.39
   7  -4  -1    6.08    0.38
  -7   4   1    5.90    0.37
   7   4  -1    5.60    0.38
  -6  -4   1   21.39    1.16
   6  -4  -1   20.83    1.11
   6  -4  -1   21.24    1.14
  -6  -4   1   19.10    1.15
  -6   4   1   19.76    1.13
   6   4  -1   21.56    1.15
  -5  -4   1    1.28    0.15
   5  -4  -1    1.03    0.12
   5  -4  -1    1.00    0.09
  -5  -4   1    0.95    0.12
   5   4  -1    1.10    0.12
  -5   4   1    1.10    0.10
  -4  -4   1    5.93    0.35
   4  -4  -1    6.09    0.36
  -4  -4   1    5.34    0.37
   4  -4  -1    5.77    0.34
   4   4  -1    6.14    0.37
  -4   4   1    5.22    0.33
   3  -4  -1    3.44    0.23
  -3  -4   1    3.65    0.26
   3  -4  -1    3.51    0.23
  -3  -4   1    3.76    0.23
  -3   4   1    3.06    0.20
   3   4  -1    3.56    0.24
   2  -4  -1    2.71    0.19
  -2  -4   1    2.63    0.20
   2  -4  -1    2.51    0.19
   2  -4  -1    2.53    0.14
  -2  -4   1    2.76    0.17
  -2   4   1    2.38    0.14
  -2   4   1    2.71    0.14
   2   4  -1    2.71    0.21
  -2   4   1    3.07    0.21
  -1  -4   1    0.67    0.06
  -1  -4   1    0.83    0.11
   1  -4  -1    0.51    0.08
   1  -4  -1    0.69    0.09
  -1   4   1    0.72    0.10
   1   4  -1    0.81    0.11
   0  -4  -1   27.55    1.47
   0  -4   1   27.21    1.43
   0  -4  -1   29.84    1.43
   0  -4   1   27.52    1.43
   0  -4   1   26.08    1.47
   0  -4  -1   26.30    1.46
   0   4  -1   26.23    1.43
   0   4   1   25.44    1.42
   0   4   1   26.89    1.47
   0   4  -1   27.08    1.48
  -1  -4  -1  165.31    8.82
   1  -4   1  166.32    8.82
   1  -4   1  168.48    8.78
  -1  -4  -1  172.72    8.78
   1  -4   1  172.36    8.78
   1  -4   1  162.44    8.81
   1   4   1  162.69    8.81
  -1   4  -1  167.86    8.83
   2  -4   1    2.22    0.13
   2  -4   1    2.11    0.13
   2  -4   1    2.21    0.18
  -2  -4  -1    2.10    0.18
  -2  -4  -1    2.48    0.15
   2  -4   1    2.16    0.17
  -2   4  -1    2.31    0.13
  -2   4  -1    2.17    0.19
   2   4   1    2.27    0.17
  -3  -4  -1    4.22    0.26
   3  -4   1    4.01    0.26
  -3  -4  -1    3.97    0.28
   3  -4   1    4.12    0.28
  -3   4  -1    3.79    0.23
   3   4   1    4.15    0.26
  -3   4  -1    3.89    0.29
   4  -4   1    4.30    0.28
   4  -4   1    4.56    0.29
  -4  -4  -1    4.65    0.29
  -4  -4  -1    4.49    0.30
  -4   4  -1    4.09    0.26
   4   4   1    4.39    0.28
   5  -4   1    0.17    0.05
   5  -4   1    0.05    0.07
  -5  -4  -1    0.17    0.08
  -5  -4  -1    0.07    0.06
  -5   4  -1    0.19    0.05
   5   4   1    0.11    0.06
  -6  -4  -1    4.18    0.31
   6  -4   1    4.52    0.30
  -6  -4  -1    4.62    0.31
   6  -4   1    4.49    0.27
   6   4   1    4.58    0.29
  -6   4  -1    4.03    0.28
  -7  -4  -1   19.55    1.09
   7  -4   1   20.26    1.09
   7  -4   1   18.63    1.05
  -7  -4  -1   20.79    1.11
  -7   4  -1   18.62    1.08
   7   4   1   19.55    1.08
   8  -4   1    4.15    0.29
  -8  -4  -1    3.96    0.29
  -8  -4  -1    3.99    0.31
   8   4   1    4.08    0.28
  -8   4  -1    3.71    0.28
  -9  -4  -1    9.67    0.61
  -9  -4  -1    9.98    0.65
   9  -4   1   11.16    0.62
   9   4   1    9.98    0.60
  -9   4  -1    9.96    0.62
 -10  -4  -1    0.37    0.13
 -10  -4  -1    0.46    0.11
  10  -4   1    0.34    0.10
  10   4   1    0.32    0.09
 -10   4  -1    0.21    0.11
 -11  -4  -1    1.64    0.23
  11  -4   1    1.86    0.19
 -11   4  -1    1.70    0.21
  12  -4   1    0.34    0.11
 -12  -4  -1    0.20    0.16
 -12   4  -1    0.45    0.15
 -13  -4  -1    2.12    0.29
  13  -4   1    1.73    0.21
 -13   4  -1    2.14    0.26
 -14  -4  -1    1.70    0.30
  14  -4   1    2.12    0.23
 -14   4  -1    1.94    0.26
 -14  -5   1    0.61    0.21
  14  -5  -1    0.99    0.18
  13  -5  -1    0.33    0.14
 -13  -5   1    0.07    0.15
 -12  -5   1    6.44    0.50
  12  -5  -1    6.36    0.45
  11  -5  -1    0.55    0.13
 -11  -5   1    0.57    0.17
  11   5  -1    0.48    0.13
 -11   5   1    0.51    0.13
  10  -5  -1    4.46    0.33
 -10  -5   1    4.21    0.33
 -10  -5   1    4.14    0.37
 -10   5   1    3.70    0.31
  10   5  -1    3.59    0.30
   9  -5  -1   10.52    0.61
  -9  -5   1    9.47    0.63
  -9  -5   1   10.09    0.62
  -9   5   1    9.64    0.60
   9   5  -1    9.79    0.62
  -8  -5   1    1.71    0.21
   8  -5  -1    1.92    0.19
  -8  -5   1    1.85    0.21
   8   5  -1    1.88    0.20
  -8   5   1    1.80    0.18
   7  -5  -1    0.88    0.09
   7  -5  -1    1.02    0.13
  -7  -5   1    0.71    0.14
  -7  -5   1    0.98    0.14
  -7   5   1    0.84    0.11
   7   5  -1    0.78    0.13
  -6  -5   1    1.38    0.15
   6  -5  -1    1.32    0.12
  -6  -5   1    1.57    0.18
   6  -5  -1    1.38    0.15
  -6   5   1    1.40    0.13
   6   5  -1    1.41    0.16
  -5  -5   1    4.33    0.28
   5  -5  -1    3.78    0.26
  -5  -5   1    4.44    0.31
   5  -5  -1    4.37    0.29
  -5   5   1    3.56    0.24
   5   5  -1    3.95    0.29
   4  -5  -1    6.83    0.43
  -4  -5   1    7.23    0.42
   4  -5  -1    7.26    0.43
  -4  -5   1    7.78    0.47
  -4   5   1    6.56    0.39
   4   5  -1    7.07    0.45
   3  -5  -1    4.62    0.30
  -3  -5   1    4.95    0.28
   3  -5  -1    4.49    0.25
   3  -5  -1    4.90    0.31
  -3  -5   1    4.26    0.32
   3   5  -1    4.46    0.32
  -3   5   1    4.22    0.25
  -2  -5   1    3.21    0.25
  -2  -5   1    3.45    0.21
   2  -5  -1    3.13    0.23
   2  -5  -1    2.96    0.24
   2   5  -1    3.29    0.26
  -2   5   1    3.65    0.26
   1  -5  -1   12.92    0.72
  -1  -5   1   12.72    0.73
   1  -5  -1   11.94    0.72
  -1  -5   1   12.91    0.68
  -1   5   1   12.36    0.73
   1   5  -1   12.30    0.73
   0  -5   1   22.36    1.15
   0  -5   1   21.42    1.15
   0  -5  -1   20.68    1.20
   0  -5  -1   21.94    1.21
   0  -5   1   22.32    1.22
   0   5   1   21.27    1.21
   0   5  -1   22.93    1.23
   0   5  -1   21.82    1.15
  -1  -5  -1   46.39    2.33
  -1  -5  -1   44.24    2.38
   1  -5   1   43.07    2.37
  -1  -5  -1   40.84    2.36
   1  -5   1   42.89    2.38
   1   5   1   45.31    2.38
  -1   5  -1   46.11    2.40
   2  -5   1    0.02    0.06
  -2  -5  -1    0.10    0.07
   2  -5   1    0.04    0.06
  -2  -5  -1    0.08    0.04
  -2   5  -1    0.03    0.07
   2   5   1    0.12    0.06
  -3  -5  -1    1.94    0.15
  -3  -5  -1    1.85    0.18
   3  -5   1    1.55    0.16
   3  -5   1    1.68    0.17
  -3   5  -1    2.15    0.20
   3   5   1    1.77    0.17
  -3   5  -1    1.87    0.11
   4  -5   1    2.69    0.21
  -4  -5  -1    3.22    0.21
   4  -5   1    2.82    0.22
  -4  -5  -1    2.67    0.23
   4   5   1    2.57    0.21
  -4   5  -1    2.69    0.24
  -4   5  -1    2.50    0.17
  -5  -5  -1    1.87    0.20
   5  -5   1    1.92    0.19
   5  -5   1    2.14    0.17
  -5  -5  -1    2.33    0.19
   5   5   1    2.13    0.18
  -5   5  -1    2.02    0.15
   6  -5   1    5.36    0.34
   6  -5   1    4.78    0.30
  -6  -5  -1    4.41    0.32
  -6  -5  -1    4.67    0.35
  -6   5  -1    4.45    0.29
   6   5   1    4.98    0.33
  -7  -5  -1    3.22    0.26
   7  -5   1    3.50    0.26
  -7  -5  -1    3.22    0.26
   7  -5   1    3.02    0.21
  -7   5  -1    2.91    0.22
   7   5   1    3.02    0.24
  -8  -5  -1   14.81    0.86
  -8  -5  -1   14.48    0.86
   8  -5   1   15.57    0.85
  -8   5  -1   13.26    0.82
   8   5   1   14.51    0.84
   9  -5   1    2.46    0.22
  -9  -5  -1    2.68    0.25
  -9  -5  -1    2.17    0.25
   9   5   1    2.18    0.21
  -9   5  -1    2.05    0.21
  10  -5   1    2.70    0.25
 -10  -5  -1    2.15    0.26
 -10  -5  -1    2.34    0.24
 -10   5  -1    2.11    0.23
  11  -5   1    2.03    0.22
 -11  -5  -1    1.90    0.25
 -11   5  -1    1.49    0.20
 -12  -5  -1    0.56    0.18
  12  -5   1    0.89    0.15
  13  -5   1    0.91    0.16
 -13  -5  -1    0.99    0.21
 -14  -5  -1    0.50    0.23
  14  -5   1    0.84    0.18
 -13  -6   1    0.60    0.19
  13  -6  -1    0.51    0.15
  12  -6  -1    2.54    0.27
 -12  -6   1    2.26    0.29
  11  -6  -1    5.91    0.42
 -11  -6   1    5.60    0.48
 -10  -6   1    1.68    0.22
  10  -6  -1    1.34    0.18
 -10  -6   1    1.27    0.20
  10   6  -1    1.06    0.18
   9  -6  -1    1.78    0.20
  -9  -6   1    2.06    0.24
  -9  -6   1    1.70    0.22
   9   6  -1    1.58    0.21
  -8  -6   1    0.05    0.11
  -8  -6   1    0.22    0.10
   8  -6  -1    0.05    0.10
   8   6  -1    0.25    0.11
   7  -6  -1    7.89    0.52
  -7  -6   1    8.34    0.52
  -7  -6   1    8.04    0.53
   7   6  -1    7.81    0.52
  -6  -6   1   21.20    1.23
   6  -6  -1   21.22    1.18
  -6  -6   1   21.54    1.20
   6  -6  -1   22.07    1.21
   6   6  -1   21.20    1.22
  -5  -6   1    0.23    0.08
   5  -6  -1    0.33    0.11
   5  -6  -1    0.28    0.07
  -5  -6   1    0.39    0.11
   5   6  -1    0.27    0.09
  -4  -6   1    3.33    0.28
  -4  -6   1    3.73    0.25
   4  -6  -1    3.53    0.27
   4  -6  -1    3.34    0.25
   4   6  -1    3.32    0.27
   3  -6  -1    8.93    0.56
  -3  -6   1    9.20    0.60
   3  -6  -1    9.85    0.58
  -3  -6   1    9.94    0.54
   3   6  -1    9.31    0.59
   2  -6  -1    4.55    0.32
  -2  -6   1    4.82    0.28
  -2  -6   1    4.08    0.33
   2  -6  -1    4.38    0.31
  -2   6   1    4.67    0.34
   2   6  -1    4.80    0.34
  -1  -6   1    1.09    0.16
  -1  -6   1    1.03    0.09
   1  -6  -1    1.04    0.14
   1  -6  -1    1.20    0.14
   1   6  -1    1.26    0.16
  -1   6   1    0.98    0.14
   0  -6   1   10.79    0.65
   0  -6  -1   11.18    0.65
   0  -6   1   10.90    0.67
   0  -6  -1   10.81    0.66
   0   6   1   11.32    0.67
   0   6  -1   11.35    0.68
   1  -6   1   23.11    1.32
  -1  -6  -1   25.52    1.26
  -1  -6  -1   23.29    1.33
   1  -6   1   23.37    1.33
  -1  -6  -1   21.87    1.30
  -1   6  -1   24.79    1.34
   1   6   1   23.64    1.33
  -2  -6  -1    6.12    0.42
  -2  -6  -1    7.10    0.36
   2  -6   1    5.92    0.40
  -2  -6  -1    5.86    0.39
   2  -6   1    5.80    0.40
   2   6   1    5.81    0.40
  -2   6  -1    6.20    0.43
  -3  -6  -1    0.27    0.10
   3  -6   1    0.21    0.08
   3  -6   1    0.08    0.07
  -3  -6  -1    0.04    0.05
   3   6   1    0.02    0.07
  -3   6  -1    0.12    0.09
   4  -6   1    0.93    0.12
  -4  -6  -1    0.82    0.15
   4  -6   1    0.85    0.13
  -4  -6  -1    1.03    0.12
  -4   6  -1    0.85    0.15
   4   6   1    1.02    0.14
   5  -6   1    2.86    0.25
   5  -6   1    2.89    0.23
  -5  -6  -1    2.94    0.23
  -5  -6  -1    3.33    0.27
   5   6   1    2.89    0.24
   6  -6   1    1.13    0.16
   6  -6   1    1.30    0.14
  -6  -6  -1    1.33    0.16
  -6  -6  -1    1.24    0.18
   6   6   1    1.29    0.16
   7  -6   1    6.59    0.44
  -7  -6  -1    6.97    0.47
  -7  -6  -1    6.10    0.43
   7   6   1    6.69    0.44
  -8  -6  -1    0.69    0.14
  -8  -6  -1    1.14    0.17
   8  -6   1    1.20    0.17
   8   6   1    0.97    0.15
   9  -6   1    8.09    0.52
  -9  -6  -1    7.31    0.53
  -9  -6  -1    7.72    0.53
 -10  -6  -1    2.06    0.25
  10  -6   1    2.19    0.24
 -10  -6  -1    2.31    0.26
 -11  -6  -1    0.15    0.13
  11  -6   1    0.19    0.11
 -11  -6  -1    0.17    0.16
 -12  -6  -1    0.07    0.13
  12  -6   1    0.13    0.13
  13  -6   1    0.90    0.17
 -13  -6  -1    0.94    0.22
 -12  -7   1    4.49    0.44
  12  -7  -1    4.62    0.41
  11  -7  -1    0.03    0.11
 -11  -7   1    0.21    0.14
 -11  -7   1    0.11    0.15
 -10  -7   1    1.00    0.20
 -10  -7   1    1.46    0.23
  10  -7  -1    1.18    0.18
  -9  -7   1    4.67    0.39
   9  -7  -1    4.54    0.34
  -9  -7   1    3.91    0.36
   9   7  -1    3.45    0.35
   8  -7  -1    6.29    0.44
  -8  -7   1    6.15    0.46
  -8  -7   1    7.15    0.45
   8   7  -1    5.42    0.44
  -7  -7   1    0.57    0.16
   7  -7  -1    0.90    0.15
  -7  -7   1    0.80    0.14
   7   7  -1    0.82    0.16
  -6  -7   1    7.56    0.55
   6  -7  -1    8.41    0.52
  -6  -7   1    7.68    0.49
   6  -7  -1    7.38    0.48
   6   7  -1    7.95    0.53
   5  -7  -1    2.38    0.21
  -5  -7   1    2.55    0.21
  -5  -7   1    2.83    0.26
   5  -7  -1    2.09    0.22
   5   7  -1    2.13    0.24
  -4  -7   1    4.71    0.38
   4  -7  -1    5.19    0.37
   4  -7  -1    4.78    0.35
  -4  -7   1    5.71    0.34
   4   7  -1    4.93    0.39
  -3  -7   1    2.05    0.16
  -3  -7   1    1.55    0.21
   3  -7  -1    2.01    0.20
   3  -7  -1    2.10    0.21
   3   7  -1    2.29    0.24
   2  -7  -1    7.10    0.48
  -2  -7   1    7.23    0.50
  -2  -7   1    8.17    0.45
   2  -7  -1    6.87    0.47
   2   7  -1    7.06    0.50
  -2   7   1    7.72    0.51
   1  -7  -1    5.50    0.36
   1  -7  -1    4.97    0.37
  -1  -7   1    5.29    0.38
  -1   7   1    4.79    0.38
   1   7  -1    4.99    0.38
   0  -7   1    2.52    0.23
   0  -7  -1    2.21    0.23
   0  -7   1    2.41    0.25
   0  -7  -1    2.95    0.24
   0   7  -1    2.22    0.25
   0   7   1    2.61    0.26
  -1  -7  -1    0.30    0.08
   1  -7   1    0.44    0.11
  -1  -7  -1    0.18    0.10
   1  -7   1    0.31    0.11
  -1   7  -1    0.05    0.11
   1   7   1    0.21    0.09
  -2  -7  -1    2.84    0.25
   2  -7   1    3.38    0.28
   2  -7   1    3.21    0.27
  -2  -7  -1    3.02    0.27
  -2   7  -1    2.98    0.28
   2   7   1    3.37    0.28
   3  -7   1    0.83    0.14
   3  -7   1    1.04    0.15
  -3  -7  -1    0.84    0.10
  -3  -7  -1    0.82    0.15
  -3   7  -1    1.23    0.18
   3   7   1    0.65    0.14
  -4  -7  -1    2.34    0.19
   4  -7   1    2.24    0.22
   4  -7   1    2.53    0.23
  -4  -7  -1    2.19    0.25
  -4   7  -1    2.59    0.28
   4   7   1    2.18    0.23
  -5  -7  -1   20.59    1.18
   5  -7   1   19.32    1.14
   5  -7   1   19.92    1.16
  -5  -7  -1   21.28    1.14
   5   7   1   20.40    1.17
   6  -7   1    2.77    0.24
   6  -7   1    2.98    0.27
  -6  -7  -1    2.84    0.28
  -6  -7  -1    2.95    0.25
   6   7   1    2.94    0.27
  -7  -7  -1    2.30    0.26
   7  -7   1    2.50    0.25
  -7  -7  -1    2.65    0.24
   7   7   1    2.15    0.24
  -8  -7  -1    5.91    0.44
   8  -7   1    5.77    0.42
  -8  -7  -1    5.35    0.41
  -9  -7  -1    1.85    0.23
   9  -7   1    1.70    0.22
  -9  -7  -1    2.03    0.25
  10  -7   1    0.95    0.17
 -10  -7  -1    0.93    0.19
 -10  -7  -1    1.10    0.20
 -11  -7  -1    0.53    0.18
 -11  -7  -1    0.29    0.17
  11  -7   1    0.57    0.15
 -12  -7  -1    0.09    0.14
  12  -7   1    0.19    0.15
 -11  -8   1    1.58    0.26
  11  -8  -1    1.93    0.26
 -11  -8   1    1.64    0.26
 -10  -8   1    1.43    0.22
  10  -8  -1    1.36    0.21
 -10  -8   1    1.09    0.22
  -9  -8   1    0.13    0.14
   9  -8  -1   -0.02    0.11
  -9  -8   1   -0.13    0.11
  -8  -8   1    1.58    0.24
   8  -8  -1    1.81    0.24
  -8  -8   1    1.53    0.24
   8   8  -1    1.91    0.24
  -7  -8   1    9.30    0.64
   7  -8  -1    9.33    0.60
   7   8  -1    8.54    0.62
  -6  -8   1    2.50    0.27
   6  -8  -1    2.22    0.21
   6  -8  -1    1.67    0.22
   6   8  -1    1.91    0.25
   5  -8  -1    2.29    0.24
  -5  -8   1    2.05    0.25
   5  -8  -1    2.16    0.21
   5   8  -1    2.07    0.26
  -4  -8   1    8.38    0.57
   4  -8  -1    8.19    0.55
   4  -8  -1    8.97    0.54
   4   8  -1    7.28    0.55
  -3  -8   1   13.84    0.88
   3  -8  -1   14.20    0.86
   3  -8  -1   15.17    0.87
   3   8  -1   14.32    0.89
   2  -8  -1   12.75    0.78
  -2  -8   1   12.66    0.80
   2  -8  -1   13.43    0.78
   2   8  -1   11.89    0.80
  -2   8   1   13.61    0.82
  -1  -8   1    1.31    0.20
  -1  -8   1    1.23    0.17
   1  -8  -1    1.40    0.18
   1  -8  -1    1.30    0.18
  -1   8   1    1.29    0.20
   1   8  -1    1.51    0.21
   0  -8   1    6.04    0.44
   0  -8  -1    6.85    0.47
   0  -8  -1    6.15    0.44
   0  -8   1    5.95    0.45
   0   8   1    6.26    0.47
   0   8  -1    6.97    0.48
  -1  -8  -1    2.68    0.28
   1  -8   1    2.94    0.28
   1  -8   1    2.48    0.25
  -1  -8  -1    2.39    0.25
  -1   8  -1    2.45    0.28
   1   8   1    2.64    0.28
  -2  -8  -1    6.09    0.46
   2  -8   1    6.41    0.45
  -2  -8  -1    5.82    0.41
   2  -8   1    5.92    0.43
  -2   8  -1    6.01    0.47
   2   8   1    6.25    0.44
   3  -8   1    0.32    0.12
  -3  -8  -1    0.45    0.13
  -3  -8  -1    0.42    0.10
   3  -8   1    0.38    0.12
  -3   8  -1    0.41    0.15
   3   8   1    0.27    0.13
   4  -8   1    2.88    0.28
  -4  -8  -1    2.97    0.30
   4  -8   1    3.18    0.29
   4   8   1    2.95    0.28
  -4   8  -1    2.92    0.32
  -5  -8  -1    1.41    0.21
   5  -8   1    1.25    0.18
   5  -8   1    1.82    0.21
   5   8   1    1.56    0.21
  -6  -8  -1    0.27    0.13
   6  -8   1    0.30    0.12
   6  -8   1    0.24    0.10
   6   8   1    0.20    0.13
   7  -8   1    9.22    0.64
  -7  -8  -1   10.55    0.67
   8  -8   1    0.06    0.14
  -8  -8  -1   -0.01    0.11
  -9  -8  -1    2.65    0.30
  -9  -8  -1    2.61    0.29
   9  -8   1    2.76    0.29
 -10  -8  -1    1.14    0.22
  10  -8   1    1.27    0.21
 -10  -8  -1    0.93    0.20
 -11  -8  -1    1.16    0.24
 -11  -8  -1    1.63    0.26
  11  -8   1    1.33    0.23
  10  -9  -1    0.90    0.22
 -10  -9   1    1.04    0.25
  -9  -9   1    1.16    0.22
   9  -9  -1    1.12    0.20
  -8  -9   1    4.93    0.44
   8  -9  -1    5.14    0.41
   7  -9  -1    4.69    0.38
  -7  -9   1    4.72    0.44
   7   9  -1    4.06    0.39
  -6  -9   1    5.48    0.44
   6  -9  -1    4.54    0.41
   6   9  -1    5.10    0.45
   5  -9  -1    0.98    0.18
  -5  -9   1    0.85    0.20
   5  -9  -1    1.25    0.18
   5   9  -1    0.92    0.19
  -4  -9   1    1.85    0.25
   4  -9  -1    2.03    0.23
   4  -9  -1    2.11    0.24
   4   9  -1    1.29    0.24
  -3  -9   1    2.65    0.30
   3  -9  -1    1.91    0.24
   3  -9  -1    1.98    0.25
   3   9  -1    2.46    0.30
   2  -9  -1    1.51    0.21
   2  -9  -1    1.83    0.23
  -2  -9   1    1.54    0.21
  -2  -9   1    1.88    0.25
  -2   9   1    1.55    0.24
   2   9  -1    2.14    0.26
   1  -9  -1    6.99    0.48
   1  -9  -1    6.24    0.48
  -1  -9   1    6.51    0.51
  -1  -9   1    6.99    0.48
   1   9  -1    6.62    0.51
  -1   9   1    7.23    0.52
   0  -9   1    2.34    0.28
   0  -9  -1    2.80    0.29
   0  -9   1    2.80    0.29
   0  -9  -1    2.44    0.29
   0   9   1    3.00    0.32
   0   9  -1    2.72    0.32
  -1  -9  -1    0.13    0.12
  -1  -9  -1    0.26    0.11
   1  -9   1    0.21    0.12
   1  -9   1    0.13    0.12
   1   9   1    0.05    0.13
  -1   9  -1    0.22    0.13
  -2  -9  -1    1.29    0.22
   2  -9   1    1.35    0.21
   2  -9   1    1.27    0.19
  -2  -9  -1    0.91    0.16
  -2   9  -1    1.54    0.23
   2   9   1    1.45    0.21
  -3  -9  -1    9.26    0.63
   3  -9   1    9.15    0.62
  -3  -9  -1    9.47    0.60
   3  -9   1    9.11    0.63
   3   9   1    9.89    0.64
  -3   9  -1    9.01    0.66
  -4  -9  -1   19.30    1.13
   4  -9   1   18.53    1.10
   4  -9   1   18.93    1.11
  -4  -9  -1   17.51    1.07
   4   9   1   18.63    1.11
   5  -9   1    1.37    0.23
   5  -9   1    2.00    0.23
  -5  -9  -1    2.17    0.28
  -5  -9  -1    1.92    0.22
   5   9   1    1.56    0.24
   6  -9   1    0.56    0.15
  -6  -9  -1    0.78    0.20
   7  -9   1    2.23    0.27
  -7  -9  -1    2.69    0.31
  -8  -9  -1    4.96    0.44
   8  -9   1    5.28    0.43
  -9  -9  -1    2.76    0.34
   9  -9   1    2.46    0.30
  10  -9   1    0.05    0.13
 -10  -9  -1    0.21    0.18
   8 -10  -1    0.98    0.21
  -8 -10   1    1.73    0.27
  -7 -10   1    3.52    0.40
   7 -10  -1    4.25    0.38
   6 -10  -1    0.64    0.17
  -6 -10   1    0.35    0.17
   6  10  -1    0.55    0.20
   5 -10  -1    1.17    0.20
  -5 -10   1    0.72    0.19
   5 -10  -1    0.86    0.17
   5  10  -1    0.57    0.20
  -4 -10   1    0.26    0.13
  -4 -10   1    0.20    0.14
   4 -10  -1    0.08    0.12
   4 -10  -1    0.31    0.15
   4  10  -1    0.12    0.14
  -3 -10   1    8.11    0.57
   3 -10  -1    8.10    0.56
   3 -10  -1    8.21    0.57
  -3 -10   1    7.21    0.58
   3  10  -1    7.86    0.62
  -2 -10   1    5.84    0.48
  -2 -10   1    5.34    0.46
   2 -10  -1    6.20    0.46
   2 -10  -1    6.27    0.46
   2  10  -1    5.82    0.51
  -1 -10   1    0.23    0.12
   1 -10  -1    0.08    0.11
  -1 -10   1   -0.06    0.14
   1 -10  -1   -0.06    0.11
  -1  10   1   -0.01    0.12
   1  10  -1    0.11    0.16
   0 -10  -1    0.31    0.17
   0 -10   1    0.22    0.16
   0 -10   1    0.11    0.16
   0 -10  -1    0.47    0.14
   0  10  -1    0.25    0.18
   0  10   1    0.62    0.17
  -1 -10  -1    2.57    0.31
  -1 -10  -1    2.98    0.30
   1 -10   1    3.05    0.33
   1 -10   1    2.89    0.33
  -1  10  -1    3.21    0.37
   1  10   1    3.33    0.35
   2 -10   1    0.84    0.18
   2 -10   1    0.83    0.20
  -2 -10  -1    1.47    0.20
  -2 -10  -1    0.76    0.18
   2  10   1    0.83    0.20
  -2  10  -1    0.83    0.21
   3 -10   1    0.85    0.18
   3 -10   1    0.60    0.19
  -3 -10  -1    0.68    0.18
  -3 -10  -1    0.46    0.16
  -3  10  -1    1.12    0.23
   3  10   1    0.66    0.19
  -4 -10  -1    1.05    0.18
   4 -10   1    0.72    0.17
   4 -10   1    0.73    0.18
  -4 -10  -1    0.36    0.16
   4  10   1    0.78    0.18
   5 -10   1    0.60    0.16
  -5 -10  -1    0.33    0.16
   5 -10   1    0.62    0.18
   6 -10   1    0.53    0.16
  -6 -10  -1    0.74    0.19
   7 -10   1    5.15    0.44
  -7 -10  -1    5.05    0.49
   8 -10   1    0.97    0.23
  -8 -10  -1    0.71    0.21
  -6 -11   1    2.58    0.34
   6 -11  -1    2.83    0.32
  -5 -11   1    0.03    0.16
   5 -11  -1    0.32    0.15
  -5 -11   1    0.17    0.14
   5  11  -1    0.32    0.17
  -4 -11   1    1.83    0.29
  -4 -11   1    1.06    0.21
   4 -11  -1    1.61    0.24
   4 -11  -1    1.47    0.23
   4  11  -1    1.69    0.29
   3 -11  -1    3.67    0.35
  -3 -11   1    3.14    0.37
   3 -11  -1    3.00    0.34
  -3 -11   1    2.91    0.34
   3  11  -1    2.99    0.38
   2 -11  -1    1.44    0.24
  -2 -11   1    1.35    0.27
   2 -11  -1    1.25    0.22
  -2 -11   1    1.25    0.22
   2  11  -1    1.28    0.25
  -1 -11   1    0.33    0.19
   1 -11  -1    0.78    0.18
  -1 -11   1    0.62    0.18
   1 -11  -1    0.26    0.15
   1  11  -1    0.34    0.21
   0 -11   1    0.40    0.20
   0 -11  -1    0.35    0.19
   0 -11  -1    0.71    0.17
   0 -11   1    0.69    0.18
   0  11   1    0.51    0.20
   0  11  -1    0.68    0.21
   1 -11   1    0.96    0.21
  -1 -11  -1    1.32    0.24
  -1 -11  -1    1.32    0.26
   1 -11   1    1.18    0.22
   1  11   1    1.10    0.26
  -1  11  -1    1.36    0.27
  -2 -11  -1    2.06    0.31
   2 -11   1    2.73    0.32
  -2 -11  -1    2.43    0.29
   2 -11   1    2.31    0.32
  -2  11  -1    3.19    0.38
   2  11   1    2.87    0.36
  -3 -11  -1    5.51    0.45
  -3 -11  -1    4.96    0.47
   3 -11   1    5.86    0.50
   3 -11   1    5.74    0.47
   3  11   1    5.79    0.50
   4 -11   1    2.91    0.33
  -4 -11  -1    2.45    0.32
   4 -11   1    2.66    0.31
   5 -11   1    0.45    0.16
  -5 -11  -1    0.34    0.17
   6 -11   1    0.46    0.17
  -6 -11  -1    0.12    0.17
   0 -12   1    0.89    0.21
   0 -12   1    0.64    0.21
   0 -12  -1    0.75    0.22
   0 -12  -1    0.76    0.22
   0  12  -1    0.77    0.25
 -15   0   2    0.39    0.19
  15   0  -2    0.47    0.13
  14   0  -2   -0.04    0.09
 -14   0   2    0.07    0.14
  13   0  -2    0.19    0.08
 -13   0   2   -0.04    0.14
  12   0  -2   -0.01    0.06
 -12   0   2    0.13    0.12
  11   0  -2    0.89    0.12
 -11   0   2    1.40    0.21
  10   0  -2   11.10    0.64
 -10   0   2   10.83    0.69
   9   0  -2   12.19    0.69
  -9   0   2   12.57    0.75
  -8   0   2   10.05    0.61
  -8   0   2    9.52    0.54
   8   0  -2   10.44    0.57
  -7   0   2   -0.03    0.03
   7   0  -2    0.03    0.03
  -7   0   2    0.03    0.06
  -6   0   2   14.17    0.78
   6   0  -2   14.13    0.75
  -6   0   2   12.98    0.74
  -5   0   2    5.68    0.35
  -5   0   2    5.19    0.31
   5   0  -2    5.78    0.32
   4   0  -2    7.90    0.42
  -4   0   2    7.36    0.44
  -4   0   2    7.57    0.42
  -3   0   2    8.16    0.49
   3   0  -2    9.16    0.48
  -2   0   2    0.10    0.04
  -1   0   2    0.04    0.02
   1   0  -2    0.03    0.02
   0   0   2   44.40    2.26
   0   0   2   40.85    2.27
   0   0  -2   41.17    2.27
   0   0  -2   45.36    2.26
  -1   0  -2   32.41    1.62
   1   0   2   31.21    1.61
  -1   0  -2   27.97    1.61
   2   0   2   71.29    3.82
   2   0   2   70.25    3.83
  -2   0  -2   82.71    3.84
  -2   0  -2   67.13    3.83
  -3   0  -2  155.91    7.90
   3   0   2  144.47    7.89
  -4   0  -2   16.09    0.87
   4   0   2   15.45    0.84
  -5   0  -2    4.42    0.28
   5   0   2    4.05    0.24
  -6   0  -2    6.38    0.39
   6   0   2    5.72    0.33
   7   0   2    0.83    0.08
  -7   0  -2    0.82    0.12
   8   0   2   10.62    0.59
  -8   0  -2   10.50    0.64
  -9   0  -2   11.66    0.71
   9   0   2   11.44    0.64
 -10   0  -2    1.57    0.20
  10   0   2    1.15    0.12
  11   0   2    0.68    0.09
 -11   0  -2    0.56    0.15
  12   0   2    1.31    0.13
 -12   0  -2    1.35    0.22
 -13   0  -2    2.25    0.28
 -14   0  -2    2.81    0.35
 -15   0  -2    1.81    0.30
 -15  -1   2    0.63    0.21
  15  -1  -2    0.82    0.15
  15   1  -2    0.66    0.18
 -15   1   2    0.83    0.22
 -14  -1   2    0.20    0.17
  14  -1  -2    0.39    0.10
 -14   1   2    0.28    0.15
  14   1  -2    0.15    0.09
  13  -1  -2    0.25    0.09
 -13  -1   2    0.17    0.13
  13   1  -2    0.02    0.07
 -13   1   2    0.14    0.15
 -12  -1   2    2.56    0.28
  12  -1  -2    2.06    0.21
  12   1  -2    2.23    0.21
 -12   1   2    2.41    0.27
  11  -1  -2    7.54    0.47
 -11  -1   2    7.68    0.54
  11   1  -2    7.42    0.47
 -11   1   2    8.24    0.54
 -10  -1   2    4.35    0.35
  10  -1  -2    3.91    0.27
  10   1  -2    3.61    0.26
 -10   1   2    4.18    0.34
   9  -1  -2   11.59    0.67
  -9  -1   2   11.06    0.66
  -9  -1   2   11.61    0.72
  -9   1   2   12.33    0.71
   9   1  -2   12.12    0.67
   8  -1  -2   12.40    0.69
  -8  -1   2   12.25    0.69
  -8  -1   2   11.97    0.74
  -8   1   2   12.88    0.74
   8   1  -2   12.56    0.70
   7  -1  -2    1.67    0.13
  -7  -1   2    1.60    0.17
  -7  -1   2    1.53    0.13
   7   1  -2    1.71    0.14
  -7   1   2    1.67    0.17
   6  -1  -2   19.23    0.99
  -6  -1   2   19.03    1.02
  -6  -1   2   17.57    0.99
  -6   1   2   18.44    1.01
  -6   1   2   16.69    0.96
  -6   1   2   17.58    0.97
   6   1  -2   19.79    0.99
  -5  -1   2   35.48    1.88
  -5  -1   2   34.77    1.86
   5  -1  -2   34.95    1.86
  -5   1   2   31.72    1.83
  -5   1   2   35.25    1.88
   5   1  -2   37.43    1.86
   4  -1  -2   21.65    1.13
  -4  -1   2   20.01    1.14
  -4  -1   2   20.92    1.15
  -4   1   2   20.15    1.15
   4   1  -2   22.99    1.14
  -3  -1   2    5.48    0.33
  -3  -1   2    5.44    0.32
   3  -1  -2    5.37    0.31
   3   1  -2    6.02    0.32
  -3   1   2    5.40    0.32
   2  -1  -2    5.13    0.30
  -2  -1   2    5.38    0.31
  -2  -1   2    6.03    0.31
  -2   1   2    5.26    0.31
   2   1  -2    5.59    0.31
   1  -1  -2   62.34    3.24
  -1  -1   2   67.70    3.25
   1  -1  -2   57.43    3.24
  -1  -1   2   59.48    3.24
   1   1  -2   66.30    3.25
  -1   1   2   56.21    3.24
   0  -1  -2   36.82    1.91
   0  -1  -2   35.59    1.91
   0  -1   2   35.59    1.91
   0  -1  -2   35.92    1.90
   0   1   2   37.29    1.91
   0   1  -2   38.53    1.91
   0   1  -2   37.10    1.92
   0   1   2   32.83    1.90
  -1  -1  -2 1000.00   49.98
  -1   1  -2  890.66   49.99
  -1   1  -2  964.17   49.96
  -2  -1  -2  191.87    9.86
   2  -1   2  183.78    9.91
  -2  -1  -2  181.79    9.86
  -2   1  -2  195.73    9.86
  -2   1  -2  184.86    9.90
  -3  -1  -2   10.86    0.59
  -3  -1  -2   10.31    0.60
   3  -1   2   10.79    0.61
  -3  -1  -2   11.72    0.62
  -3   1  -2   10.50    0.62
   3   1   2   12.79    0.59
  -4  -1  -2   58.81    3.16
   4  -1   2   56.42    3.14
  -4  -1  -2   56.51    3.14
   4   1   2   65.91    3.13
  -4   1  -2   59.67    3.16
  -5  -1  -2  105.11    5.31
  -5  -1  -2   94.00    5.27
   5  -1   2   95.93    5.28
  -5   1  -2   98.73    5.30
   5   1   2  107.43    5.27
  -6  -1  -2   43.92    2.32
   6  -1   2   42.27    2.28
  -6  -1  -2   39.98    2.27
   6   1   2   44.73    2.27
  -6   1  -2   44.11    2.31
  -7  -1  -2   11.16    0.63
  -7  -1  -2   11.40    0.68
   7  -1   2   11.46    0.64
   7   1   2   12.12    0.63
  -7   1  -2   11.30    0.68
  -8  -1  -2    2.16    0.21
   8  -1   2    1.99    0.15
  -8  -1  -2    2.17    0.14
  -8   1  -2    2.24    0.22
   8   1   2    1.98    0.14
  -9  -1  -2    0.53    0.07
   9  -1   2    0.62    0.08
  -9  -1  -2    0.48    0.12
   9   1   2    0.54    0.07
  -9   1  -2    0.51    0.12
 -10  -1  -2    2.43    0.27
  10  -1   2    2.30    0.19
  10   1   2    2.81    0.19
 -10   1  -2    2.50    0.26
 -11  -1  -2    0.72    0.17
  11  -1   2    0.97    0.11
  11   1   2    0.70    0.10
 -11   1  -2    0.67    0.16
  12  -1   2    1.42    0.15
 -12  -1  -2    1.39    0.23
 -12   1  -2    0.88    0.18
  13  -1   2    1.37    0.17
 -13  -1  -2    1.27    0.24
 -13   1  -2    1.36    0.24
 -14  -1  -2    2.06    0.30
 -14   1  -2    2.15    0.30
 -15  -1  -2    1.68    0.31
 -15   1  -2    2.44    0.32
  15  -2  -2    0.13    0.12
 -15  -2   2    0.33    0.18
 -15   2   2    0.09    0.19
 -14  -2   2    0.29    0.19
  14  -2  -2    0.42    0.11
  14   2  -2    0.48    0.11
 -14   2   2    0.61    0.17
 -13  -2   2    0.37    0.16
  13  -2  -2    0.61    0.12
 -13   2   2    0.54    0.15
  13   2  -2    0.30    0.11
 -12  -2   2    2.06    0.26
  12  -2  -2    2.17    0.21
  12   2  -2    1.61    0.19
 -12   2   2    2.18    0.26
 -11  -2   2    4.57    0.38
  11  -2  -2    4.00    0.28
 -11   2   2    4.23    0.34
  11   2  -2    3.56    0.28
  10  -2  -2    4.38    0.29
 -10  -2   2    4.24    0.35
  10   2  -2    4.12    0.30
 -10   2   2    4.39    0.34
  -9  -2   2   28.39    1.59
  -9  -2   2   29.18    1.64
   9  -2  -2   30.24    1.60
   9   2  -2   29.42    1.60
  -9   2   2   29.86    1.64
  -8  -2   2    5.34    0.36
   8  -2  -2    4.86    0.31
  -8  -2   2    4.47    0.31
   8   2  -2    4.74    0.31
  -8   2   2    5.13    0.35
  -7  -2   2    0.77    0.12
   7  -2  -2    0.69    0.09
  -7  -2   2    0.76    0.09
   7   2  -2    0.74    0.09
  -7   2   2    0.60    0.10
   6  -2  -2   21.22    1.10
  -6  -2   2   19.28    1.10
  -6  -2   2   21.10    1.13
  -6   2   2   20.16    1.11
  -6   2   2   17.80    1.07
   6   2  -2   21.98    1.10
   5  -2  -2   20.71    1.10
  -5  -2   2   20.31    1.12
  -5  -2   2   18.68    1.10
   5   2  -2   22.03    1.11
  -5   2   2   19.60    1.11
  -4  -2   2   18.24    0.96
  -4  -2   2   15.70    0.95
   4  -2  -2   17.12    0.94
  -4   2   2   16.53    0.94
   4   2  -2   19.06    0.95
  -3  -2   2    2.74    0.19
   3  -2  -2    2.84    0.18
   3  -2  -2    2.89    0.17
  -3  -2   2    2.97    0.19
   3   2  -2    3.07    0.20
  -3   2   2    3.06    0.19
  -2  -2   2   33.23    1.69
   2  -2  -2   30.21    1.68
   2  -2  -2   29.86    1.69
  -2  -2   2   30.86    1.70
  -2   2   2   31.86    1.68
   2   2  -2   34.76    1.70
   1  -2  -2   11.16    0.64
  -1  -2   2   12.05    0.65
  -1  -2   2   12.14    0.64
   1  -2  -2   11.62    0.64
   1   2  -2   12.38    0.66
  -1   2   2   11.73    0.63
   0  -2   2    4.90    0.27
   0  -2  -2    5.00    0.27
   0  -2  -2    4.50    0.27
   0  -2   2    5.36    0.29
   0  -2  -2    4.77    0.28
   0   2  -2    4.77    0.30
   0   2   2    5.05    0.27
  -1  -2  -2  146.41    7.74
  -1  -2  -2  132.16    7.75
   1  -2   2  165.80    7.74
   1  -2   2  155.32    7.74
  -1  -2  -2  147.56    7.73
   1   2   2  134.62    7.74
  -1   2  -2  156.62    7.74
  -1   2  -2  138.48    7.74
   2  -2   2    7.31    0.36
  -2  -2  -2    6.06    0.36
  -2  -2  -2    6.77    0.35
  -2  -2  -2    6.42    0.36
   2  -2   2    5.79    0.36
   2   2   2    5.85    0.34
  -2   2  -2    5.63    0.37
  -2   2  -2    6.03    0.35
   3  -2   2   28.37    1.58
  -3  -2  -2   31.56    1.59
  -3  -2  -2   27.93    1.58
   3  -2   2   31.44    1.57
   3   2   2   29.59    1.56
  -3   2  -2   28.96    1.57
  -3   2  -2   28.74    1.59
  -4  -2  -2    7.33    0.43
   4  -2   2    7.75    0.41
   4  -2   2    6.91    0.42
  -4  -2  -2    7.11    0.42
   4   2   2    7.63    0.40
  -4   2  -2    6.67    0.42
   5  -2   2    9.50    0.50
  -5  -2  -2    9.11    0.54
  -5  -2  -2    8.83    0.52
   5  -2   2    8.78    0.52
   5   2   2    9.90    0.50
  -5   2  -2    8.48    0.52
   6  -2   2    0.54    0.08
  -6  -2  -2    0.52    0.07
  -6  -2  -2    0.52    0.10
   6  -2   2    0.54    0.06
   6   2   2    0.53    0.06
  -6   2  -2    0.62    0.10
  -7  -2  -2    1.81    0.18
  -7  -2  -2    1.59    0.13
   7  -2   2    1.56    0.14
   7  -2   2    1.64    0.11
  -7   2  -2    1.77    0.18
   7   2   2    1.85    0.12
   8  -2   2    3.58    0.25
  -8  -2  -2    3.50    0.24
  -8  -2  -2    3.74    0.30
  -8   2  -2    4.00    0.29
   8   2   2    4.05    0.24
   9  -2   2    7.92    0.46
  -9  -2  -2    8.73    0.54
  -9  -2  -2    7.25    0.45
  -9   2  -2    7.34    0.50
   9   2   2    8.08    0.45
  10  -2   2    0.14    0.07
 -10  -2  -2    0.02    0.11
 -10   2  -2    0.11    0.12
  10   2   2    0.15    0.06
 -11  -2  -2    3.78    0.35
  11  -2   2    4.08    0.28
 -11   2  -2    3.82    0.33
  12  -2   2    0.70    0.12
 -12  -2  -2    0.49    0.16
 -12   2  -2    0.97    0.18
 -13  -2  -2   -0.04    0.16
  13  -2   2    0.31    0.10
 -13   2  -2    0.34    0.14
 -14  -2  -2    3.83    0.40
 -14   2  -2    3.70    0.37
 -15  -2  -2    5.82    0.52
 -15   2  -2    5.62    0.53
 -15  -3   2   -0.14    0.18
  15  -3  -2    0.06    0.10
 -15   3   2    0.32    0.20
  14  -3  -2    0.30    0.11
 -14  -3   2    0.25    0.16
 -14   3   2    0.16    0.14
 -13  -3   2    1.51    0.24
  13  -3  -2    1.28    0.17
 -13   3   2    1.46    0.22
  13   3  -2    1.10    0.17
  12  -3  -2    1.39    0.16
 -12  -3   2    1.40    0.23
  12   3  -2    1.29    0.16
 -12   3   2    1.10    0.20
  11  -3  -2    9.91    0.60
 -11  -3   2   10.53    0.67
 -11   3   2    9.72    0.64
  11   3  -2    9.98    0.61
 -10  -3   2    3.31    0.32
  10  -3  -2    3.51    0.26
 -10   3   2    3.65    0.31
  10   3  -2    3.19    0.26
   9  -3  -2   14.38    0.78
  -9  -3   2   13.26    0.79
  -9  -3   2   14.18    0.83
  -9   3   2   13.53    0.80
   9   3  -2   13.08    0.78
  -8  -3   2   28.25    1.51
   8  -3  -2   27.37    1.46
  -8  -3   2   26.96    1.47
  -8   3   2   26.05    1.48
   8   3  -2   25.77    1.47
   7  -3  -2    3.37    0.23
  -7  -3   2    3.25    0.24
  -7  -3   2    3.89    0.28
   7   3  -2    3.38    0.24
  -7   3   2    3.01    0.24
  -6  -3   2   14.23    0.82
   6  -3  -2   14.67    0.80
  -6  -3   2   14.45    0.82
  -6   3   2   13.83    0.80
   6   3  -2   14.52    0.81
   5  -3  -2    1.41    0.13
   5  -3  -2    1.49    0.10
  -5  -3   2    1.50    0.15
  -5  -3   2    1.71    0.15
   5   3  -2    1.59    0.15
  -5   3   2    1.37    0.12
   4  -3  -2    5.28    0.30
  -4  -3   2    4.90    0.34
   4  -3  -2    5.38    0.32
  -4  -3   2    5.53    0.33
   4   3  -2    5.89    0.34
  -4   3   2    5.08    0.31
  -3  -3   2    5.21    0.33
   3  -3  -2    4.97    0.30
   3  -3  -2    5.20    0.32
  -3  -3   2    5.69    0.32
   3   3  -2    5.79    0.33
  -3   3   2    5.17    0.30
   2  -3  -2   18.02    1.04
   2  -3  -2   18.68    1.04
  -2  -3   2   20.20    1.04
  -2  -3   2   18.63    1.05
  -2   3   2   18.99    1.02
   2   3  -2   20.74    1.06
   1  -3  -2   34.72    1.89
  -1  -3   2   37.25    1.88
   1  -3  -2   33.36    1.89
  -1  -3   2   36.54    1.91
   1   3  -2   36.11    1.91
  -1   3   2   35.11    1.87
   0  -3  -2   25.96    1.34
   0  -3   2   25.69    1.34
   0  -3   2   26.09    1.37
   0  -3  -2   22.34    1.35
   0  -3  -2   24.43    1.36
   0   3  -2   26.21    1.37
   0   3   2   24.86    1.34
   0   3   2   26.31    1.36
  -1  -3  -2   62.14    3.29
  -1  -3  -2   56.29    3.27
   1  -3   2   64.13    3.29
  -1  -3  -2   64.08    3.27
   1  -3   2   64.31    3.27
  -1   3  -2   59.11    3.30
  -1   3  -2   65.71    3.27
   1   3   2   60.40    3.28
  -2  -3  -2   20.07    1.05
   2  -3   2   20.56    1.06
  -2  -3  -2   20.13    1.07
   2  -3   2   18.56    1.06
  -2   3  -2   19.40    1.04
  -2   3  -2   19.27    1.08
   2   3   2   18.39    1.05
  -3  -3  -2   10.77    0.61
  -3  -3  -2   11.61    0.61
   3  -3   2   10.78    0.61
   3  -3   2   10.98    0.60
  -3   3  -2   11.18    0.63
  -3   3  -2   10.19    0.59
   3   3   2   10.22    0.59
  -4  -3  -2    3.18    0.22
   4  -3   2    2.84    0.20
  -4  -3  -2    3.27    0.22
   4  -3   2    2.92    0.21
   4   3   2    3.16    0.20
  -4   3  -2    2.78    0.20
  -4   3  -2    3.57    0.24
  -5  -3  -2    0.20    0.06
  -5  -3  -2    0.24    0.06
   5  -3   2    0.15    0.06
   5  -3   2    0.22    0.05
   5   3   2    0.13    0.04
  -5   3  -2    0.22    0.06
  -6  -3  -2   12.58    0.70
  -6  -3  -2   12.27    0.71
   6  -3   2   12.11    0.69
   6  -3   2   12.37    0.67
   6   3   2   12.16    0.67
  -6   3  -2   11.62    0.69
   7  -3   2    1.78    0.12
   7  -3   2    1.97    0.16
  -7  -3  -2    1.67    0.19
  -7  -3  -2    1.59    0.15
  -7   3  -2    1.99    0.18
   7   3   2    1.97    0.15
  -8  -3  -2    3.37    0.24
   8  -3   2    3.73    0.26
  -8  -3  -2    3.19    0.28
  -8   3  -2    3.73    0.28
   8   3   2    3.58    0.23
  -9  -3  -2    0.88    0.16
   9  -3   2    0.87    0.12
  -9  -3  -2    0.80    0.11
   9   3   2    0.82    0.10
  -9   3  -2    0.81    0.13
 -10  -3  -2    4.73    0.31
 -10  -3  -2    3.89    0.35
  10  -3   2    4.19    0.29
 -10   3  -2    3.84    0.33
  11  -3   2    5.29    0.34
 -11  -3  -2    3.97    0.38
 -11   3  -2    4.39    0.38
 -12  -3  -2    0.66    0.18
  12  -3   2    0.77    0.13
 -12   3  -2    0.40    0.16
  13  -3   2    2.20    0.22
 -13  -3  -2    2.04    0.29
 -13   3  -2    2.32    0.27
 -14  -3  -2    2.38    0.33
  14  -3   2    3.04    0.28
 -14   3  -2    2.48    0.32
  14  -4  -2    0.19    0.11
 -14  -4   2    0.20    0.16
 -14   4   2    0.03    0.17
 -13  -4   2    0.57    0.18
  13  -4  -2    0.45    0.12
 -13   4   2    0.44    0.17
  12  -4  -2    2.23    0.22
 -12  -4   2    2.12    0.27
  12   4  -2    1.63    0.20
 -12   4   2    2.00    0.24
 -11  -4   2    5.65    0.47
  11  -4  -2    6.12    0.40
 -11   4   2    6.00    0.42
  11   4  -2    5.57    0.41
 -10  -4   2    0.70    0.15
  10  -4  -2    1.10    0.14
 -10  -4   2    1.01    0.14
 -10   4   2    1.01    0.16
  10   4  -2    0.73    0.13
  -9  -4   2   10.74    0.64
  -9  -4   2   10.16    0.65
   9  -4  -2   11.94    0.63
  -9   4   2    9.65    0.63
   9   4  -2    9.18    0.61
  -8  -4   2    9.32    0.58
   8  -4  -2   10.41    0.57
  -8  -4   2    9.31    0.60
   8   4  -2    8.98    0.57
  -8   4   2    9.13    0.56
  -7  -4   2    7.88    0.50
   7  -4  -2    8.60    0.44
   7  -4  -2    7.64    0.48
  -7  -4   2    7.86    0.50
   7   4  -2    7.17    0.49
  -7   4   2    7.79    0.48
   6  -4  -2    3.81    0.23
  -6  -4   2    3.79    0.28
   6  -4  -2    4.02    0.26
  -6  -4   2    3.88    0.27
  -6   4   2    3.57    0.25
   6   4  -2    3.51    0.27
   5  -4  -2   14.69    0.79
  -5  -4   2   13.73    0.79
  -5  -4   2   14.45    0.80
   5  -4  -2   13.83    0.76
  -5   4   2   13.51    0.77
   5   4  -2   13.19    0.79
   4  -4  -2    6.68    0.40
  -4  -4   2    6.84    0.44
  -4  -4   2    7.14    0.42
   4  -4  -2    7.54    0.42
   4   4  -2    7.15    0.44
  -4   4   2    6.75    0.40
   3  -4  -2   11.01    0.65
   3  -4  -2   11.33    0.64
  -3  -4   2   11.10    0.67
  -3  -4   2   11.90    0.64
   3   4  -2   12.12    0.67
  -3   4   2   11.33    0.62
   2  -4  -2   13.05    0.77
   2  -4  -2   13.27    0.77
  -2  -4   2   14.11    0.79
  -2  -4   2   14.39    0.76
   2   4  -2   14.86    0.79
  -2   4   2   13.37    0.74
   1  -4  -2   11.08    0.63
  -1  -4   2   11.33    0.60
  -1  -4   2   11.35    0.64
   1  -4  -2   10.46    0.62
  -1   4   2   10.94    0.59
   1   4  -2   11.58    0.65
  -1   4   2   10.72    0.59
   0  -4  -2   20.81    1.05
   0  -4   2   20.66    1.06
   0  -4  -2   18.49    1.07
   0  -4  -2   19.89    1.09
   0  -4   2   19.01    1.09
   0   4  -2   19.36    1.10
   0   4   2   19.78    1.05
   0   4   2   19.99    1.09
  -1  -4  -2  110.26    5.43
   1  -4   2  102.27    5.46
  -1  -4  -2   93.68    5.44
  -1  -4  -2  104.43    5.46
   1  -4   2  106.30    5.42
  -1   4  -2  104.60    5.47
   1   4   2  100.55    5.45
  -2  -4  -2   41.08    2.13
   2  -4   2   40.39    2.08
   2  -4   2   41.18    2.12
  -2  -4  -2   41.28    2.10
  -2  -4  -2   36.15    2.10
   2  -4   2   37.66    2.12
   2   4   2   38.21    2.11
  -2   4  -2   38.32    2.14
  -2   4  -2   40.65    2.08
  -3  -4  -2   22.27    1.13
   3  -4   2   20.72    1.13
   3  -4   2   20.87    1.14
  -3  -4  -2   21.44    1.15
   3   4   2   19.56    1.13
  -3   4  -2   19.55    1.11
  -3   4  -2   20.64    1.16
  -4  -4  -2   10.69    0.57
   4  -4   2    9.63    0.55
  -4  -4  -2   10.13    0.57
   4  -4   2    9.49    0.57
  -4   4  -2    8.73    0.53
   4   4   2    9.04    0.55
  -4   4  -2   10.41    0.60
  -5  -4  -2    6.87    0.44
   5  -4   2    7.50    0.44
   5  -4   2    6.76    0.41
  -5  -4  -2    7.80    0.44
   5   4   2    7.17    0.42
  -5   4  -2    6.51    0.41
  -6  -4  -2    6.72    0.41
  -6  -4  -2    6.69    0.42
   6  -4   2    6.22    0.37
   6  -4   2    5.73    0.39
   6   4   2    6.70    0.39
  -6   4  -2    5.95    0.38
  -7  -4  -2    0.37    0.10
   7  -4   2    0.25    0.05
  -7  -4  -2    0.34    0.08
   7  -4   2    0.30    0.08
  -7   4  -2    0.26    0.08
   7   4   2    0.24    0.06
  -8  -4  -2    0.90    0.15
  -8  -4  -2    0.69    0.12
   8  -4   2    0.77    0.12
   8   4   2    0.80    0.11
  -8   4  -2    0.65    0.12
  -9  -4  -2    3.79    0.28
   9  -4   2    3.66    0.27
  -9  -4  -2    3.69    0.32
  -9   4  -2    3.26    0.27
  10  -4   2    1.10    0.15
 -10  -4  -2    1.07    0.18
 -10  -4  -2    0.88    0.14
 -10   4  -2    1.04    0.17
 -11  -4  -2    1.06    0.22
  11  -4   2    1.33    0.16
 -11   4  -2    1.58    0.20
  12  -4   2    1.25    0.16
 -12  -4  -2    0.94    0.21
 -12   4  -2    1.20    0.20
 -13  -4  -2    0.18    0.16
  13  -4   2    0.25    0.11
 -13   4  -2    0.20    0.14
  14  -4   2    1.70    0.21
 -14  -4  -2    2.27    0.31
 -14   4  -2    1.83    0.26
 -14  -5   2    0.87    0.25
  14  -5  -2    1.15    0.19
 -13  -5   2   -0.05    0.16
  13  -5  -2    0.13    0.13
 -12  -5   2    0.68    0.19
  12  -5  -2    0.37    0.14
  12   5  -2    0.41    0.14
  11  -5  -2    3.72    0.30
 -11  -5   2    3.87    0.35
  11   5  -2    3.83    0.32
 -11   5   2    2.91    0.30
 -10  -5   2    4.64    0.38
  10  -5  -2    4.83    0.35
 -10  -5   2    4.97    0.38
 -10   5   2    4.88    0.36
  10   5  -2    4.98    0.37
  -9  -5   2    6.63    0.48
   9  -5  -2    7.80    0.46
  -9  -5   2    7.70    0.49
   9   5  -2    6.18    0.46
  -9   5   2    6.68    0.45
  -8  -5   2   18.44    1.09
   8  -5  -2   20.96    1.08
  -8  -5   2   18.70    1.09
   8   5  -2   18.30    1.08
  -8   5   2   18.01    1.05
   7  -5  -2    7.17    0.42
   7  -5  -2    6.59    0.37
  -7  -5   2    6.32    0.43
  -7  -5   2    6.56    0.44
  -7   5   2    6.08    0.39
   7   5  -2    5.80    0.42
  -6  -5   2    2.95    0.22
   6  -5  -2    2.58    0.21
   6  -5  -2    2.53    0.17
  -6  -5   2    2.41    0.23
   6   5  -2    2.41    0.22
  -6   5   2    2.29    0.18
  -5  -5   2   26.70    1.47
   5  -5  -2   26.39    1.45
   5  -5  -2   28.60    1.47
  -5  -5   2   27.80    1.49
   5   5  -2   26.74    1.48
  -5   5   2   24.77    1.43
  -4  -5   2    5.93    0.36
   4  -5  -2    5.77    0.36
  -4  -5   2    5.69    0.39
   4  -5  -2    6.23    0.38
   4   5  -2    6.48    0.40
  -4   5   2    5.50    0.33
   3  -5  -2   15.10    0.84
  -3  -5   2   15.69    0.87
  -3  -5   2   15.76    0.83
   3  -5  -2   14.91    0.84
  -3   5   2   13.09    0.79
   3   5  -2   15.52    0.87
   2  -5  -2    9.05    0.54
  -2  -5   2    9.09    0.56
  -2  -5   2    9.73    0.52
   2  -5  -2    9.33    0.54
  -2   5   2    8.86    0.49
   2   5  -2    9.74    0.57
   1  -5  -2    4.42    0.30
  -1  -5   2    4.57    0.27
  -1  -5   2    4.50    0.32
   1  -5  -2    4.71    0.31
  -1   5   2    4.64    0.31
   1   5  -2    4.86    0.34
   0  -5   2   32.23    1.66
   0  -5  -2   29.48    1.69
   0  -5   2   30.51    1.71
   0  -5  -2   32.55    1.65
   0  -5  -2   30.66    1.71
   0   5   2   31.94    1.71
   0   5   2   31.68    1.65
   0   5  -2   31.11    1.72
  -1  -5  -2   35.25    1.99
  -1  -5  -2   37.37    2.02
  -1  -5  -2   39.02    1.97
   1  -5   2   37.55    2.02
   1  -5   2   37.84    1.96
   1   5   2   36.82    2.01
  -1   5  -2   36.02    2.03
   2  -5   2    8.09    0.44
  -2  -5  -2    8.54    0.50
   2  -5   2    7.93    0.49
  -2  -5  -2    7.59    0.47
  -2  -5  -2    8.43    0.46
   2  -5   2    7.89    0.49
  -2   5  -2    8.24    0.52
   2   5   2    8.11    0.49
   3  -5   2    1.13    0.15
   3  -5   2    1.21    0.09
   3  -5   2    1.44    0.14
  -3  -5  -2    1.26    0.12
  -3  -5  -2    1.38    0.15
  -3   5  -2    1.14    0.16
  -3   5  -2    1.29    0.09
   3   5   2    1.28    0.14
   4  -5   2    2.25    0.21
  -4  -5  -2    2.28    0.18
   4  -5   2    2.14    0.18
  -4  -5  -2    2.47    0.21
   4   5   2    2.26    0.18
  -4   5  -2    2.02    0.15
  -4   5  -2    2.38    0.22
  -5  -5  -2    1.45    0.16
   5  -5   2    1.28    0.14
   5  -5   2    1.42    0.15
  -5  -5  -2    1.29    0.15
  -5   5  -2    1.08    0.11
   5   5   2    1.32    0.14
   6  -5   2    3.47    0.24
  -6  -5  -2    4.01    0.28
   6  -5   2    3.25    0.26
  -6  -5  -2    3.33    0.26
   6   5   2    3.52    0.25
  -6   5  -2    3.14    0.23
   7  -5   2    0.65    0.12
  -7  -5  -2    0.63    0.12
  -7  -5  -2    0.58    0.12
   7  -5   2    0.59    0.09
   7   5   2    0.79    0.11
  -7   5  -2    0.70    0.10
  -8  -5  -2    4.25    0.34
  -8  -5  -2    4.54    0.34
   8  -5   2    4.68    0.32
   8   5   2    4.15    0.30
  -8   5  -2    3.83    0.29
  -9  -5  -2    1.83    0.19
   9  -5   2    1.37    0.18
  -9  -5  -2    1.94    0.22
  -9   5  -2    1.51    0.17
  10  -5   2    8.46    0.53
 -10  -5  -2    7.74    0.57
 -10  -5  -2    8.40    0.52
 -10   5  -2    7.42    0.52
 -11  -5  -2    0.57    0.17
  11  -5   2    0.77    0.15
 -11   5  -2    0.69    0.14
 -12  -5  -2    0.43    0.16
  12  -5   2    0.33    0.13
 -13  -5  -2    0.54    0.18
  13  -5   2    0.42    0.14
  14  -5   2    0.00    0.14
 -14  -5  -2    0.38    0.18
  13  -6  -2    0.45    0.14
 -13  -6   2    0.32    0.19
  12  -6  -2    0.66    0.15
 -12  -6   2    0.70    0.20
  11  -6  -2    5.66    0.42
 -11  -6   2    6.12    0.47
  11   6  -2    4.76    0.43
  10  -6  -2    2.20    0.23
 -10  -6   2    2.35    0.26
 -10  -6   2    2.13    0.26
  10   6  -2    2.19    0.25
   9  -6  -2    9.32    0.58
  -9  -6   2    9.03    0.61
  -9  -6   2    9.25    0.61
   9   6  -2    8.91    0.59
  -8  -6   2    4.76    0.37
  -8  -6   2    4.50    0.35
   8  -6  -2    4.39    0.35
   8   6  -2    4.05    0.34
  -7  -6   2    0.94    0.16
  -7  -6   2    1.17    0.15
   7  -6  -2    1.03    0.15
   7   6  -2    1.13    0.17
   6  -6  -2   15.64    0.90
   6  -6  -2   17.12    0.94
  -6  -6   2   16.96    0.97
  -6  -6   2   15.61    0.92
   6   6  -2   15.91    0.95
  -5  -6   2    2.47    0.19
  -5  -6   2    2.09    0.23
   5  -6  -2    2.27    0.18
   5  -6  -2    2.26    0.22
   5   6  -2    2.49    0.23
   4  -6  -2    0.57    0.11
  -4  -6   2    0.58    0.09
   4  -6  -2    0.56    0.10
  -4  -6   2    0.50    0.12
   4   6  -2    0.62    0.12
  -3  -6   2    2.78    0.20
  -3  -6   2    3.13    0.26
   3  -6  -2    2.67    0.23
   3  -6  -2    3.22    0.23
   3   6  -2    2.66    0.26
  -2  -6   2   25.90    1.37
  -2  -6   2   24.98    1.43
   2  -6  -2   25.62    1.41
   2  -6  -2   25.65    1.40
   2   6  -2   24.87    1.43
   1  -6  -2    3.62    0.25
   1  -6  -2    3.47    0.26
  -1  -6   2    3.30    0.20
  -1  -6   2    3.28    0.28
  -1   6   2    3.13    0.26
   1   6  -2    3.20    0.29
   0  -6   2    9.12    0.49
   0  -6  -2    9.16    0.55
   0  -6  -2    8.62    0.56
   0  -6   2    8.82    0.56
   0   6   2    9.70    0.57
   0   6   2    9.00    0.49
   0   6  -2    9.41    0.58
   1  -6   2   16.96    0.97
  -1  -6  -2   17.82    0.91
   1  -6   2   17.03    0.97
  -1  -6  -2   15.74    0.96
  -1  -6  -2   16.30    0.94
   1  -6   2   16.75    0.89
   1  -6   2   17.20    0.89
  -1   6  -2   16.90    0.99
   1   6   2   16.64    0.96
   2  -6   2    9.24    0.57
  -2  -6  -2   10.52    0.52
   2  -6   2    8.90    0.57
  -2  -6  -2    8.42    0.54
  -2  -6  -2    8.98    0.57
   2  -6   2    9.41    0.49
   2   6   2    9.24    0.57
  -2   6  -2    8.82    0.59
   3  -6   2    1.00    0.14
   3  -6   2    1.14    0.08
  -3  -6  -2    1.54    0.13
  -3  -6  -2    1.14    0.16
  -3  -6  -2    1.14    0.13
   3  -6   2    1.04    0.14
  -3   6  -2    1.25    0.17
   3   6   2    1.19    0.14
  -4  -6  -2    2.88    0.25
   4  -6   2    2.54    0.22
   4  -6   2    2.49    0.23
   4  -6   2    2.36    0.15
  -4  -6  -2    2.29    0.19
   4   6   2    2.22    0.20
  -4   6  -2    2.76    0.27
  -5  -6  -2    0.92    0.12
   5  -6   2    0.68    0.12
   5  -6   2    0.81    0.12
  -5  -6  -2    0.65    0.13
   5   6   2    0.95    0.13
  -6  -6  -2   11.34    0.68
   6  -6   2   11.61    0.67
  -6  -6  -2   11.71    0.71
   6  -6   2   11.87    0.70
   6   6   2   10.60    0.67
   7  -6   2    0.24    0.10
  -7  -6  -2    0.25    0.11
  -7  -6  -2    0.23    0.09
   7   6   2    0.32    0.09
  -8  -6  -2    2.65    0.25
   8  -6   2    2.43    0.24
  -8  -6  -2    2.16    0.25
  -9  -6  -2    0.64    0.15
   9  -6   2    0.58    0.13
  -9  -6  -2    0.66    0.16
 -10  -6  -2    4.27    0.39
  10  -6   2    4.24    0.36
 -10  -6  -2    4.24    0.36
  11  -6   2    1.20    0.18
 -11  -6  -2    1.29    0.22
  12  -6   2    1.22    0.20
 -12  -6  -2    1.13    0.23
  13  -6   2    0.25    0.15
 -13  -6  -2    0.30    0.20
 -12  -7   2    0.22    0.15
  12  -7  -2    0.09    0.15
 -11  -7   2    1.21    0.21
 -11  -7   2    1.00    0.19
  11  -7  -2    1.07    0.18
  10  -7  -2    1.90    0.23
 -10  -7   2    2.37    0.27
 -10  -7   2    1.84    0.24
  10   7  -2    1.74    0.25
   9  -7  -2   13.20    0.79
  -9  -7   2   12.93    0.79
  -9  -7   2   13.83    0.82
   9   7  -2   11.28    0.80
   8  -7  -2    2.50    0.25
  -8  -7   2    1.85    0.25
  -8  -7   2    2.42    0.24
   8   7  -2    2.02    0.25
   7  -7  -2    4.68    0.37
  -7  -7   2    5.21    0.37
  -7  -7   2    5.82    0.41
   7   7  -2    4.91    0.39
  -6  -7   2    0.67    0.15
   6  -7  -2    0.51    0.12
   6  -7  -2    0.44    0.10
  -6  -7   2    0.46    0.11
   6   7  -2    0.61    0.15
   5  -7  -2    1.75    0.18
  -5  -7   2    1.90    0.23
  -5  -7   2    1.96    0.18
   5  -7  -2    2.06    0.21
   5   7  -2    1.48    0.21
   4  -7  -2    6.66    0.45
  -4  -7   2    6.85    0.42
   4  -7  -2    6.95    0.44
  -4  -7   2    6.85    0.49
   4   7  -2    7.06    0.48
   3  -7  -2    1.81    0.20
  -3  -7   2    1.87    0.22
  -3  -7   2    1.64    0.15
   3  -7  -2    1.75    0.19
   3   7  -2    1.90    0.22
  -2  -7   2   13.80    0.88
   2  -7  -2   14.78    0.86
  -2  -7   2   15.23    0.81
   2  -7  -2   14.88    0.86
   2   7  -2   15.05    0.90
   1  -7  -2    2.80    0.26
   1  -7  -2    2.85    0.25
  -1  -7   2    2.79    0.28
  -1   7   2    3.06    0.28
   1   7  -2    2.85    0.29
   0  -7   2    2.06    0.23
   0  -7   2    1.72    0.20
   0  -7  -2    1.98    0.21
   0  -7  -2    1.92    0.19
   0   7  -2    1.89    0.23
   0   7   2    2.08    0.22
   1  -7   2    2.43    0.24
  -1  -7  -2    2.27    0.21
   1  -7   2    2.64    0.24
  -1  -7  -2    2.65    0.26
   1   7   2    2.51    0.25
  -1   7  -2    2.54    0.26
  -2  -7  -2    4.68    0.35
  -2  -7  -2    3.98    0.29
   2  -7   2    3.70    0.31
   2  -7   2    4.08    0.32
  -2   7  -2    3.77    0.34
   2   7   2    4.22    0.31
   3  -7   2    0.00    0.08
   3  -7   2    0.10    0.08
  -3  -7  -2    0.15    0.10
  -3  -7  -2    0.01    0.07
  -3  -7  -2    0.11    0.06
  -3   7  -2   -0.02    0.11
   3   7   2    0.07    0.08
  -4  -7  -2    6.03    0.40
  -4  -7  -2    6.76    0.45
  -4  -7  -2    6.45    0.39
   4  -7   2    6.03    0.43
   4  -7   2    5.87    0.41
   4   7   2    6.06    0.42
  -4   7  -2    6.18    0.46
   5  -7   2    4.44    0.35
  -5  -7  -2    5.20    0.35
  -5  -7  -2    5.62    0.40
   5  -7   2    5.08    0.38
   5   7   2    5.01    0.37
   6  -7   2    2.96    0.28
  -6  -7  -2    3.57    0.31
   6  -7   2    3.06    0.26
  -6  -7  -2    3.25    0.27
   6   7   2    3.16    0.28
  -7  -7  -2    0.35    0.12
   7  -7   2    0.51    0.14
  -7  -7  -2    0.34    0.13
  -8  -7  -2    1.50    0.21
  -8  -7  -2    1.84    0.23
   8  -7   2    1.92    0.23
   9  -7   2    0.89    0.17
  -9  -7  -2    0.93    0.18
  -9  -7  -2    0.83    0.16
 -10  -7  -2    1.30    0.21
  10  -7   2    1.51    0.21
 -10  -7  -2    1.11    0.20
  11  -7   2    0.05    0.11
 -11  -7  -2   -0.06    0.15
 -11  -7  -2    0.10    0.13
  12  -7   2    0.50    0.15
 -12  -7  -2    0.21    0.15
  11  -8  -2    0.30    0.14
 -11  -8   2    0.29    0.18
 -11  -8   2    0.26    0.18
 -10  -8   2    2.32    0.27
  10  -8  -2    2.46    0.27
 -10  -8   2    2.55    0.32
  -9  -8   2   -0.01    0.12
  -9  -8   2    0.04    0.13
   9  -8  -2    0.13    0.14
   9   8  -2   -0.05    0.13
  -8  -8   2    0.88    0.18
   8  -8  -2    0.94    0.17
  -8  -8   2    0.63    0.19
   8   8  -2    1.03    0.20
  -7  -8   2   -0.13    0.13
   7  -8  -2    0.03    0.10
   7   8  -2    0.03    0.13
   6  -8  -2    4.41    0.34
   6  -8  -2    4.06    0.31
  -6  -8   2    4.51    0.39
   6   8  -2    3.52    0.35
  -5  -8   2    2.05    0.26
   5  -8  -2    2.03    0.24
   5  -8  -2    1.88    0.20
   5   8  -2    2.29    0.26
   4  -8  -2    1.67    0.19
   4  -8  -2    1.49    0.19
  -4  -8   2    1.58    0.23
   4   8  -2    1.50    0.21
   3  -8  -2    5.45    0.40
   3  -8  -2    6.05    0.42
  -3  -8   2    5.44    0.45
   3   8  -2    5.87    0.44
   2  -8  -2   12.13    0.74
   2  -8  -2   12.91    0.73
  -2  -8   2   10.95    0.75
   2   8  -2   11.46    0.76
   1  -8  -2    3.51    0.33
  -1  -8   2    3.78    0.34
   1  -8  -2    3.93    0.32
   1   8  -2    4.04    0.37
  -1   8   2    3.89    0.35
   0  -8  -2    2.01    0.21
   0  -8   2    1.60    0.22
   0  -8  -2    1.95    0.23
   0  -8   2    1.82    0.23
   0   8   2    1.87    0.23
   0   8  -2    2.14    0.27
   1  -8   2    0.11    0.12
  -1  -8  -2    0.30    0.13
   1  -8   2    0.16    0.10
  -1  -8  -2    0.28    0.09
  -1   8  -2   -0.05    0.12
   1   8   2    0.30    0.12
   2  -8   2    0.44    0.13
  -2  -8  -2    0.64    0.13
   2  -8   2    0.63    0.15
  -2  -8  -2    0.61    0.16
  -2   8  -2    0.81    0.18
   2   8   2    0.60    0.14
  -3  -8  -2    3.04    0.25
   3  -8   2    2.89    0.29
   3  -8   2    3.35    0.30
  -3  -8  -2    3.11    0.30
  -3   8  -2    3.32    0.32
   3   8   2    3.01    0.29
   4  -8   2    0.34    0.11
   4  -8   2    0.24    0.11
  -4  -8  -2    0.07    0.13
  -4  -8  -2    0.15    0.09
   4   8   2    0.15    0.11
  -4   8  -2    0.38    0.15
  -5  -8  -2    0.86    0.14
  -5  -8  -2    0.90    0.20
   5  -8   2    0.89    0.15
   5  -8   2    0.84    0.17
   5   8   2    1.06    0.17
   6  -8   2    4.32    0.36
   6  -8   2    4.39    0.34
  -6  -8  -2    4.25    0.38
   7  -8   2    2.53    0.27
  -7  -8  -2    2.56    0.29
   8  -8   2    3.11    0.32
  -8  -8  -2    3.73    0.34
  -9  -8  -2    0.36    0.18
   9  -8   2    0.54    0.16
  -9  -8  -2    0.72    0.17
 -10  -8  -2   -0.05    0.12
 -10  -8  -2    0.42    0.17
  10  -8   2    0.30    0.14
  11  -8   2    1.29    0.21
 -11  -8  -2    0.75    0.22
 -11  -8  -2    0.84    0.22
 -10  -9   2    0.71    0.20
  10  -9  -2    0.22    0.15
  -9  -9   2    1.70    0.28
   9  -9  -2    2.16    0.26
   8  -9  -2    1.75    0.24
  -8  -9   2    2.27    0.30
   8   9  -2    1.96    0.28
   7  -9  -2    0.44    0.14
  -7  -9   2    0.33    0.15
   7   9  -2    0.22    0.16
  -6  -9   2    0.31    0.16
   6  -9  -2    0.28    0.15
   6   9  -2    0.38    0.17
   5  -9  -2    3.12    0.30
   5  -9  -2    3.32    0.33
  -5  -9   2    3.07    0.34
   5   9  -2    3.43    0.34
   4  -9  -2    2.75    0.28
   4  -9  -2    3.65    0.30
  -4  -9   2    3.30    0.35
   4   9  -2    2.39    0.31
   3  -9  -2    0.54    0.14
   3  -9  -2    0.49    0.13
  -3  -9   2    0.24    0.16
   3   9  -2    0.52    0.17
  -2  -9   2    2.15    0.28
   2  -9  -2    2.42    0.26
   2  -9  -2    2.55    0.26
  -2  -9   2    2.26    0.26
   2   9  -2    2.10    0.28
   1  -9  -2    3.03    0.30
  -1  -9   2    2.87    0.32
  -1  -9   2    3.15    0.29
   1  -9  -2    2.62    0.29
   1   9  -2    2.71    0.31
   0  -9   2    2.17    0.26
   0  -9  -2    2.12    0.25
   0  -9  -2    2.75    0.27
   0  -9   2    2.00    0.27
   0   9   2    2.46    0.29
   0   9  -2    2.36    0.29
   1  -9   2    2.51    0.30
  -1  -9  -2    3.23    0.30
   1  -9   2    2.76    0.29
  -1  -9  -2    3.07    0.31
  -1   9  -2    3.39    0.35
   1   9   2    3.36    0.34
   2  -9   2    1.05    0.18
  -2  -9  -2    1.11    0.17
  -2  -9  -2    1.01    0.18
   2  -9   2    1.04    0.18
   2   9   2    0.76    0.18
  -2   9  -2    0.83    0.20
   3  -9   2    0.54    0.14
  -3  -9  -2    0.63    0.16
  -3  -9  -2    0.54    0.14
   3  -9   2    0.63    0.17
  -3   9  -2    0.28    0.16
   3   9   2    0.53    0.16
  -4  -9  -2    1.20    0.21
  -4  -9  -2    1.10    0.17
   4  -9   2    0.97    0.18
   4  -9   2    1.24    0.20
   4   9   2    0.77    0.19
  -4   9  -2    1.17    0.23
  -5  -9  -2    9.91    0.67
   5  -9   2    9.13    0.62
   5  -9   2    9.07    0.63
  -6  -9  -2    4.46    0.40
   6  -9   2    3.39    0.34
   7  -9   2    0.18    0.16
  -7  -9  -2    0.48    0.17
   8  -9   2    6.84    0.53
  -8  -9  -2    7.60    0.57
  -9  -9  -2    0.30    0.19
   9  -9   2    0.18    0.15
 -10  -9  -2    0.07    0.19
  10  -9   2    0.74    0.20
  -8 -10   2    1.12    0.24
   8 -10  -2    0.84    0.21
   7 -10  -2    0.65    0.17
  -7 -10   2    0.85    0.20
   7  10  -2    0.63    0.22
  -6 -10   2    0.21    0.19
   6 -10  -2    0.46    0.15
   6  10  -2    0.27    0.19
   5 -10  -2    2.27    0.27
  -5 -10   2    2.45    0.32
   5 -10  -2    2.41    0.27
   5  10  -2    2.42    0.31
   4 -10  -2    0.12    0.12
   4 -10  -2    0.14    0.14
  -4 -10   2   -0.03    0.12
   4  10  -2    0.17    0.17
  -3 -10   2    0.53    0.16
   3 -10  -2    0.84    0.17
   3 -10  -2    0.83    0.19
  -3 -10   2    0.81    0.22
   3  10  -2    1.00    0.21
   2 -10  -2    1.53    0.22
  -2 -10   2    1.83    0.26
  -2 -10   2    1.36    0.23
   2 -10  -2    1.73    0.23
   2  10  -2    1.32    0.26
   1 -10  -2    1.12    0.19
  -1 -10   2    0.91    0.20
   1 -10  -2    1.10    0.20
  -1 -10   2    0.79    0.19
   1  10  -2    1.02    0.24
   0 -10   2    0.45    0.17
   0 -10  -2    0.07    0.15
   0 -10   2    0.30    0.15
   0 -10  -2    0.24    0.14
   0  10  -2    0.16    0.15
   0  10   2    0.46    0.18
  -1 -10  -2    0.15    0.14
   1 -10   2    0.04    0.12
  -1 -10  -2    0.23    0.14
   1 -10   2    0.10    0.13
   1  10   2   -0.01    0.13
  -1  10  -2    0.40    0.17
   2 -10   2    0.79    0.18
  -2 -10  -2    0.95    0.17
  -2 -10  -2    0.61    0.17
   2 -10   2    0.67    0.19
  -2  10  -2    0.92    0.21
   2  10   2    1.07    0.19
   3 -10   2    0.70    0.19
  -3 -10  -2    0.86    0.18
   3 -10   2    0.60    0.19
  -3 -10  -2    0.84    0.21
   3  10   2    0.62    0.19
  -3  10  -2    0.71    0.23
  -4 -10  -2    0.25    0.15
   4 -10   2    0.12    0.13
   4 -10   2    0.22    0.14
  -4  10  -2    0.05    0.15
  -5 -10  -2    0.78    0.20
   5 -10   2    1.40    0.22
   5 -10   2    0.93    0.19
  -6 -10  -2    1.23    0.22
   6 -10   2    0.72    0.19
  -7 -10  -2    1.70    0.27
   7 -10   2    1.61    0.24
   8 -10   2    0.49    0.20
  -8 -10  -2    0.97    0.25
  -6 -11   2    3.01    0.36
   6 -11  -2    2.88    0.32
   6  11  -2    2.63    0.37
  -5 -11   2    0.00    0.17
   5 -11  -2    0.16    0.17
  -5 -11   2   -0.08    0.15
   5  11  -2    0.07    0.19
  -4 -11   2    0.26    0.18
   4 -11  -2    0.33    0.15
  -4 -11   2    0.31    0.17
   4 -11  -2    0.49    0.16
   4  11  -2    0.22    0.21
   3 -11  -2    0.71    0.18
  -3 -11   2    1.07    0.20
  -3 -11   2    1.03    0.25
   3 -11  -2    0.80    0.20
   3  11  -2    1.38    0.25
   2 -11  -2    1.27    0.23
  -2 -11   2    1.52    0.24
  -2 -11   2    1.46    0.25
   2 -11  -2    1.41    0.24
   2  11  -2    1.24    0.28
  -1 -11   2    2.51    0.33
   1 -11  -2    2.57    0.29
   1 -11  -2    2.57    0.31
  -1 -11   2    2.41    0.30
   1  11  -2    3.01    0.37
   0 -11  -2    0.07    0.15
   0 -11   2    0.27    0.16
   0 -11   2    0.00    0.17
   0 -11  -2    0.08    0.16
   0  11  -2    0.09    0.16
   1 -11   2    0.22    0.17
   1 -11   2    0.05    0.13
  -1 -11  -2    0.23    0.14
  -1 -11  -2    0.09    0.15
   1  11   2    0.63    0.22
  -1  11  -2    0.26    0.21
  -2 -11  -2    0.58    0.19
   2 -11   2    1.19    0.23
  -2 -11  -2    0.68    0.18
   2 -11   2    1.16    0.24
  -2  11  -2    0.83    0.25
   2  11   2    1.07    0.23
   3 -11   2    1.56    0.26
  -3 -11  -2    1.30    0.24
   3 -11   2    1.96    0.27
  -3  11  -2    1.91    0.33
   4 -11   2    1.38    0.25
  -4 -11  -2    1.20    0.24
   4 -11   2    1.64    0.26
   5 -11   2    0.35    0.16
  -5 -11  -2    0.56    0.21
   6 -11   2    0.35    0.17
  -6 -11  -2    0.30    0.18
  15   0  -3    0.69    0.15
 -15   0   3    0.89    0.22
  14   0  -3    0.60    0.13
 -14   0   3    0.29    0.19
 -13   0   3    0.44    0.15
  13   0  -3    0.08    0.09
 -12   0   3    0.10    0.12
  12   0  -3    0.06    0.07
  11   0  -3   13.70    0.78
 -11   0   3   13.58    0.84
 -10   0   3    0.37    0.13
  10   0  -3    0.49    0.10
  -9   0   3    4.36    0.35
   9   0  -3    4.77    0.30
   8   0  -3    1.37    0.13
  -8   0   3    1.62    0.18
  -8   0   3    1.28    0.10
  -7   0   3    0.21    0.04
   7   0  -3    0.22    0.05
  -7   0   3    0.15    0.07
  -6   0   3    3.29    0.25
   6   0  -3    3.62    0.22
  -6   0   3    3.49    0.21
  -5   0   3   59.68    3.16
  -5   0   3   59.12    3.19
   5   0  -3   60.91    3.17
  -4   0   3   33.81    1.90
   4   0  -3   36.85    1.88
   3   0  -3   17.38    0.92
  -3   0   3   16.92    0.94
  -2   0   3    0.05    0.04
   2   0  -3    0.04    0.02
  -1   0   3   68.46    3.86
   1   0  -3   77.96    3.86
   0   0  -3    9.26    0.53
   0   0  -3   10.21    0.52
   0   0   3    9.15    0.52
  -1   0  -3   28.43    1.52
   1   0   3   29.77    1.51
  -1   0  -3   27.54    1.51
  -2   0  -3   46.85    2.32
   2   0   3   43.17    2.30
  -2   0  -3   40.95    2.30
  -3   0  -3   20.35    1.05
   3   0   3   18.54    1.03
  -4   0  -3  104.88    5.36
   4   0   3   98.26    5.33
  -5   0  -3   61.68    3.19
   5   0   3   57.94    3.14
   6   0   3   13.13    0.72
  -6   0  -3   13.62    0.77
   7   0   3    2.93    0.18
  -7   0  -3    2.85    0.24
  -8   0  -3    4.26    0.32
   8   0   3    4.08    0.25
  -9   0  -3    1.17    0.17
   9   0   3    1.25    0.11
  10   0   3   15.13    0.84
 -10   0  -3   15.19    0.91
  11   0   3    2.87    0.21
 -11   0  -3    2.78    0.30
 -12   0  -3    0.45    0.17
 -13   0  -3    0.97    0.21
 -14   0  -3    2.81    0.34
 -15   0  -3    9.06    0.71
 -15  -1   3    0.20    0.17
  15  -1  -3    0.16    0.10
 -15   1   3    0.38    0.18
  15   1  -3    0.19    0.12
 -14  -1   3    0.04    0.13
  14  -1  -3    0.16    0.10
  14   1  -3    0.04    0.10
 -14   1   3    0.12    0.14
  13  -1  -3    0.00    0.07
 -13  -1   3    0.02    0.15
  13   1  -3    0.01    0.07
 -13   1   3    0.12    0.15
  12  -1  -3    0.62    0.11
 -12  -1   3    0.37    0.15
 -12   1   3    0.58    0.15
  12   1  -3    0.32    0.10
 -11  -1   3    8.90    0.60
  11  -1  -3    8.65    0.53
  11   1  -3    8.76    0.54
 -11   1   3    9.53    0.60
  10  -1  -3    0.47    0.09
 -10  -1   3    0.69    0.15
  10   1  -3    0.51    0.10
 -10   1   3    0.47    0.13
   9  -1  -3    7.22    0.45
  -9  -1   3    7.07    0.49
  -9  -1   3    7.60    0.44
   9   1  -3    7.53    0.45
  -9   1   3    8.11    0.51
  -8  -1   3    1.02    0.15
   8  -1  -3    1.29    0.12
  -8  -1   3    1.21    0.12
   8   1  -3    1.40    0.13
  -8   1   3    1.40    0.16
   7  -1  -3   21.04    1.10
  -7  -1   3   18.98    1.10
  -7  -1   3   20.88    1.14
  -7   1   3   19.20    1.08
   7   1  -3   20.37    1.10
  -7   1   3   21.37    1.14
   6  -1  -3   16.28    0.89
  -6  -1   3   16.88    0.93
  -6  -1   3   15.17    0.89
   6   1  -3   16.54    0.89
  -6   1   3   16.90    0.92
  -5  -1   3  174.04    9.41
  -5  -1   3  173.63    9.39
   5  -1  -3  176.96    9.38
  -5   1   3  180.31    9.40
   5   1  -3  187.54    9.39
  -4  -1   3   44.11    2.42
  -4  -1   3   46.51    2.43
   4  -1  -3   44.78    2.41
  -4   1   3   44.17    2.43
   4   1  -3   47.96    2.42
  -3  -1   3   11.63    0.65
   3  -1  -3   11.59    0.64
  -3  -1   3   11.78    0.66
   3   1  -3   12.49    0.65
  -3   1   3   11.52    0.65
  -2  -1   3   27.21    1.47
   2  -1  -3   26.62    1.46
   2   1  -3   29.62    1.47
  -2   1   3   26.67    1.47
  -1  -1   3   48.43    2.59
   1  -1  -3   49.19    2.58
  -1   1   3   45.54    2.59
   1   1  -3   52.74    2.60
   0  -1  -3   21.73    1.13
   0  -1  -3   21.78    1.14
   0  -1   3   20.67    1.14
   0   1  -3   21.40    1.14
   0   1   3   19.97    1.14
   0   1  -3   22.59    1.15
   1  -1   3  332.99   17.87
  -1  -1  -3  336.60   17.85
  -1  -1  -3  343.77   17.87
  -1  -1  -3  364.12   17.81
  -1   1  -3  340.06   17.87
  -1   1  -3  317.75   17.87
  -2  -1  -3  117.48    6.10
  -2  -1  -3  122.99    6.09
  -2   1  -3  116.21    6.10
  -2   1  -3  106.54    6.09
  -3  -1  -3   14.31    0.77
  -3  -1  -3   14.00    0.75
   3  -1   3   13.24    0.75
  -3   1  -3   13.26    0.76
   3   1   3   16.03    0.73
   3   1   3   12.79    0.73
  -3   1  -3   13.71    0.77
  -4  -1  -3   90.62    4.87
   4  -1   3   89.32    4.85
  -4  -1  -3   92.12    4.84
  -4  -1  -3   85.85    4.83
  -4   1  -3   90.80    4.86
   4   1   3  103.39    4.84
  -5  -1  -3   63.46    3.42
   5  -1   3   60.12    3.39
  -5  -1  -3   64.48    3.39
   5   1   3   69.45    3.38
  -5   1  -3   63.21    3.42
   6  -1   3    3.05    0.20
  -6  -1  -3    3.35    0.24
  -6  -1  -3    3.12    0.19
  -6   1  -3    3.21    0.24
   6   1   3    3.21    0.19
  -7  -1  -3    5.02    0.35
   7  -1   3    4.73    0.30
  -7  -1  -3    5.15    0.29
   7   1   3    5.48    0.29
  -7   1  -3    4.61    0.34
   8  -1   3    9.20    0.53
  -8  -1  -3    9.33    0.59
   8   1   3    9.66    0.52
  -8   1  -3    9.24    0.58
   9  -1   3    1.10    0.11
  -9  -1  -3    1.02    0.16
   9   1   3    1.02    0.10
  -9   1  -3    1.03    0.16
 -10  -1  -3    2.92    0.29
  10  -1   3    2.48    0.20
 -10   1  -3    2.35    0.26
  10   1   3    2.91    0.19
 -11  -1  -3    0.51    0.15
  11  -1   3    0.38    0.08
 -11   1  -3    0.50    0.14
 -12  -1  -3    2.90    0.31
  12  -1   3    3.00    0.22
 -12   1  -3    2.18    0.29
 -13  -1  -3    0.60    0.19
 -13   1  -3    0.41    0.18
 -14  -1  -3    5.13    0.46
 -14   1  -3    4.71    0.46
 -15  -1  -3    1.24    0.26
 -15   1  -3    0.89    0.25
 -15  -2   3    0.08    0.16
  15  -2  -3    0.18    0.11
 -15   2   3    0.44    0.18
  15   2  -3    0.48    0.14
 -14  -2   3   -0.09    0.17
  14  -2  -3    0.09    0.11
 -14   2   3    0.03    0.15
  14   2  -3    0.00    0.10
 -13  -2   3    0.64    0.18
  13  -2  -3    0.84    0.14
  13   2  -3    0.78    0.13
 -13   2   3    1.03    0.19
  12  -2  -3    4.05    0.31
 -12  -2   3    3.78    0.37
 -12   2   3    5.14    0.38
  12   2  -3    4.01    0.30
  11  -2  -3    7.80    0.48
 -11  -2   3    7.68    0.55
  11   2  -3    7.49    0.49
 -11   2   3    8.33    0.55
  10  -2  -3    2.08    0.19
 -10  -2   3    1.87    0.24
  10   2  -3    1.89    0.18
 -10   2   3    2.29    0.23
  -9  -2   3    2.98    0.23
   9  -2  -3    3.28    0.23
  -9  -2   3    3.33    0.29
  -9   2   3    3.49    0.28
   9   2  -3    3.24    0.24
  -8  -2   3   15.34    0.88
  -8  -2   3   15.60    0.91
   8  -2  -3   16.10    0.87
   8   2  -3   14.80    0.87
  -8   2   3   16.68    0.91
  -7  -2   3    1.25    0.13
  -7  -2   3    1.15    0.15
   7  -2  -3    1.24    0.12
   7   2  -3    1.32    0.13
  -7   2   3    1.39    0.15
   6  -2  -3    0.67    0.08
  -6  -2   3    0.85    0.10
  -6  -2   3    0.61    0.10
  -6   2   3    0.62    0.09
   6   2  -3    0.66    0.09
  -5  -2   3   20.84    1.15
  -5  -2   3   21.73    1.17
   5  -2  -3   21.17    1.14
   5   2  -3   21.59    1.15
  -5   2   3   20.26    1.15
  -4  -2   3   31.67    1.82
   4  -2  -3   33.51    1.81
  -4  -2   3   35.29    1.83
   4   2  -3   36.10    1.82
  -4   2   3   33.12    1.82
   3  -2  -3    6.52    0.40
  -3  -2   3    7.05    0.42
   3  -2  -3    7.86    0.40
  -3  -2   3    7.01    0.42
   3   2  -3    7.87    0.42
  -3   2   3    6.83    0.41
   2  -2  -3   64.11    3.36
  -2  -2   3   61.16    3.37
  -2  -2   3   64.88    3.37
   2  -2  -3   60.77    3.36
   2   2  -3   69.30    3.38
  -2   2   3   61.91    3.36
   1  -2  -3   39.76    2.15
  -1  -2   3   42.23    2.17
   1  -2  -3   39.24    2.15
  -1  -2   3   41.97    2.16
  -1   2   3   39.41    2.15
   1   2  -3   41.34    2.17
   0  -2  -3    4.17    0.25
   0  -2  -3    4.30    0.26
   0  -2  -3    4.68    0.26
   0  -2   3    5.05    0.28
   0  -2   3    4.52    0.26
   0   2  -3    4.45    0.28
   0   2   3    4.28    0.26
  -1  -2  -3   29.44    1.57
  -1  -2  -3   28.39    1.57
   1  -2   3   29.57    1.57
  -1  -2  -3   27.15    1.55
   1  -2   3   33.13    1.58
  -1   2  -3   31.27    1.57
  -1   2  -3   27.77    1.59
  -2  -2  -3   62.28    3.49
  -2  -2  -3   70.43    3.51
  -2  -2  -3   61.39    3.48
  -2  -2  -3   66.76    3.51
  -2   2  -3   67.15    3.52
  -2   2  -3   70.59    3.51
  -3  -2  -3    2.66    0.17
  -3  -2  -3    2.28    0.15
   3  -2   3    2.31    0.16
  -3   2  -3    2.55    0.16
   3   2   3    2.05    0.13
  -3   2  -3    2.04    0.17
  -4  -2  -3   39.38    2.00
  -4  -2  -3   37.22    2.02
   4  -2   3   36.92    2.03
  -4  -2  -3   39.21    2.04
   4   2   3   37.70    2.00
  -4   2  -3   37.05    2.03
  -4   2  -3   38.47    2.04
   5  -2   3   19.47    1.09
  -5  -2  -3   19.11    1.09
  -5  -2  -3   21.05    1.12
  -5   2  -3   19.30    1.10
   5   2   3   21.41    1.07
  -6  -2  -3    0.83    0.12
  -6  -2  -3    1.04    0.10
   6  -2   3    0.84    0.10
   6  -2   3    1.12    0.09
   6   2   3    0.97    0.08
  -6   2  -3    1.04    0.12
  -7  -2  -3    1.38    0.12
   7  -2   3    1.37    0.11
  -7  -2  -3    1.22    0.17
   7  -2   3    1.35    0.12
   7   2   3    1.50    0.11
  -7   2  -3    1.26    0.15
   8  -2   3    1.66    0.13
  -8  -2  -3    1.72    0.20
   8  -2   3    1.63    0.14
  -8  -2  -3    1.88    0.14
   8   2   3    1.97    0.14
  -8   2  -3    1.88    0.19
  -9  -2  -3    2.01    0.15
   9  -2   3    1.68    0.16
  -9  -2  -3    1.97    0.22
   9   2   3    1.63    0.14
  -9   2  -3    1.60    0.20
 -10  -2  -3   11.00    0.67
  10  -2   3    9.73    0.59
 -10   2  -3   10.13    0.65
 -11  -2  -3    1.79    0.24
  11  -2   3    1.48    0.15
 -11   2  -3    1.61    0.21
 -12  -2  -3    0.65    0.19
  12  -2   3    0.38    0.09
 -12   2  -3    0.30    0.16
 -13  -2  -3    0.72    0.21
 -13   2  -3    0.68    0.18
 -14  -2  -3    3.26    0.38
 -14   2  -3    3.37    0.36
 -15  -2  -3    7.05    0.59
 -15   2  -3    6.88    0.57
  15  -3  -3    0.80    0.17
 -15  -3   3    0.51    0.22
 -15   3   3    0.79    0.21
 -14  -3   3    2.34    0.31
  14  -3  -3    1.83    0.21
  14   3  -3    1.45    0.21
 -14   3   3    1.63    0.26
 -13  -3   3    0.01    0.15
  13  -3  -3    0.05    0.09
  13   3  -3    0.04    0.10
 -13   3   3   -0.11    0.11
  12  -3  -3    0.51    0.12
 -12  -3   3    0.47    0.16
  12   3  -3    0.47    0.11
 -12   3   3    0.50    0.14
 -11  -3   3    1.47    0.21
  11  -3  -3    1.32    0.16
 -11   3   3    1.39    0.20
  11   3  -3    1.02    0.15
 -10  -3   3   13.47    0.80
  10  -3  -3   12.12    0.73
  10   3  -3   12.04    0.74
 -10   3   3   13.70    0.78
   9  -3  -3    7.08    0.44
  -9  -3   3    7.09    0.50
  -9  -3   3    6.78    0.44
   9   3  -3    6.83    0.44
  -9   3   3    7.45    0.47
  -8  -3   3    1.67    0.19
   8  -3  -3    1.91    0.17
  -8  -3   3    1.58    0.17
   8   3  -3    1.62    0.16
  -8   3   3    2.01    0.19
  -7  -3   3    8.68    0.56
   7  -3  -3    9.62    0.54
  -7  -3   3    9.09    0.55
   7   3  -3    8.85    0.54
  -7   3   3    9.47    0.55
  -6  -3   3    8.92    0.55
  -6  -3   3    9.31    0.55
   6  -3  -3    9.98    0.54
   6   3  -3    9.39    0.55
  -6   3   3    8.39    0.53
   5  -3  -3    5.70    0.29
   5  -3  -3    5.07    0.31
  -5  -3   3    4.52    0.33
  -5  -3   3    4.99    0.33
  -5   3   3    4.94    0.31
   5   3  -3    5.19    0.33
   4  -3  -3   24.65    1.28
   4  -3  -3   23.24    1.29
  -4  -3   3   24.66    1.31
  -4  -3   3   23.06    1.31
  -4   3   3   22.81    1.29
   4   3  -3   24.89    1.31
   3  -3  -3   34.97    1.90
  -3  -3   3   36.57    1.91
   3  -3  -3   35.05    1.89
  -3  -3   3   35.19    1.92
  -3   3   3   34.17    1.89
   3   3  -3   37.36    1.92
  -2  -3   3   28.00    1.48
   2  -3  -3   26.11    1.46
   2  -3  -3   26.24    1.46
  -2  -3   3   28.30    1.47
  -2   3   3   26.47    1.45
   2   3  -3   28.72    1.49
  -1  -3   3   25.76    1.32
   1  -3  -3   23.82    1.32
   1  -3  -3   24.07    1.31
  -1  -3   3   24.36    1.34
   1   3  -3   24.99    1.34
  -1   3   3   24.37    1.31
   0  -3  -3    3.24    0.19
   0  -3   3    3.00    0.19
   0  -3  -3    3.10    0.20
   0  -3   3    3.24    0.22
   0  -3  -3    2.82    0.19
   0   3   3    3.22    0.19
   0   3  -3    3.14    0.23
   1  -3   3   25.63    1.32
  -1  -3  -3   22.01    1.29
   1  -3   3   24.69    1.30
  -1  -3  -3   23.80    1.31
  -1  -3  -3   25.16    1.30
  -1   3  -3   24.69    1.30
  -1   3  -3   24.24    1.33
   2  -3   3    2.17    0.14
   2  -3   3    2.04    0.16
  -2  -3  -3    2.16    0.15
  -2  -3  -3    2.02    0.16
  -2  -3  -3    1.91    0.13
  -2   3  -3    2.30    0.14
  -2   3  -3    2.12    0.18
   2   3   3    2.13    0.14
  -3  -3  -3   21.05    1.08
   3  -3   3   21.62    1.07
  -3  -3  -3   20.12    1.07
  -3  -3  -3   17.48    1.04
   3  -3   3   19.64    1.08
   3   3   3   18.02    1.05
  -3   3  -3   20.04    1.09
  -3   3  -3   19.34    1.06
  -4  -3  -3    8.73    0.48
  -4  -3  -3    7.80    0.46
   4  -3   3    8.13    0.45
   4  -3   3    7.79    0.46
  -4   3  -3    7.65    0.45
  -4   3  -3    7.83    0.48
   4   3   3    7.42    0.44
  -5  -3  -3   14.73    0.82
   5  -3   3   14.98    0.79
   5  -3   3   14.83    0.81
  -5  -3  -3   14.87    0.81
  -5   3  -3   13.39    0.80
   5   3   3   13.42    0.78
   6  -3   3    6.45    0.37
  -6  -3  -3    6.65    0.38
   6  -3   3    5.73    0.38
  -6  -3  -3    6.40    0.41
   6   3   3    6.21    0.36
  -6   3  -3    5.96    0.38
   7  -3   3    6.14    0.39
   7  -3   3    6.06    0.37
  -7  -3  -3    6.66    0.39
  -7  -3  -3    6.38    0.42
   7   3   3    6.39    0.37
  -7   3  -3    6.36    0.40
  -8  -3  -3    8.35    0.49
   8  -3   3    8.81    0.51
  -8  -3  -3    8.02    0.55
   8   3   3    8.10    0.48
  -8   3  -3    8.62    0.53
  -9  -3  -3    5.13    0.41
   9  -3   3    5.62    0.35
  -9  -3  -3    5.40    0.35
  -9   3  -3    5.10    0.39
 -10  -3  -3    3.27    0.31
  10  -3   3    3.19    0.24
 -10  -3  -3    3.15    0.23
 -10   3  -3    2.93    0.29
 -11  -3  -3    0.73    0.17
  11  -3   3    0.74    0.12
 -11   3  -3    0.53    0.16
  12  -3   3    1.07    0.14
 -12  -3  -3    1.09    0.21
 -12   3  -3    0.83    0.18
  13  -3   3    0.24    0.11
 -13  -3  -3    0.11    0.15
 -13   3  -3    0.29    0.17
 -14  -3  -3    6.21    0.56
 -14   3  -3    7.73    0.55
 -14  -4   3    1.24    0.24
  14  -4  -3    0.83    0.16
 -14   4   3    0.93    0.20
  13  -4  -3    1.43    0.19
 -13  -4   3    1.08    0.24
  13   4  -3    1.22    0.18
 -13   4   3    1.64    0.24
 -12  -4   3    0.30    0.15
  12  -4  -3    0.15    0.09
 -12   4   3    0.28    0.11
  12   4  -3    0.29    0.12
  11  -4  -3    3.98    0.30
 -11  -4   3    3.77    0.37
  11   4  -3    3.89    0.32
 -11   4   3    3.99    0.34
 -10  -4   3    2.02    0.24
  10  -4  -3    2.31    0.21
 -10  -4   3    1.98    0.22
 -10   4   3    1.84    0.21
  10   4  -3    1.85    0.20
  -9  -4   3    3.53    0.29
  -9  -4   3    3.50    0.30
   9  -4  -3    3.89    0.28
   9   4  -3    3.25    0.28
  -9   4   3    3.96    0.29
   8  -4  -3    3.53    0.25
  -8  -4   3    3.09    0.26
  -8  -4   3    3.10    0.27
   8   4  -3    2.91    0.26
  -8   4   3    3.13    0.25
  -7  -4   3    8.41    0.51
  -7  -4   3    7.74    0.50
   7  -4  -3    8.64    0.49
   7   4  -3    7.37    0.50
  -7   4   3    8.21    0.49
  -6  -4   3    0.61    0.11
  -6  -4   3    0.89    0.13
   6  -4  -3    0.87    0.11
   6  -4  -3    0.84    0.08
   6   4  -3    0.60    0.11
  -6   4   3    0.58    0.09
  -5  -4   3    1.61    0.17
  -5  -4   3    1.85    0.17
   5  -4  -3    1.83    0.13
   5  -4  -3    1.58    0.16
   5   4  -3    1.81    0.17
  -5   4   3    1.87    0.14
  -4  -4   3    9.91    0.59
   4  -4  -3    9.78    0.55
   4  -4  -3   10.56    0.56
  -4  -4   3   10.22    0.57
  -4   4   3    8.49    0.54
   4   4  -3    9.63    0.58
   3  -4  -3    4.76    0.30
   3  -4  -3    5.14    0.31
  -3  -4   3    4.91    0.34
  -3  -4   3    5.12    0.31
   3   4  -3    5.13    0.34
  -3   4   3    4.93    0.29
  -2  -4   3    2.96    0.20
  -2  -4   3    2.71    0.22
   2  -4  -3    2.93    0.20
   2  -4  -3    2.81    0.20
  -2   4   3    2.99    0.18
   2   4  -3    2.84    0.23
   1  -4  -3   16.86    0.92
  -1  -4   3   16.95    0.90
  -1  -4   3   16.40    0.93
   1  -4  -3   15.69    0.91
  -1   4   3   16.86    0.89
   1   4  -3   16.68    0.94
   0  -4  -3   11.33    0.68
   0  -4  -3   12.18    0.70
   0  -4   3   12.48    0.67
   0  -4  -3   12.79    0.67
   0  -4   3   12.43    0.71
   0   4   3   12.36    0.67
   0   4  -3   12.45    0.72
  -1  -4  -3    4.60    0.30
  -1  -4  -3    5.45    0.30
  -1  -4  -3    5.35    0.33
   1  -4   3    5.19    0.30
   1  -4   3    5.39    0.34
  -1   4  -3    5.40    0.35
   1   4   3    5.16    0.32
   2  -4   3   31.57    1.63
   2  -4   3   28.98    1.63
  -2  -4  -3   31.35    1.61
   2  -4   3   31.28    1.60
  -2  -4  -3   32.34    1.63
  -2  -4  -3   26.77    1.60
  -2   4  -3   29.69    1.60
   2   4   3   28.35    1.61
  -2   4  -3   29.97    1.65
   3  -4   3    2.44    0.19
  -3  -4  -3    2.59    0.20
   3  -4   3    2.65    0.20
  -3  -4  -3    2.76    0.19
  -3  -4  -3    2.20    0.16
  -3   4  -3    2.66    0.22
  -3   4  -3    2.69    0.17
   3   4   3    2.40    0.17
  -4  -4  -3   27.99    1.48
  -4  -4  -3   28.40    1.49
   4  -4   3   27.80    1.48
   4  -4   3   25.83    1.48
  -4   4  -3   26.33    1.46
   4   4   3   26.84    1.46
  -4   4  -3   26.97    1.50
   5  -4   3    7.68    0.48
  -5  -4  -3    7.95    0.48
  -5  -4  -3    7.94    0.48
   5  -4   3    8.65    0.47
   5   4   3    7.60    0.45
  -5   4  -3    8.50    0.51
  -5   4  -3    7.32    0.46
   6  -4   3    5.56    0.34
  -6  -4  -3    5.37    0.37
   6  -4   3    5.63    0.37
  -6  -4  -3    5.96    0.37
   6   4   3    5.31    0.33
  -6   4  -3    5.42    0.35
  -7  -4  -3    2.33    0.21
   7  -4   3    2.44    0.21
   7  -4   3    2.34    0.18
  -7  -4  -3    2.61    0.23
   7   4   3    2.29    0.17
  -7   4  -3    2.04    0.19
  -8  -4  -3    1.12    0.18
   8  -4   3    1.14    0.15
  -8  -4  -3    1.27    0.14
  -8   4  -3    1.17    0.14
  -9  -4  -3   13.97    0.78
   9  -4   3   14.15    0.79
  -9  -4  -3   13.41    0.83
  -9   4  -3   12.03    0.79
 -10  -4  -3    2.41    0.28
 -10  -4  -3    2.69    0.23
  10  -4   3    2.37    0.22
 -10   4  -3    2.36    0.24
  11  -4   3    0.33    0.10
 -11  -4  -3    0.50    0.15
 -11   4  -3    0.27    0.14
  12  -4   3    0.49    0.14
 -12  -4  -3    0.84    0.19
 -12   4  -3    0.45    0.14
 -13  -4  -3    2.31    0.31
  13  -4   3    2.18    0.23
 -13   4  -3    1.95    0.27
 -14  -4  -3    2.97    0.38
 -14   4  -3    3.19    0.34
  14  -5  -3    0.46    0.16
 -14  -5   3    0.52    0.22
  13  -5  -3    0.05    0.13
 -13  -5   3    0.17    0.16
  12  -5  -3   -0.01    0.10
 -12  -5   3    0.20    0.14
  12   5  -3    0.21    0.13
 -11  -5   3    0.76    0.18
  11  -5  -3    1.10    0.16
  11   5  -3    0.82    0.16
 -11   5   3    0.79    0.17
  10  -5  -3    3.71    0.30
 -10  -5   3    3.98    0.34
 -10  -5   3    4.32    0.33
  10   5  -3    3.66    0.33
 -10   5   3    4.26    0.32
  -9  -5   3    1.16    0.19
   9  -5  -3    1.37    0.16
  -9  -5   3    1.41    0.18
   9   5  -3    1.26    0.18
  -9   5   3    1.18    0.15
   8  -5  -3    7.30    0.47
  -8  -5   3    7.59    0.49
  -8  -5   3    7.41    0.49
   8   5  -3    6.55    0.47
  -8   5   3    7.06    0.45
  -7  -5   3    2.57    0.24
  -7  -5   3    2.93    0.25
   7  -5  -3    2.86    0.23
   7  -5  -3    3.09    0.19
   7   5  -3    2.41    0.25
  -7   5   3    2.64    0.21
   6  -5  -3    2.24    0.16
  -6  -5   3    2.07    0.20
  -6  -5   3    2.27    0.21
   6  -5  -3    2.08    0.19
  -6   5   3    1.87    0.16
   6   5  -3    1.89    0.21
   5  -5  -3    6.54    0.40
  -5  -5   3    7.10    0.43
  -5  -5   3    7.38    0.46
   5  -5  -3    7.30    0.43
  -5   5   3    6.38    0.40
   5   5  -3    6.49    0.44
   4  -5  -3    0.28    0.08
   4  -5  -3    0.33    0.07
  -4  -5   3    0.28    0.09
  -4  -5   3    0.21    0.07
  -4   5   3    0.36    0.06
   4   5  -3    0.13    0.08
  -3  -5   3   11.04    0.68
   3  -5  -3   11.71    0.65
  -3  -5   3   11.58    0.64
   3  -5  -3   10.88    0.64
   3   5  -3   11.75    0.68
  -3   5   3   10.76    0.61
   2  -5  -3    8.76    0.51
  -2  -5   3    8.81    0.54
   2  -5  -3    8.94    0.52
  -2  -5   3    8.68    0.50
   2   5  -3    8.91    0.55
  -2   5   3    8.33    0.47
   1  -5  -3    1.96    0.16
  -1  -5   3    1.99    0.14
   1  -5  -3    2.13    0.17
  -1  -5   3    1.89    0.19
   1   5  -3    2.18    0.20
  -1   5   3    1.82    0.12
   0  -5   3    5.70    0.31
   0  -5   3    5.39    0.37
   0  -5  -3    5.26    0.31
   0  -5  -3    5.12    0.35
   0  -5  -3    5.34    0.33
   0   5   3    5.40    0.31
   0   5  -3    5.50    0.38
   1  -5   3   15.72    0.86
  -1  -5  -3   15.05    0.88
  -1  -5  -3   15.88    0.90
   1  -5   3   15.93    0.91
  -1  -5  -3   16.64    0.86
   1   5   3   16.36    0.89
  -1   5  -3   15.47    0.92
   2  -5   3    3.71    0.27
   2  -5   3    3.53    0.26
  -2  -5  -3    3.05    0.23
  -2  -5  -3    3.93    0.23
  -2  -5  -3    3.62    0.27
   2  -5   3    3.78    0.22
   2   5   3    3.71    0.25
  -2   5  -3    3.67    0.29
   3  -5   3    1.37    0.15
  -3  -5  -3    1.52    0.13
  -3  -5  -3    1.42    0.16
  -3  -5  -3    1.12    0.12
   3  -5   3    1.32    0.16
   3  -5   3    1.67    0.11
  -3   5  -3    1.41    0.11
  -3   5  -3    1.54    0.18
   3   5   3    1.29    0.13
  -4  -5  -3    0.46    0.11
   4  -5   3    0.28    0.08
  -4  -5  -3    0.47    0.08
   4  -5   3    0.37    0.09
  -4   5  -3    0.34    0.06
   4   5   3    0.51    0.08
  -4   5  -3    0.49    0.11
  -5  -5  -3    2.84    0.22
   5  -5   3    2.68    0.23
  -5  -5  -3    2.82    0.24
   5  -5   3    2.62    0.21
   5   5   3    2.49    0.20
  -5   5  -3    3.32    0.26
  -5   5  -3    2.39    0.18
   6  -5   3    8.22    0.49
  -6  -5  -3    8.38    0.52
  -6  -5  -3    9.00    0.52
   6  -5   3    8.23    0.51
   6   5   3    7.79    0.48
  -6   5  -3    7.54    0.47
   7  -5   3    6.34    0.41
  -7  -5  -3    6.33    0.41
  -7  -5  -3    6.42    0.41
   7  -5   3    6.01    0.37
   7   5   3    5.81    0.40
  -7   5  -3    5.27    0.37
   8  -5   3    7.43    0.50
  -8  -5  -3    8.48    0.51
  -8  -5  -3    7.57    0.52
  -8   5  -3    7.53    0.48
  -9  -5  -3    1.32    0.18
   9  -5   3    1.35    0.17
  -9  -5  -3    1.41    0.20
  -9   5  -3    1.47    0.17
  10  -5   3    2.02    0.22
 -10  -5  -3    2.46    0.27
 -10  -5  -3    2.54    0.24
 -10   5  -3    1.86    0.21
 -11  -5  -3    0.95    0.21
  11  -5   3    0.79    0.16
 -11   5  -3    0.75    0.14
  12  -5   3    0.75    0.16
 -12  -5  -3    1.12    0.21
  13  -5   3    0.79    0.16
 -13  -5  -3    0.77    0.20
  13  -6  -3    0.13    0.12
 -13  -6   3   -0.20    0.12
  12  -6  -3    2.34    0.25
 -12  -6   3    1.95    0.27
  12   6  -3    1.39    0.23
  11  -6  -3    1.37    0.19
 -11  -6   3    1.32    0.22
  11   6  -3    1.10    0.18
  10  -6  -3    0.26    0.11
 -10  -6   3    0.37    0.14
 -10  -6   3   -0.01    0.13
  10   6  -3    0.35    0.12
   9  -6  -3    2.25    0.23
  -9  -6   3    2.45    0.25
  -9  -6   3    2.90    0.27
   9   6  -3    1.60    0.23
  -8  -6   3    5.18    0.39
  -8  -6   3    5.35    0.40
   8  -6  -3    6.01    0.39
   8   6  -3    4.66    0.39
   7  -6  -3    1.39    0.18
  -7  -6   3    1.34    0.17
  -7  -6   3    1.58    0.20
   7   6  -3    1.42    0.20
   6  -6  -3    5.15    0.32
   6  -6  -3    5.51    0.36
  -6  -6   3    4.78    0.35
  -6  -6   3    5.13    0.40
   6   6  -3    4.71    0.37
   5  -6  -3    9.15    0.54
  -5  -6   3    8.79    0.53
   5  -6  -3    9.05    0.51
  -5  -6   3    7.96    0.56
   5   6  -3    8.02    0.56
  -4  -6   3    3.55    0.26
   4  -6  -3    4.15    0.28
   4  -6  -3    3.47    0.27
  -4  -6   3    4.09    0.31
   4   6  -3    4.21    0.31
   3  -6  -3    0.56    0.10
  -3  -6   3    0.44    0.13
   3  -6  -3    0.38    0.10
  -3  -6   3    0.40    0.08
   3   6  -3    0.29    0.12
  -2  -6   3    9.65    0.59
  -2  -6   3    8.96    0.53
   2  -6  -3    9.29    0.56
   2  -6  -3    9.53    0.57
   2   6  -3    9.45    0.60
  -1  -6   3    2.88    0.26
   1  -6  -3    3.14    0.23
   1  -6  -3    3.32    0.25
  -1  -6   3    2.98    0.20
  -1   6   3    2.94    0.17
   1   6  -3    2.68    0.26
  -1  -6  -3    3.76    0.30
  -1  -6  -3    4.09    0.28
  -1  -6  -3    4.35    0.25
   1  -6   3    3.93    0.31
   1  -6   3    4.28    0.24
  -1   6  -3    4.01    0.33
   1   6   3    4.11    0.30
  -2  -6  -3    6.30    0.40
   2  -6   3    6.96    0.44
  -2  -6  -3    6.57    0.44
   2  -6   3    6.65    0.37
  -2  -6  -3    6.88    0.39
   2  -6   3    6.18    0.43
   2   6   3    6.53    0.42
  -2   6  -3    7.10    0.47
   4  -6   3    1.00    0.13
  -4  -6  -3    0.79    0.10
  -4  -6  -3    0.74    0.13
  -4  -6  -3    0.71    0.11
   4  -6   3    0.88    0.08
   4  -6   3    0.92    0.14
   4   6   3    0.72    0.11
  -4   6  -3    0.60    0.14
  -4   6  -3    0.79    0.08
   5  -6   3    3.44    0.26
   5  -6   3    3.20    0.29
  -5  -6  -3    3.58    0.26
  -5  -6  -3    3.68    0.29
   5   6   3    3.39    0.26
  -5   6  -3    3.75    0.34
  -6  -6  -3    4.96    0.36
   6  -6   3    4.19    0.30
  -6  -6  -3    4.29    0.32
   6  -6   3    4.21    0.33
   6   6   3    4.01    0.30
  -7  -6  -3    2.83    0.26
   7  -6   3    2.44    0.24
  -7  -6  -3    2.49    0.25
   8  -6   3    0.33    0.12
  -8  -6  -3    0.15    0.12
  -8  -6  -3    0.08    0.10
  -9  -6  -3    5.03    0.40
  -9  -6  -3    5.10    0.39
   9  -6   3    5.13    0.38
  10  -6   3    0.86    0.16
 -10  -6  -3    0.82    0.15
 -10  -6  -3    0.45    0.15
 -11  -6  -3    0.67    0.17
  11  -6   3    0.78    0.16
 -11  -6  -3    0.57    0.23
  12  -6   3    2.62    0.27
 -12  -6  -3    2.21    0.31
  13  -6   3    0.01    0.11
 -13  -6  -3    0.06    0.19
 -12  -7   3    0.20    0.18
  12  -7  -3    0.11    0.12
 -11  -7   3    0.46    0.16
  11  -7  -3    0.65    0.15
 -11  -7   3    0.36    0.17
  11   7  -3    0.61    0.17
 -10  -7   3    1.28    0.21
  10  -7  -3    1.41    0.20
 -10  -7   3    1.67    0.23
  10   7  -3    1.52    0.22
   9  -7  -3    4.65    0.34
  -9  -7   3    3.69    0.35
  -9  -7   3    4.16    0.37
   9   7  -3    3.73    0.37
  -8  -7   3    4.61    0.36
   8  -7  -3    4.87    0.35
  -8  -7   3    4.60    0.38
   8   7  -3    3.41    0.36
  -7  -7   3    2.56    0.24
   7  -7  -3    2.64    0.26
  -7  -7   3    2.19    0.27
   7   7  -3    2.00    0.25
  -6  -7   3    6.20    0.45
   6  -7  -3    5.57    0.39
   6  -7  -3    5.49    0.36
  -6  -7   3    5.55    0.38
   6   7  -3    5.03    0.41
   5  -7  -3    9.56    0.56
  -5  -7   3    9.10    0.61
  -5  -7   3    9.06    0.56
   5  -7  -3    9.72    0.58
   5   7  -3    8.74    0.60
   4  -7  -3    0.18    0.08
   4  -7  -3    0.37    0.11
  -4  -7   3    0.11    0.08
  -4  -7   3   -0.02    0.10
   4   7  -3    0.02    0.11
   3  -7  -3    5.69    0.37
  -3  -7   3    5.08    0.33
  -3  -7   3    5.61    0.42
   3  -7  -3    5.39    0.37
   3   7  -3    4.84    0.40
   2  -7  -3    9.03    0.56
  -2  -7   3    9.37    0.60
   2  -7  -3    8.67    0.56
  -2  -7   3    9.06    0.51
   2   7  -3    8.53    0.59
   1  -7  -3   12.57    0.74
   1  -7  -3   12.35    0.72
  -1  -7   3   11.79    0.76
   1   7  -3   11.87    0.76
   0  -7  -3    1.86    0.18
   0  -7  -3    1.81    0.22
   0  -7   3    2.11    0.23
   0   7  -3    2.23    0.25
   0   7   3    2.55    0.23
   1  -7   3    2.57    0.26
  -1  -7  -3    2.87    0.22
   1  -7   3    2.71    0.25
  -1  -7  -3    2.68    0.26
   1   7   3    2.85    0.24
  -1   7  -3    3.01    0.28
   2  -7   3    3.90    0.33
   2  -7   3    3.68    0.32
  -2  -7  -3    3.79    0.28
  -2  -7  -3    4.47    0.33
   2   7   3    4.07    0.31
  -2   7  -3    4.30    0.35
   3  -7   3    2.42    0.24
   3  -7   3    2.58    0.24
  -3  -7  -3    2.45    0.19
  -3  -7  -3    2.51    0.24
  -3  -7  -3    2.11    0.20
   3   7   3    2.47    0.23
  -3   7  -3    2.43    0.28
  -4  -7  -3    0.38    0.09
  -4  -7  -3    0.44    0.12
   4  -7   3    0.19    0.10
   4  -7   3    0.29    0.11
  -4  -7  -3    0.19    0.08
   4   7   3    0.15    0.09
  -4   7  -3    0.29    0.13
  -5  -7  -3    4.28    0.31
  -5  -7  -3    5.62    0.38
   5  -7   3    4.34    0.35
   5  -7   3    4.82    0.36
  -5  -7  -3    4.92    0.33
  -5   7  -3    4.40    0.39
   5   7   3    4.50    0.34
   6  -7   3    1.52    0.21
  -6  -7  -3    1.46    0.21
  -6  -7  -3    1.60    0.18
   6  -7   3    1.71    0.19
  -7  -7  -3    5.97    0.42
  -7  -7  -3    6.14    0.47
   7  -7   3    6.34    0.45
  -8  -7  -3    6.55    0.47
  -8  -7  -3    5.71    0.44
   8  -7   3    5.71    0.45
   9  -7   3    0.96    0.17
  -9  -7  -3    1.16    0.21
  -9  -7  -3    0.79    0.17
  10  -7   3    0.69    0.17
 -10  -7  -3    0.81    0.19
 -10  -7  -3    0.97    0.20
  11  -7   3    0.75    0.17
 -11  -7  -3    0.95    0.22
 -11  -7  -3    1.18    0.21
  12  -7   3    0.20    0.13
 -12  -7  -3    0.23    0.16
 -11  -8   3    2.04    0.28
 -11  -8   3    1.42    0.25
  11  -8  -3    1.17    0.20
 -10  -8   3    0.27    0.18
 -10  -8   3    0.34    0.14
  10  -8  -3    0.42    0.14
  10   8  -3    0.35    0.15
  -9  -8   3    0.18    0.14
  -9  -8   3    0.18    0.14
   9  -8  -3    0.12    0.12
   9   8  -3   -0.07    0.13
  -8  -8   3    0.38    0.15
  -8  -8   3    0.30    0.14
   8  -8  -3    0.57    0.14
   8   8  -3    0.33    0.14
  -7  -8   3    0.23    0.15
   7  -8  -3    0.17    0.11
   7   8  -3    0.16    0.11
   6  -8  -3    1.09    0.17
   6  -8  -3    1.05    0.15
  -6  -8   3    1.17    0.21
   6   8  -3    0.81    0.19
   5  -8  -3    6.69    0.45
  -5  -8   3    6.85    0.51
   5  -8  -3    7.11    0.47
   5   8  -3    6.54    0.50
   4  -8  -3    5.78    0.41
  -4  -8   3    6.08    0.46
   4  -8  -3    6.07    0.41
   4   8  -3    5.38    0.44
   3  -8  -3    8.62    0.57
  -3  -8   3    8.83    0.60
   3  -8  -3    9.23    0.58
   3   8  -3    8.79    0.62
  -2  -8   3    6.99    0.52
   2  -8  -3    7.53    0.50
   2  -8  -3    7.06    0.49
   2   8  -3    7.91    0.54
   1  -8  -3    5.08    0.39
   1  -8  -3    5.35    0.37
  -1  -8   3    4.68    0.40
   1   8  -3    4.91    0.41
   0  -8   3    4.13    0.35
   0  -8   3    4.05    0.37
   0  -8  -3    4.58    0.34
   0  -8  -3    4.44    0.35
   0   8  -3    4.21    0.38
   1  -8   3    1.84    0.24
  -1  -8  -3    2.08    0.24
   1  -8   3    1.60    0.21
  -1  -8  -3    1.96    0.20
   1   8   3    1.79    0.22
  -1   8  -3    1.88    0.25
  -2  -8  -3    1.00    0.14
  -2  -8  -3    0.96    0.17
   2  -8   3    1.12    0.17
   2  -8   3    0.74    0.16
   2   8   3    0.99    0.16
  -2   8  -3    1.00    0.19
  -3  -8  -3    0.58    0.16
   3  -8   3    0.49    0.14
   3  -8   3    0.65    0.16
  -3  -8  -3    0.45    0.11
  -3   8  -3    0.37    0.15
   3   8   3    0.80    0.15
   4  -8   3    1.72    0.22
  -4  -8  -3    2.14    0.20
   4  -8   3    2.26    0.26
  -4  -8  -3    1.67    0.23
  -4   8  -3    2.06    0.28
   4   8   3    1.91    0.22
   5  -8   3    5.64    0.43
   5  -8   3    5.92    0.42
  -5  -8  -3    5.44    0.43
  -5   8  -3    5.42    0.46
   6  -8   3    4.15    0.33
   6  -8   3    3.78    0.34
  -6  -8  -3    3.81    0.35
  -7  -8  -3    4.56    0.40
   7  -8   3    3.88    0.36
  -8  -8  -3    2.15    0.26
   8  -8   3    2.24    0.26
  -9  -8  -3    1.28    0.22
   9  -8   3    1.20    0.21
  10  -8   3    0.59    0.17
 -10  -8  -3    0.49    0.20
 -10  -8  -3    0.52    0.17
 -11  -8  -3   -0.02    0.17
  11  -8   3    0.26    0.15
 -11  -8  -3    0.15    0.18
 -10  -9   3    0.39    0.21
  10  -9  -3    0.08    0.13
  -9  -9   3    1.30    0.25
   9  -9  -3    0.81    0.18
   9   9  -3    0.46    0.21
  -8  -9   3    1.20    0.22
   8  -9  -3    1.32    0.22
   8   9  -3    0.99    0.21
   7  -9  -3    2.05    0.26
  -7  -9   3    2.24    0.29
   7   9  -3    2.13    0.28
  -6  -9   3    0.65    0.20
   6  -9  -3    0.83    0.17
   6   9  -3    0.88    0.19
  -5  -9   3    0.93    0.20
   5  -9  -3    1.00    0.17
   5  -9  -3    1.03    0.17
   5   9  -3    0.73    0.20
   4  -9  -3    1.95    0.23
  -4  -9   3    1.66    0.25
   4  -9  -3    1.92    0.22
   4   9  -3    1.88    0.26
   3  -9  -3    0.92    0.16
  -3  -9   3    0.80    0.18
   3  -9  -3    0.73    0.15
   3   9  -3    1.00    0.20
   2  -9  -3    4.41    0.38
  -2  -9   3    4.21    0.39
   2  -9  -3    4.64    0.36
   2   9  -3    4.79    0.41
  -1  -9   3    0.84    0.19
  -1  -9   3    0.71    0.18
   1  -9  -3    0.62    0.17
   1  -9  -3    1.20    0.17
   1   9  -3    0.93    0.21
   0  -9   3    0.63    0.15
   0  -9   3    0.20    0.15
   0  -9  -3    0.58    0.16
   0  -9  -3    0.37    0.12
   0   9  -3    0.08    0.13
   1  -9   3    0.05    0.13
   1  -9   3    0.30    0.16
  -1  -9  -3    0.58    0.12
  -1  -9  -3    0.50    0.15
  -1   9  -3    0.36    0.16
   1   9   3    0.32    0.13
   2  -9   3    2.79    0.31
  -2  -9  -3    2.94    0.31
   2  -9   3    2.47    0.29
  -2  -9  -3    3.10    0.27
   2   9   3    3.15    0.32
  -2   9  -3    3.41    0.36
  -3  -9  -3    1.26    0.20
   3  -9   3    1.11    0.19
  -4  -9  -3    1.74    0.24
   4  -9   3    2.09    0.26
   4  -9   3    1.74    0.24
  -4   9  -3    1.87    0.29
  -5  -9  -3    0.81    0.20
   5  -9   3    0.80    0.16
   5  -9   3    0.50    0.16
  -5   9  -3    1.03    0.22
  -6  -9  -3    2.67    0.32
   6  -9   3    2.76    0.31
  -7  -9  -3    1.25    0.23
   7  -9   3    1.30    0.23
   8  -9   3    3.19    0.36
  -8  -9  -3    4.54    0.42
   9  -9   3    1.03    0.20
  -9  -9  -3    0.91    0.21
  -8 -10   3    1.62    0.30
   8 -10  -3    1.45    0.23
   8  10  -3    1.61    0.29
   7 -10  -3    1.12    0.22
  -7 -10   3    1.20    0.25
   7  10  -3    0.52    0.22
   6 -10  -3    0.36    0.15
  -6 -10   3    0.34    0.20
   6  10  -3    0.28    0.19
   5 -10  -3    0.46    0.15
   5 -10  -3    0.57    0.15
  -5 -10   3    0.35    0.17
   5  10  -3    0.40    0.19
   4 -10  -3    7.39    0.53
   4 -10  -3    7.64    0.52
  -4 -10   3    7.45    0.57
   4  10  -3    6.93    0.57
   3 -10  -3    3.84    0.35
   3 -10  -3    3.60    0.34
  -3 -10   3    3.77    0.39
   3  10  -3    3.25    0.39
  -2 -10   3    1.44    0.22
  -2 -10   3    1.23    0.24
   2 -10  -3    1.10    0.21
   2 -10  -3    1.62    0.21
   2  10  -3    1.02    0.23
  -1 -10   3    1.65    0.25
   1 -10  -3    1.60    0.22
   1 -10  -3    1.04    0.22
  -1 -10   3    1.81    0.24
   1  10  -3    1.74    0.27
   0 -10   3    0.10    0.12
   0 -10   3    0.16    0.13
   0 -10  -3    0.45    0.15
   0 -10  -3    0.09    0.12
   0  10  -3    0.01    0.15
  -1 -10  -3    2.08    0.27
   1 -10   3    1.82    0.27
  -1 -10  -3    2.06    0.24
   1 -10   3    1.80    0.26
  -1  10  -3    2.52    0.33
  -2 -10  -3    0.19    0.12
   2 -10   3    0.18    0.13
   2 -10   3    0.05    0.12
  -2 -10  -3    0.29    0.15
   2  10   3    0.32    0.17
  -2  10  -3    0.08    0.16
   3 -10   3    2.39    0.28
   3 -10   3    1.78    0.27
  -3 -10  -3    2.00    0.29
  -3  10  -3    2.38    0.32
  -4 -10  -3    0.81    0.19
   4 -10   3    0.77    0.18
   4 -10   3    1.00    0.22
  -4  10  -3    1.30    0.25
   5 -10   3    1.00    0.20
   5 -10   3    0.91    0.20
  -5 -10  -3    1.16    0.24
   6 -10   3    2.00    0.28
  -6 -10  -3    1.89    0.29
   7 -10   3    0.84    0.20
  -7 -10  -3    0.82    0.22
   8 -10   3    3.21    0.36
  -8 -10  -3    3.57    0.38
   5 -11  -3    1.50    0.25
  -5 -11   3    1.99    0.29
   5  11  -3    1.25    0.26
  -4 -11   3    0.02    0.14
   4 -11  -3    0.12    0.14
   4 -11  -3    0.00    0.13
  -4 -11   3   -0.13    0.12
   4  11  -3    0.15    0.16
   3 -11  -3    0.99    0.22
   3 -11  -3    1.05    0.22
  -3 -11   3    1.50    0.28
  -3 -11   3    0.99    0.23
   3  11  -3    1.10    0.26
  -2 -11   3    6.79    0.53
  -2 -11   3    6.58    0.55
   2 -11  -3    6.58    0.50
   2 -11  -3    6.43    0.51
   2  11  -3    7.03    0.57
  -1 -11   3    0.48    0.20
   1 -11  -3    0.59    0.18
  -1 -11   3    0.56    0.22
   1 -11  -3    0.55    0.19
   1  11  -3    0.64    0.21
   0 -11   3   -0.12    0.17
   0 -11  -3   -0.02    0.15
   0 -11   3    0.05    0.16
   0 -11  -3   -0.01    0.13
   0  11  -3    0.16    0.20
  -1 -11  -3    2.45    0.31
  -1 -11  -3    3.23    0.31
   1 -11   3    2.73    0.33
   1 -11   3    2.48    0.32
  -1  11  -3    2.66    0.38
   2 -11   3    0.27    0.19
   2 -11   3   -0.03    0.13
  -2 -11  -3   -0.02    0.13
  -2  11  -3    0.14    0.20
   3 -11   3    0.42    0.20
   3 -11   3    0.80    0.22
  -3 -11  -3    0.71    0.20
  -3  11  -3    0.47    0.25
   4 -11   3    0.20    0.18
  -4 -11  -3    0.13    0.16
   4 -11   3    0.08    0.17
  -4  11  -3    0.06    0.21
   5 -11   3    0.75    0.20
  -5 -11  -3    0.81    0.22
  15   0  -4    0.74    0.16
 -15   0   4    0.77    0.22
  14   0  -4    0.70    0.14
 -14   0   4    0.61    0.19
 -13   0   4    0.42    0.18
  13   0  -4    0.27    0.09
 -12   0   4    2.43    0.29
  12   0  -4    2.04    0.20
 -11   0   4    1.23    0.20
  11   0  -4    1.28    0.16
  10   0  -4    0.68    0.10
 -10   0   4    0.45    0.13
   9   0  -4    6.68    0.41
  -9   0   4    6.81    0.46
  -8   0   4    2.82    0.25
  -8   0   4    3.15    0.20
   8   0  -4    3.02    0.21
   7   0  -4    2.42    0.18
  -7   0   4    2.49    0.17
  -7   0   4    2.81    0.22
  -6   0   4    0.69    0.11
   6   0  -4    0.77    0.09
  -6   0   4    0.69    0.08
  -5   0   4    2.72    0.20
   5   0  -4    2.56    0.18
   4   0  -4   50.43    2.65
  -4   0   4   49.61    2.67
  -3   0   4    0.15    0.05
   3   0  -4    0.05    0.03
   2   0  -4   10.45    0.55
  -2   0   4    9.59    0.56
   1   0  -4   99.65    4.90
  -1   0   4   86.27    4.90
   0   0  -4    6.71    0.36
   0   0  -4    6.29    0.37
   0   0   4    6.01    0.37
  -1   0  -4    5.12    0.30
  -1   0  -4    5.24    0.29
   1   0   4    4.83    0.30
  -2   0  -4    1.69    0.11
  -2   0  -4    1.77    0.14
   3   0   4   97.38    5.42
  -3   0  -4  101.25    5.43
  -3   0  -4  111.44    5.45
  -5   0  -4  110.79    5.74
   5   0   4  106.18    5.70
  -6   0  -4   35.98    1.88
   6   0   4   33.21    1.82
  -7   0  -4    8.60    0.51
   7   0   4    7.82    0.45
   8   0   4    8.20    0.46
  -8   0  -4    8.17    0.53
  -9   0  -4   22.02    1.26
   9   0   4   21.64    1.17
 -10   0  -4    0.02    0.10
  10   0   4    0.11    0.06
 -11   0  -4    2.99    0.30
 -12   0  -4    0.60    0.16
 -13   0  -4    0.93    0.20
 -14   0  -4    0.16    0.15
 -15   0  -4    1.56    0.27
  15  -1  -4    1.22    0.17
 -15  -1   4    1.02    0.25
 -15   1   4    1.28    0.25
  15   1  -4    1.10    0.17
  14  -1  -4    1.31    0.17
 -14  -1   4    1.21    0.23
 -14   1   4    1.33    0.23
  14   1  -4    0.96    0.16
 -13  -1   4    0.53    0.17
  13  -1  -4    0.56    0.11
 -13   1   4    0.66    0.17
  13   1  -4    0.65    0.12
  12  -1  -4    0.15    0.08
 -12  -1   4    0.16    0.13
 -12   1   4   -0.06    0.11
  12   1  -4    0.27    0.09
  11  -1  -4    1.31    0.14
 -11  -1   4    0.84    0.18
  11   1  -4    1.07    0.13
 -11   1   4    1.07    0.18
  10  -1  -4    1.16    0.13
 -10  -1   4    1.03    0.17
 -10   1   4    1.37    0.20
  10   1  -4    1.17    0.13
   9  -1  -4    5.90    0.37
  -9  -1   4    6.43    0.42
  -9  -1   4    5.82    0.36
   9   1  -4    5.71    0.37
  -9   1   4    5.93    0.42
  -8  -1   4    3.77    0.27
  -8  -1   4    3.79    0.31
   8  -1  -4    4.16    0.27
  -8   1   4    4.82    0.33
  -8   1   4    4.39    0.25
   8   1  -4    4.21    0.28
  -7  -1   4   11.26    0.69
  -7  -1   4   12.42    0.73
   7  -1  -4   12.26    0.69
   7   1  -4   12.23    0.70
  -7   1   4   12.51    0.73
  -7   1   4   13.25    0.68
  -6  -1   4    2.63    0.18
  -6  -1   4    2.59    0.21
   6  -1  -4    2.41    0.17
  -6   1   4    2.47    0.20
   6   1  -4    2.49    0.18
   5  -1  -4   40.68    2.20
  -5  -1   4   41.31    2.23
  -5  -1   4   40.58    2.21
  -5   1   4   41.93    2.23
   5   1  -4   42.68    2.21
  -4  -1   4  135.40    6.69
   4  -1  -4  123.44    6.68
  -4  -1   4  124.27    6.70
   4   1  -4  131.00    6.69
  -4   1   4  120.76    6.70
   3  -1  -4   33.01    1.77
  -3  -1   4   31.47    1.79
  -3   1   4   32.86    1.79
   3   1  -4   35.90    1.78
   2  -1  -4    6.24    0.35
  -2  -1   4    6.31    0.37
   2   1  -4    6.67    0.37
  -2   1   4    6.05    0.37
   1  -1  -4   22.17    1.14
  -1  -1   4   21.68    1.16
  -1   1   4   19.83    1.15
   1   1  -4   22.27    1.16
   0  -1   4   15.89    0.91
   0  -1  -4   17.70    0.89
   0  -1  -4   17.12    0.91
   0   1   4   16.86    0.91
   0   1  -4   16.25    0.91
   0   1  -4   16.46    0.91
   1  -1   4    5.55    0.34
  -1  -1  -4    5.98    0.35
  -1  -1  -4    6.61    0.32
  -1   1  -4    5.61    0.35
  -1   1  -4    5.53    0.34
  -2  -1  -4   10.53    0.57
  -2   1  -4    9.94    0.57
  -2   1  -4    9.56    0.56
   2   1   4   10.28    0.53
  -3  -1  -4    6.67    0.37
   3  -1   4    6.01    0.35
  -3   1  -4    5.73    0.36
  -3   1  -4    6.39    0.37
  -4  -1  -4   32.77    1.69
   4  -1   4   28.85    1.66
   4   1   4   34.75    1.63
   4   1   4   28.41    1.64
  -4   1  -4   31.17    1.68
  -4   1  -4   30.73    1.67
  -5  -1  -4   12.87    0.74
   5  -1   4   12.27    0.70
  -5   1  -4   12.06    0.73
   5   1   4   13.92    0.68
  -6  -1  -4   17.88    1.03
   6  -1   4   17.53    0.99
   6   1   4   19.05    0.97
  -6   1  -4   18.27    1.03
  -7  -1  -4    4.22    0.31
   7  -1   4    4.05    0.25
   7   1   4    4.14    0.24
  -7   1  -4    4.08    0.30
   8  -1   4    2.49    0.17
  -8  -1  -4    2.35    0.24
  -8   1  -4    2.14    0.22
   8   1   4    2.60    0.16
  -9  -1  -4    2.80    0.28
   9  -1   4    2.65    0.20
  -9   1  -4    2.67    0.26
   9   1   4    3.16    0.19
  10  -1   4    4.97    0.32
 -10  -1  -4    5.82    0.41
 -10   1  -4    5.08    0.41
  11  -1   4    0.97    0.11
 -11  -1  -4    1.08    0.21
 -11   1  -4    0.87    0.19
 -12  -1  -4    0.19    0.14
 -12   1  -4    0.16    0.13
 -13  -1  -4    0.73    0.21
 -13   1  -4    0.66    0.20
 -14  -1  -4    4.72    0.46
 -14   1  -4    4.17    0.42
 -15  -1  -4    0.24    0.22
 -15   1  -4    0.10    0.18
 -15  -2   4    0.59    0.21
  15  -2  -4    0.78    0.15
 -15   2   4    0.58    0.20
  15   2  -4    0.57    0.14
  14  -2  -4    5.10    0.38
 -14  -2   4    6.07    0.48
 -14   2   4    5.27    0.46
  14   2  -4    4.91    0.38
 -13  -2   4    0.91    0.22
  13  -2  -4    0.97    0.15
 -13   2   4    1.12    0.21
  13   2  -4    0.85    0.15
  12  -2  -4    0.44    0.11
 -12  -2   4    0.38    0.17
  12   2  -4    0.44    0.10
 -12   2   4    0.14    0.14
 -11  -2   4    1.62    0.24
  11  -2  -4    1.89    0.18
  11   2  -4    1.47    0.17
 -11   2   4    1.64    0.21
 -10  -2   4    3.44    0.31
  10  -2  -4    3.35    0.25
  10   2  -4    3.21    0.25
 -10   2   4    3.46    0.32
  -9  -2   4   11.82    0.69
   9  -2  -4   12.37    0.69
  -9  -2   4   12.15    0.74
   9   2  -4   11.80    0.69
  -9   2   4   11.41    0.72
  -8  -2   4   10.66    0.67
  -8  -2   4   10.84    0.64
   8  -2  -4   11.22    0.63
  -8   2   4   11.55    0.67
   8   2  -4   10.61    0.64
  -7  -2   4    2.19    0.17
  -7  -2   4    1.89    0.20
   7  -2  -4    1.88    0.15
   7   2  -4    1.86    0.16
  -7   2   4    1.70    0.18
  -6  -2   4    2.25    0.20
  -6  -2   4    2.50    0.19
   6  -2  -4    2.21    0.17
   6   2  -4    2.73    0.19
  -6   2   4    2.42    0.19
  -5  -2   4   26.91    1.46
  -5  -2   4   25.99    1.45
   5  -2  -4   26.56    1.44
  -5   2   4   26.58    1.45
   5   2  -4   27.49    1.45
  -4  -2   4  119.54    6.38
   4  -2  -4  120.12    6.37
  -4  -2   4  124.40    6.39
  -4   2   4  115.54    6.38
   4   2  -4  125.13    6.39
  -3  -2   4   23.93    1.31
  -3  -2   4   23.87    1.31
   3  -2  -4   24.58    1.29
  -3   2   4   23.27    1.30
   3   2  -4   24.48    1.31
   2  -2  -4   29.52    1.63
  -2  -2   4   31.19    1.65
  -2  -2   4   31.52    1.66
  -2   2   4   29.62    1.64
   2   2  -4   32.01    1.66
  -1  -2   4   66.13    3.54
   1  -2  -4   68.62    3.53
   1  -2  -4   64.27    3.52
  -1  -2   4   72.35    3.55
  -1   2   4   62.79    3.53
   1   2  -4   67.27    3.55
   0  -2   4   21.06    1.11
   0  -2  -4   20.29    1.11
   0  -2  -4   20.68    1.09
   0  -2  -4   20.56    1.11
   0   2   4   20.30    1.11
   0   2  -4   20.60    1.13
  -1  -2  -4   11.36    0.59
  -1  -2  -4   10.38    0.57
  -1  -2  -4   10.60    0.59
   1  -2   4   10.70    0.59
  -1   2  -4    9.73    0.60
  -1   2  -4   10.98    0.59
  -2  -2  -4   31.19    1.86
  -2  -2  -4   36.47    1.89
  -2  -2  -4   38.03    1.86
  -2  -2  -4   35.98    1.89
  -2   2  -4   36.52    1.89
  -2   2  -4   34.28    1.90
  -3  -2  -4   16.10    0.85
   3  -2   4   14.65    0.83
  -3  -2  -4   16.03    0.83
  -3   2  -4   14.86    0.83
  -3   2  -4   14.36    0.84
  -4  -2  -4    9.26    0.51
   4  -2   4    8.36    0.49
  -4  -2  -4    8.59    0.48
  -4   2  -4    8.42    0.50
  -4   2  -4    7.91    0.49
  -5  -2  -4   21.90    1.18
  -5  -2  -4   23.09    1.21
   5  -2   4   21.51    1.19
  -5   2  -4   22.21    1.20
   5   2   4   20.80    1.15
  -6  -2  -4   21.34    1.17
   6  -2   4   21.36    1.18
  -6  -2  -4   21.84    1.21
  -6   2  -4   21.38    1.20
   6   2   4   22.17    1.15
  -7  -2  -4    1.68    0.19
   7  -2   4    1.92    0.15
  -7  -2  -4    1.91    0.14
   7   2   4    1.96    0.13
  -7   2  -4    1.87    0.19
  -8  -2  -4   18.81    1.03
  -8  -2  -4   18.19    1.08
   8  -2   4   18.37    1.03
   8  -2   4   19.59    1.02
   8   2   4   18.84    1.01
  -8   2  -4   18.69    1.07
  -9  -2  -4    3.16    0.28
  -9  -2  -4    3.04    0.21
   9  -2   4    2.80    0.21
  -9   2  -4    2.49    0.25
  10  -2   4    1.04    0.12
 -10  -2  -4    1.12    0.18
 -10   2  -4    0.96    0.18
 -11  -2  -4    3.02    0.33
  11  -2   4    3.74    0.26
 -11   2  -4    3.92    0.35
 -12  -2  -4    2.61    0.30
 -12   2  -4    2.51    0.28
 -13  -2  -4    0.44    0.19
 -13   2  -4    0.41    0.16
 -14  -2  -4   -0.04    0.15
 -14   2  -4    0.36    0.17
 -14  -3   4    0.89    0.22
  14  -3  -4    1.09    0.18
  14   3  -4    0.89    0.17
 -14   3   4    1.14    0.22
  13  -3  -4    3.36    0.27
 -13  -3   4    3.57    0.36
 -13   3   4    2.47    0.30
  13   3  -4    2.60    0.28
  12  -3  -4    0.61    0.13
 -12  -3   4    0.56    0.18
 -12   3   4    0.64    0.15
  12   3  -4    0.59    0.12
  11  -3  -4    2.96    0.24
 -11  -3   4    3.17    0.33
 -11   3   4    3.10    0.30
  11   3  -4    2.83    0.25
  10  -3  -4    3.45    0.26
 -10  -3   4    3.18    0.32
  10   3  -4    3.32    0.27
 -10   3   4    4.22    0.32
  -9  -3   4    0.47    0.11
  -9  -3   4    0.32    0.12
   9  -3  -4    0.68    0.10
   9   3  -4    0.43    0.11
  -9   3   4    0.45    0.11
  -8  -3   4    1.72    0.17
   8  -3  -4    1.61    0.15
  -8  -3   4    1.56    0.19
   8   3  -4    1.52    0.17
  -8   3   4    1.50    0.17
  -7  -3   4    6.87    0.45
  -7  -3   4    6.60    0.42
   7  -3  -4    7.13    0.41
   7   3  -4    6.45    0.42
  -7   3   4    6.46    0.42
  -6  -3   4    5.03    0.35
   6  -3  -4    5.78    0.34
  -6  -3   4    5.83    0.37
  -6   3   4    5.27    0.34
   6   3  -4    4.95    0.35
   5  -3  -4   42.48    2.27
  -5  -3   4   41.25    2.29
  -5  -3   4   43.26    2.29
  -5   3   4   43.15    2.28
   5   3  -4   42.29    2.29
  -4  -3   4    0.90    0.11
   4  -3  -4    0.99    0.09
  -4  -3   4    0.67    0.11
   4  -3  -4    1.00    0.10
   4   3  -4    0.75    0.11
  -4   3   4    0.98    0.10
   3  -3  -4    0.38    0.06
   3  -3  -4    0.38    0.06
  -3  -3   4    0.40    0.07
  -3  -3   4    0.37    0.09
  -3   3   4    0.29    0.06
   3   3  -4    0.46    0.09
  -2  -3   4   36.52    1.90
   2  -3  -4   35.33    1.89
   2  -3  -4   34.53    1.89
  -2  -3   4   34.77    1.91
  -2   3   4   34.13    1.89
   2   3  -4   37.38    1.92
  -1  -3   4    4.43    0.29
   1  -3  -4    4.31    0.26
  -1  -3   4    4.33    0.26
   1  -3  -4    4.13    0.25
  -1   3   4    4.12    0.25
   1   3  -4    4.24    0.29
   0  -3  -4    7.69    0.45
   0  -3   4    8.03    0.45
   0  -3   4    8.82    0.48
   0  -3  -4    7.99    0.46
   0  -3  -4    7.69    0.44
   0   3   4    7.73    0.45
   0   3  -4    8.39    0.49
  -1  -3  -4    3.99    0.24
  -1  -3  -4    3.98    0.27
  -1  -3  -4    4.42    0.26
   1  -3   4    4.34    0.26
   1  -3   4    4.70    0.28
  -1   3  -4    4.16    0.26
  -1   3  -4    4.46    0.29
   2  -3   4    8.50    0.47
  -2  -3  -4    7.49    0.46
   2  -3   4    8.16    0.45
  -2  -3  -4    8.16    0.46
  -2  -3  -4    7.42    0.43
  -2   3  -4    8.05    0.49
  -2   3  -4    8.16    0.45
  -3  -3  -4    5.86    0.34
   3  -3   4    5.74    0.34
  -3  -3  -4    5.90    0.34
  -3  -3  -4    5.21    0.30
   3  -3   4    5.06    0.34
  -3   3  -4    5.02    0.35
  -3   3  -4    5.42    0.33
   4  -3   4    8.04    0.42
  -4  -3  -4    7.66    0.42
  -4  -3  -4    6.21    0.38
   4  -3   4    6.97    0.42
  -4  -3  -4    7.50    0.43
  -4   3  -4    6.90    0.44
   4   3   4    6.70    0.38
  -4   3  -4    6.70    0.41
   5  -3   4   12.79    0.68
  -5  -3  -4   12.48    0.70
   5  -3   4   12.08    0.69
  -5  -3  -4   12.49    0.68
  -5   3  -4   12.39    0.71
   5   3   4   11.00    0.64
  -5   3  -4   11.41    0.68
   6  -3   4   14.89    0.77
  -6  -3  -4   14.77    0.78
  -6  -3  -4   13.84    0.80
   6  -3   4   13.32    0.78
   6   3   4   13.16    0.74
  -6   3  -4   12.97    0.78
   7  -3   4    7.68    0.45
  -7  -3  -4    8.38    0.51
  -7  -3  -4    8.05    0.47
   7  -3   4    7.66    0.47
   7   3   4    7.62    0.44
  -7   3  -4    7.95    0.49
  -8  -3  -4    4.30    0.29
  -8  -3  -4    4.41    0.34
   8  -3   4    4.28    0.29
  -8   3  -4    3.90    0.31
  -9  -3  -4    1.42    0.21
   9  -3   4    1.39    0.15
  -9  -3  -4    1.49    0.14
  -9   3  -4    1.36    0.17
  10  -3   4    2.27    0.22
 -10  -3  -4    2.91    0.21
 -10  -3  -4    2.51    0.29
 -10   3  -4    2.68    0.26
 -11  -3  -4    0.24    0.16
  11  -3   4    0.22    0.09
 -11   3  -4    0.25    0.12
 -12  -3  -4    1.43    0.23
  12  -3   4    1.30    0.16
 -12   3  -4    1.07    0.19
 -13  -3  -4    0.38    0.17
 -13   3  -4    0.72    0.19
 -14  -3  -4    0.24    0.21
 -14   3  -4    0.56    0.19
 -14  -4   4    4.55    0.46
  14  -4  -4    4.91    0.37
 -14   4   4    4.38    0.42
  13  -4  -4    0.18    0.10
 -13  -4   4    0.40    0.17
  13   4  -4    0.22    0.13
 -13   4   4    0.20    0.16
  12  -4  -4    1.01    0.16
 -12  -4   4    1.39    0.23
  12   4  -4    0.69    0.15
 -12   4   4    0.79    0.18
 -11  -4   4    2.04    0.25
  11  -4  -4    2.10    0.21
 -11   4   4    1.92    0.23
  11   4  -4    1.50    0.20
 -10  -4   4    1.03    0.18
  10  -4  -4    0.84    0.13
 -10  -4   4    0.68    0.13
  10   4  -4    0.96    0.15
 -10   4   4    1.00    0.17
   9  -4  -4    8.92    0.53
  -9  -4   4    7.64    0.55
  -9  -4   4    9.02    0.55
   9   4  -4    8.08    0.53
  -9   4   4    8.65    0.54
  -8  -4   4    6.05    0.42
  -8  -4   4    6.51    0.44
   8  -4  -4    6.30    0.39
  -8   4   4    6.22    0.40
   8   4  -4    5.16    0.39
   7  -4  -4    2.77    0.21
  -7  -4   4    2.91    0.24
  -7  -4   4    2.56    0.23
  -7   4   4    2.69    0.22
   7   4  -4    2.58    0.23
  -6  -4   4    2.54    0.22
   6  -4  -4    2.62    0.20
  -6  -4   4    2.55    0.23
  -6   4   4    2.29    0.19
   6   4  -4    2.54    0.22
  -5  -4   4   14.61    0.88
   5  -4  -4   16.61    0.86
   5  -4  -4   15.86    0.83
  -5  -4   4   15.06    0.87
  -5   4   4   14.60    0.85
   5   4  -4   14.52    0.87
   4  -4  -4   12.16    0.67
  -4  -4   4   12.14    0.70
   4  -4  -4   12.05    0.66
  -4  -4   4   11.76    0.68
   4   4  -4   11.34    0.69
  -4   4   4   11.40    0.66
  -3  -4   4   40.34    2.20
   3  -4  -4   40.54    2.17
  -3  -4   4   40.79    2.18
   3  -4  -4   40.52    2.17
   3   4  -4   41.26    2.20
  -3   4   4   40.27    2.16
   2  -4  -4   16.51    0.91
  -2  -4   4   17.18    0.91
  -2  -4   4   16.88    0.94
   2  -4  -4   16.38    0.91
  -2   4   4   15.71    0.89
   2   4  -4   16.64    0.94
  -1  -4   4   10.70    0.59
  -1  -4   4   10.57    0.62
   1  -4  -4   10.30    0.59
   1  -4  -4    9.84    0.58
   1   4  -4   10.43    0.62
  -1   4   4   10.70    0.58
   0  -4  -4    2.99    0.22
   0  -4   4    3.37    0.24
   0  -4  -4    3.08    0.20
   0  -4  -4    3.29    0.20
   0  -4   4    3.23    0.21
   0   4   4    3.18    0.20
   0   4  -4    3.06    0.25
   1  -4   4   41.51    2.20
  -1  -4  -4   41.99    2.19
  -1  -4  -4   40.85    2.17
  -1  -4  -4   38.79    2.17
   1  -4   4   41.11    2.17
  -1   4  -4   40.78    2.22
  -2  -4  -4   28.06    1.46
  -2  -4  -4   25.00    1.44
  -2  -4  -4   28.20    1.48
   2  -4   4   26.74    1.48
   2  -4   4   28.45    1.45
  -2   4  -4   26.68    1.50
  -2   4  -4   26.60    1.45
   3  -4   4    6.69    0.39
  -3  -4  -4    6.55    0.39
   3  -4   4    6.35    0.40
  -3  -4  -4    6.38    0.38
   3  -4   4    6.48    0.37
  -3  -4  -4    5.52    0.35
   3   4   4    6.42    0.36
  -3   4  -4    6.33    0.42
  -3   4  -4    6.32    0.37
  -4  -4  -4    2.64    0.20
  -4  -4  -4    2.44    0.19
   4  -4   4    2.56    0.19
   4  -4   4    2.75    0.22
  -4  -4  -4    2.23    0.15
  -4   4  -4    2.71    0.24
   4   4   4    2.27    0.16
  -4   4  -4    2.48    0.18
   5  -4   4   11.81    0.69
   5  -4   4   11.80    0.67
  -5  -4  -4   12.36    0.68
  -5  -4  -4   12.01    0.68
  -5   4  -4   12.49    0.71
   5   4   4   10.85    0.64
  -5   4  -4   10.97    0.66
  -6  -4  -4    3.43    0.26
   6  -4   4    3.25    0.25
  -6  -4  -4    3.71    0.25
   6  -4   4    3.36    0.24
  -6   4  -4    3.08    0.24
   6   4   4    3.19    0.21
   7  -4   4    0.44    0.08
  -7  -4  -4    0.66    0.13
  -7  -4  -4    0.62    0.10
   7  -4   4    0.40    0.10
  -7   4  -4    0.49    0.10
   8  -4   4    8.46    0.52
  -8  -4  -4    8.05    0.55
  -8  -4  -4    8.98    0.52
  -8   4  -4    7.76    0.51
  -9  -4  -4   11.11    0.75
   9  -4   4   12.72    0.71
  -9  -4  -4   12.30    0.71
  -9   4  -4   11.30    0.71
 -10  -4  -4    0.50    0.12
 -10  -4  -4    0.75    0.16
  10  -4   4    0.91    0.13
 -10   4  -4    0.72    0.14
 -11  -4  -4    2.32    0.31
  11  -4   4    3.13    0.25
 -11   4  -4    2.80    0.29
  12  -4   4    0.57    0.14
 -12  -4  -4    0.25    0.15
 -12   4  -4    0.34    0.15
  13  -4   4    1.55    0.20
 -13  -4  -4    1.42    0.27
 -13   4  -4    1.28    0.23
 -14  -4  -4    0.71    0.21
 -14   4  -4    0.21    0.18
 -13  -5   4    0.10    0.15
  13  -5  -4    0.36    0.13
  13   5  -4    0.23    0.14
 -12  -5   4    1.03    0.22
  12  -5  -4    0.82    0.15
  12   5  -4    0.68    0.16
 -11  -5   4    1.57    0.23
  11  -5  -4    1.38    0.18
  11   5  -4    1.25    0.19
 -10  -5   4    1.17    0.19
  10  -5  -4    1.19    0.17
 -10  -5   4    1.53    0.20
 -10   5   4    1.04    0.16
  10   5  -4    1.07    0.18
   9  -5  -4    0.16    0.09
  -9  -5   4    0.27    0.11
  -9  -5   4    0.18    0.10
  -9   5   4    0.05    0.07
   9   5  -4    0.16    0.09
  -8  -5   4    7.08    0.45
  -8  -5   4    6.01    0.43
   8  -5  -4    6.69    0.41
   8   5  -4    5.54    0.42
  -8   5   4    5.58    0.40
  -7  -5   4    8.99    0.59
   7  -5  -4   10.32    0.57
  -7  -5   4   10.18    0.60
   7   5  -4    8.18    0.58
  -7   5   4    9.17    0.55
  -6  -5   4    2.82    0.23
  -6  -5   4    2.75    0.25
   6  -5  -4    3.07    0.19
   6  -5  -4    2.98    0.23
   6   5  -4    2.45    0.24
  -6   5   4    2.51    0.20
  -5  -5   4   13.06    0.76
  -5  -5   4   12.72    0.73
   5  -5  -4   12.89    0.70
   5  -5  -4   13.28    0.73
   5   5  -4   11.67    0.75
  -5   5   4   11.81    0.70
   4  -5  -4    6.95    0.40
   4  -5  -4    6.15    0.38
  -4  -5   4    6.61    0.44
  -4  -5   4    6.45    0.40
   4   5  -4    5.99    0.43
  -4   5   4    6.41    0.38
   3  -5  -4    0.78    0.11
  -3  -5   4    0.61    0.12
  -3  -5   4    0.90    0.11
   3  -5  -4    0.86    0.11
  -3   5   4    0.97    0.09
   3   5  -4    0.72    0.14
   2  -5  -4    4.00    0.27
  -2  -5   4    3.83    0.25
  -2  -5   4    3.98    0.30
   2  -5  -4    3.98    0.26
  -2   5   4    3.70    0.23
   2   5  -4    3.98    0.31
   1  -5  -4   17.59    0.99
   1  -5  -4   17.68    1.00
  -1  -5   4   18.94    0.98
  -1  -5   4   17.89    1.02
   1   5  -4   18.22    1.04
  -1   5   4   17.56    0.97
   0  -5   4   -0.01    0.06
   0  -5  -4    0.02    0.04
   0  -5  -4    0.09    0.04
   0  -5   4    0.05    0.04
   0  -5  -4   -0.01    0.05
   0   5   4    0.03    0.04
   0   5  -4    0.12    0.08
   1  -5   4    1.48    0.12
  -1  -5  -4    1.40    0.13
   1  -5   4    1.49    0.17
  -1  -5  -4    1.36    0.15
  -1  -5  -4    1.52    0.12
   1   5   4    1.74    0.12
  -1   5  -4    1.51    0.18
  -2  -5  -4   29.09    1.55
   2  -5   4   29.61    1.54
   2  -5   4   27.80    1.58
  -2  -5  -4   26.64    1.54
  -2  -5  -4   29.72    1.58
  -2   5  -4   27.20    1.60
   2   5   4   30.70    1.56
   3  -5   4    5.36    0.34
  -3  -5  -4    5.23    0.34
   3  -5   4    5.37    0.30
   3  -5   4    4.96    0.35
  -3  -5  -4    4.64    0.30
  -3  -5  -4    4.85    0.32
  -3   5  -4    5.14    0.37
  -3   5  -4    4.92    0.30
   3   5   4    4.80    0.31
  -4  -5  -4    0.68    0.12
   4  -5   4    0.64    0.11
  -4  -5  -4    0.76    0.11
   4  -5   4    0.61    0.09
  -4  -5  -4    0.66    0.08
   4  -5   4    0.83    0.14
  -4   5  -4    0.81    0.15
   4   5   4    0.83    0.10
  -4   5  -4    0.76    0.09
   5  -5   4    5.20    0.34
  -5  -5  -4    5.12    0.34
   5  -5   4    4.65    0.35
  -5  -5  -4    4.69    0.30
  -5  -5  -4    5.68    0.36
   5   5   4    4.68    0.31
  -5   5  -4    5.28    0.38
  -5   5  -4    5.05    0.31
  -6  -5  -4    9.22    0.53
   6  -5   4    8.41    0.53
   6  -5   4    8.38    0.50
  -6  -5  -4    8.22    0.52
  -6   5  -4    7.62    0.49
   7  -5   4   15.72    0.93
  -7  -5  -4   15.83    0.93
  -7  -5  -4   17.58    0.93
   7  -5   4   15.61    0.90
  -7   5  -4   14.90    0.89
   8  -5   4    2.34    0.22
  -8  -5  -4    2.33    0.24
  -8  -5  -4    2.12    0.22
  -8   5  -4    1.97    0.20
  -9  -5  -4    5.09    0.39
   9  -5   4    4.93    0.36
  -9  -5  -4    5.56    0.38
  -9   5  -4    4.43    0.34
 -10  -5  -4    0.01    0.14
 -10  -5  -4    0.37    0.12
  10  -5   4    0.42    0.12
 -10   5  -4    0.12    0.11
 -11  -5  -4    0.84    0.20
  11  -5   4    1.27    0.19
 -11   5  -4    1.10    0.18
 -12  -5  -4    2.02    0.28
  12  -5   4    1.98    0.22
 -13  -5  -4    0.01    0.19
  13  -5   4    0.33    0.15
 -13  -6   4    1.30    0.25
  13  -6  -4    1.25    0.20
 -12  -6   4    0.32    0.18
  12  -6  -4    0.31    0.13
  12   6  -4    0.14    0.14
 -11  -6   4    5.92    0.48
  11  -6  -4    7.04    0.46
  11   6  -4    5.46    0.45
 -10  -6   4    1.01    0.19
  10  -6  -4    1.12    0.16
 -10  -6   4    0.96    0.18
  10   6  -4    0.81    0.16
   9  -6  -4    2.76    0.25
  -9  -6   4    3.29    0.31
  -9  -6   4    2.44    0.27
   9   6  -4    2.19    0.25
  -8  -6   4    5.48    0.43
  -8  -6   4    5.67    0.41
   8  -6  -4    6.21    0.40
   8   6  -4    5.13    0.41
  -7  -6   4    1.14    0.15
  -7  -6   4    1.04    0.18
   7  -6  -4    1.01    0.14
   7   6  -4    0.96    0.17
  -6  -6   4    5.62    0.42
   6  -6  -4    6.16    0.39
   6  -6  -4    6.18    0.36
  -6  -6   4    5.43    0.38
   6   6  -4    5.26    0.42
  -5  -6   4    1.17    0.19
   5  -6  -4    1.50    0.15
  -5  -6   4    1.44    0.15
   5  -6  -4    1.46    0.16
   5   6  -4    1.10    0.18
  -4  -6   4    0.04    0.06
  -4  -6   4    0.09    0.10
   4  -6  -4   -0.03    0.06
   4  -6  -4    0.17    0.07
   4   6  -4   -0.02    0.08
   3  -6  -4   34.07    1.76
  -3  -6   4   31.95    1.74
   3  -6  -4   32.20    1.75
  -3  -6   4   30.80    1.79
   3   6  -4   31.66    1.79
   2  -6  -4    8.22    0.48
  -2  -6   4    7.68    0.46
   2  -6  -4    7.72    0.48
  -2  -6   4    8.14    0.52
   2   6  -4    7.61    0.52
  -2   6   4    7.84    0.44
   1  -6  -4   15.53    0.91
   1  -6  -4   16.10    0.90
  -1  -6   4   15.19    0.93
  -1  -6   4   16.28    0.88
  -1   6   4   16.22    0.86
   1   6  -4   16.41    0.96
   0  -6  -4    2.53    0.24
   0  -6   4    3.11    0.27
   0  -6  -4    3.12    0.22
   0  -6   4    3.08    0.20
   0   6  -4    3.10    0.30
   0   6   4    3.05    0.19
   1  -6   4    5.45    0.32
   1  -6   4    5.76    0.39
  -1  -6  -4    5.86    0.33
  -1  -6  -4    5.45    0.35
  -1  -6  -4    5.27    0.38
  -1   6  -4    5.22    0.40
   1   6   4    5.60    0.33
  -2  -6  -4   10.43    0.61
  -2  -6  -4   11.33    0.66
  -2  -6  -4   10.31    0.60
   2  -6   4   10.50    0.65
   2  -6   4   10.80    0.59
   2  -6   4   10.50    0.66
  -2   6  -4   11.38    0.68
   2   6   4   10.87    0.63
   3  -6   4    0.06    0.07
  -3  -6  -4    0.02    0.07
  -3  -6  -4    0.03    0.06
   3  -6   4    0.07    0.08
  -3  -6  -4    0.07    0.05
   3  -6   4    0.04    0.04
  -3   6  -4   -0.01    0.08
   3   6   4    0.01    0.06
  -4  -6  -4    1.40    0.14
  -4  -6  -4    1.93    0.20
   4  -6   4    1.80    0.13
  -4  -6  -4    1.46    0.15
   4  -6   4    1.68    0.20
   4  -6   4    1.62    0.18
  -4   6  -4    1.32    0.13
   4   6   4    1.77    0.17
  -4   6  -4    1.65    0.23
   5  -6   4    0.49    0.11
   5  -6   4    0.50    0.08
  -5  -6  -4    0.56    0.12
   5  -6   4    0.61    0.13
  -5  -6  -4    0.59    0.11
   5   6   4    0.58    0.09
  -5   6  -4    0.81    0.16
  -5   6  -4    0.52    0.09
  -6  -6  -4    6.67    0.43
   6  -6   4    5.37    0.39
   6  -6   4    5.84    0.42
  -6  -6  -4    5.63    0.40
  -6   6  -4    6.32    0.46
  -7  -6  -4    1.98    0.23
   7  -6   4    1.45    0.19
  -7  -6  -4    1.98    0.21
  -8  -6  -4    1.16    0.17
  -8  -6  -4    1.54    0.20
   8  -6   4    1.24    0.18
   9  -6   4    4.02    0.32
  -9  -6  -4    3.18    0.32
  -9  -6  -4    3.26    0.32
 -10  -6  -4    1.37    0.23
 -10  -6  -4    0.98    0.18
  10  -6   4    1.06    0.19
  11  -6   4    0.02    0.11
 -11  -6  -4   -0.12    0.14
  12  -6   4    1.07    0.19
 -12  -6  -4    0.87    0.22
  12  -7  -4    0.55    0.15
 -12  -7   4    0.51    0.17
  12   7  -4    0.25    0.20
 -11  -7   4    0.79    0.21
  11  -7  -4    0.79    0.16
 -11  -7   4    0.64    0.19
  11   7  -4    0.48    0.16
  10  -7  -4    1.87    0.23
 -10  -7   4    1.65    0.24
 -10  -7   4    1.87    0.25
  10   7  -4    1.55    0.23
   9  -7  -4    3.00    0.28
  -9  -7   4    2.05    0.25
  -9  -7   4    3.18    0.32
   9   7  -4    2.30    0.28
   8  -7  -4    5.63    0.38
  -8  -7   4    4.20    0.37
  -8  -7   4    5.07    0.41
   8   7  -4    4.53    0.39
  -7  -7   4    5.35    0.43
  -7  -7   4    5.91    0.40
   7  -7  -4    6.32    0.40
   7   7  -4    4.47    0.41
  -6  -7   4    3.78    0.35
   6  -7  -4    3.99    0.28
  -6  -7   4    3.79    0.29
   6  -7  -4    3.61    0.30
   6   7  -4    3.23    0.32
   5  -7  -4    1.59    0.17
  -5  -7   4    1.27    0.15
   5  -7  -4    1.17    0.15
  -5  -7   4    0.98    0.20
   5   7  -4    1.19    0.19
   4  -7  -4    6.46    0.42
  -4  -7   4    6.08    0.39
  -4  -7   4    6.58    0.46
   4  -7  -4    6.18    0.41
   4   7  -4    5.74    0.46
  -3  -7   4    1.56    0.21
   3  -7  -4    2.01    0.20
   3  -7  -4    2.17    0.21
  -3  -7   4    1.97    0.18
   3   7  -4    1.76    0.23
   2  -7  -4    4.94    0.36
   2  -7  -4    5.46    0.36
  -2  -7   4    5.11    0.32
  -2  -7   4    4.54    0.39
   2   7  -4    5.26    0.41
   1  -7  -4   16.75    0.97
  -1  -7   4   16.66    1.00
   1  -7  -4   17.13    0.96
  -1  -7   4   16.35    0.94
   1   7  -4   17.29    1.02
   0  -7   4    5.22    0.42
   0  -7  -4    5.52    0.36
   0  -7  -4    5.52    0.39
   0   7  -4    5.64    0.45
  -1  -7  -4    0.72    0.11
   1  -7   4    0.86    0.15
  -1  -7  -4    1.04    0.17
  -1   7  -4    1.02    0.18
  -2  -7  -4    7.24    0.48
   2  -7   4    6.56    0.48
  -2  -7  -4    6.99    0.43
   2  -7   4    6.45    0.47
   2   7   4    7.71    0.46
  -2   7  -4    6.86    0.50
  -3  -7  -4    5.91    0.43
   3  -7   4    5.43    0.41
   3  -7   4    5.85    0.42
  -3  -7  -4    5.47    0.37
  -3  -7  -4    6.00    0.36
   3   7   4    5.94    0.39
  -3   7  -4    5.76    0.45
  -4  -7  -4    0.57    0.10
   4  -7   4    0.54    0.14
   4  -7   4    0.60    0.13
  -4  -7  -4    0.49    0.10
  -4  -7  -4    0.51    0.13
   4   7   4    0.66    0.12
  -4   7  -4    0.38    0.15
  -5  -7  -4    1.05    0.17
  -5  -7  -4    0.91    0.13
   5  -7   4    0.84    0.17
   5  -7   4    0.92    0.16
  -5   7  -4    1.23    0.21
   6  -7   4    1.93    0.21
  -6  -7  -4    1.86    0.23
   6  -7   4    2.34    0.24
  -6  -7  -4    1.71    0.20
  -6   7  -4    2.09    0.26
  -7  -7  -4    6.90    0.49
  -7  -7  -4    6.79    0.47
   7  -7   4    6.76    0.48
   8  -7   4    3.46    0.32
  -8  -7  -4    3.56    0.33
  -8  -7  -4    4.16    0.34
  -9  -7  -4    2.76    0.28
   9  -7   4    2.55    0.27
  -9  -7  -4    2.09    0.27
 -10  -7  -4    0.15    0.12
  10  -7   4    0.04    0.11
 -10  -7  -4    0.16    0.12
 -11  -7  -4    0.47    0.19
  11  -7   4    0.25    0.16
 -11  -7  -4    0.25    0.16
 -12  -7  -4    1.32    0.26
  12  -7   4    1.84    0.26
 -11  -8   4    1.16    0.23
  11  -8  -4    1.07    0.21
 -11  -8   4    1.08    0.21
  11   8  -4    0.75    0.21
 -10  -8   4    0.11    0.15
 -10  -8   4    0.18    0.13
  10  -8  -4    0.33    0.14
  10   8  -4    0.11    0.16
   9  -8  -4   -0.05    0.10
  -9  -8   4   -0.04    0.16
  -9  -8   4    0.09    0.11
   9   8  -4    0.07    0.15
  -8  -8   4    2.82    0.28
  -8  -8   4    2.90    0.32
   8  -8  -4    2.62    0.27
   7  -8  -4    0.56    0.15
  -7  -8   4    0.30    0.14
   7   8  -4    0.30    0.14
  -6  -8   4    1.32    0.21
   6  -8  -4    1.11    0.16
   6  -8  -4    1.55    0.20
   6   8  -4    1.15    0.22
  -5  -8   4    0.75    0.18
   5  -8  -4    0.83    0.13
   5  -8  -4    0.63    0.13
   5   8  -4    0.68    0.17
   4  -8  -4    2.42    0.23
   4  -8  -4    2.36    0.24
  -4  -8   4    2.32    0.28
   4   8  -4    2.59    0.30
   3  -8  -4   13.92    0.82
  -3  -8   4   13.28    0.85
   3  -8  -4   14.32    0.81
   3   8  -4   12.78    0.86
   2  -8  -4    1.52    0.18
   2  -8  -4    1.20    0.17
  -2  -8   4    1.18    0.21
   2   8  -4    0.94    0.19
   1  -8  -4   18.60    1.06
  -1  -8   4   17.75    1.08
   1  -8  -4   18.12    1.03
   1   8  -4   17.80    1.11
   0  -8   4    3.51    0.33
   0  -8  -4    3.76    0.32
   0  -8  -4    3.75    0.28
   0   8  -4    3.64    0.36
   1  -8   4    1.67    0.22
   1  -8   4    1.74    0.22
  -1  -8  -4    1.54    0.21
  -1  -8  -4    1.70    0.18
  -1   8  -4    1.52    0.24
   2  -8   4    6.19    0.48
   2  -8   4    6.45    0.49
  -2  -8  -4    6.51    0.42
  -2  -8  -4    6.36    0.47
  -2   8  -4    7.69    0.54
   2   8   4    6.46    0.45
   3  -8   4    2.29    0.26
  -3  -8  -4    2.33    0.26
  -3  -8  -4    2.60    0.23
   3  -8   4    2.33    0.26
  -3   8  -4    2.57    0.30
   3   8   4    2.43    0.25
   4  -8   4    1.08    0.18
   4  -8   4    0.92    0.18
  -4  -8  -4    1.15    0.19
  -4   8  -4    0.87    0.20
   5  -8   4    1.71    0.21
  -5  -8  -4    2.17    0.26
   5  -8   4    1.76    0.23
  -5   8  -4    1.78    0.28
   6  -8   4    4.29    0.36
  -6  -8  -4    5.60    0.43
   6  -8   4    4.72    0.40
   7  -8   4    4.17    0.38
  -7  -8  -4    4.59    0.39
   8  -8   4    1.31    0.21
  -8  -8  -4    1.56    0.23
   9  -8   4    4.47    0.39
  -9  -8  -4    4.52    0.40
  10  -8   4    0.06    0.15
 -10  -8  -4    0.18    0.14
  11  -8   4    1.16    0.24
 -11  -8  -4    1.47    0.25
  -9  -9   4    0.23    0.17
   9  -9  -4    0.62    0.16
   9   9  -4    0.16    0.17
   8  -9  -4    0.49    0.15
  -8  -9   4    0.67    0.19
   8   9  -4    0.25    0.15
  -7  -9   4    0.66    0.19
   7  -9  -4    0.63    0.17
   7   9  -4    0.67    0.18
  -6  -9   4    1.63    0.24
   6  -9  -4    1.62    0.21
   6   9  -4    1.21    0.23
   5  -9  -4    2.24    0.24
  -5  -9   4    2.05    0.29
   5  -9  -4    2.37    0.24
   5   9  -4    2.11    0.30
   4  -9  -4    0.89    0.17
   4  -9  -4    0.74    0.15
  -4  -9   4    0.72    0.18
   4   9  -4    0.65    0.17
   3  -9  -4    0.38    0.13
  -3  -9   4    0.39    0.15
   3  -9  -4    0.39    0.13
   3   9  -4    0.34    0.15
  -2  -9   4    0.86    0.20
   2  -9  -4    0.84    0.15
   2  -9  -4    0.65    0.15
   2   9  -4    0.77    0.20
   1  -9  -4    6.66    0.47
   1  -9  -4    6.88    0.46
  -1  -9   4    5.42    0.48
   1   9  -4    6.62    0.52
   0  -9  -4    2.65    0.27
   0  -9   4    2.33    0.28
   0  -9   4    2.62    0.31
   0  -9  -4    3.00    0.29
   0   9  -4    3.10    0.34
   1  -9   4    2.22    0.27
  -1  -9  -4    2.33    0.23
  -1  -9  -4    2.75    0.28
   1  -9   4    1.98    0.25
  -1   9  -4    2.21    0.31
  -2  -9  -4    0.02    0.13
   2  -9   4   -0.06    0.10
  -2  -9  -4    0.00    0.10
   2  -9   4    0.05    0.10
  -2   9  -4   -0.21    0.11
  -3  -9  -4    5.43    0.42
   3  -9   4    4.53    0.40
   3  -9   4    4.58    0.40
  -3   9  -4    5.48    0.46
   4  -9   4    2.65    0.29
   4  -9   4    2.62    0.29
  -4  -9  -4    2.52    0.29
  -4   9  -4    2.74    0.33
   5  -9   4    0.60    0.17
   5  -9   4    0.67    0.17
  -5  -9  -4    0.73    0.17
  -5   9  -4    0.84    0.21
   6  -9   4    0.66    0.19
  -6  -9  -4    0.47    0.17
  -7  -9  -4    7.77    0.57
   7  -9   4    7.49    0.58
   8  -9   4    3.05    0.34
  -8  -9  -4    3.35    0.35
   9  -9   4    1.92    0.27
  -9  -9  -4    1.99    0.28
  -8 -10   4    0.38    0.22
   8 -10  -4    0.50    0.16
   8  10  -4    0.27    0.18
  -7 -10   4    1.35    0.26
   7 -10  -4    1.30    0.21
   7  10  -4    0.96    0.24
   6 -10  -4    0.33    0.14
  -6 -10   4    0.27    0.17
   6  10  -4    0.17    0.15
  -5 -10   4    0.93    0.20
   5 -10  -4    0.59    0.16
   5 -10  -4    0.37    0.15
   5  10  -4    0.65    0.21
   4 -10  -4    6.95    0.48
  -4 -10   4    6.22    0.53
   4 -10  -4    7.04    0.50
   4  10  -4    6.03    0.53
   3 -10  -4    6.60    0.47
   3 -10  -4    5.90    0.44
  -3 -10   4    5.46    0.48
   3  10  -4    4.53    0.50
   2 -10  -4    3.83    0.34
   2 -10  -4    3.69    0.34
  -2 -10   4    3.59    0.39
   2  10  -4    3.40    0.39
  -1 -10   4    3.72    0.38
   1 -10  -4    3.61    0.35
  -1 -10   4    3.85    0.36
   1 -10  -4    3.09    0.31
   1  10  -4    3.73    0.40
   0 -10   4    1.06    0.21
   0 -10   4    1.20    0.21
   0 -10  -4    0.89    0.19
   0 -10  -4    1.50    0.20
   0  10  -4    1.16    0.24
   1 -10   4    0.51    0.17
  -1 -10  -4    0.44    0.15
  -1 -10  -4    0.82    0.20
   1 -10   4    0.76    0.18
  -1  10  -4    0.68    0.23
   2 -10   4    1.55    0.23
  -2 -10  -4    1.27    0.21
   2 -10   4    1.03    0.21
  -2  10  -4    1.41    0.26
   3 -10   4    1.66    0.24
  -3 -10  -4    1.21    0.23
   3 -10   4    0.96    0.20
  -3  10  -4    1.26    0.25
   4 -10   4    0.37    0.15
  -4 -10  -4    0.35    0.16
   4 -10   4    0.75    0.18
  -4  10  -4    0.75    0.21
  -5 -10  -4    0.32    0.19
   5 -10   4    0.25    0.14
   5 -10   4   -0.04    0.14
  -5  10  -4    0.24    0.18
  -6 -10  -4    1.11    0.23
   6 -10   4    1.03    0.22
   7 -10   4    2.73    0.35
  -7 -10  -4    3.27    0.36
   5 -11  -4    0.65    0.20
  -5 -11   4    0.56    0.20
   5  11  -4    0.32    0.19
   4 -11  -4    0.64    0.17
  -4 -11   4    0.63    0.19
   4 -11  -4    0.63    0.17
   4  11  -4    0.32    0.19
   3 -11  -4    1.11    0.20
   3 -11  -4    1.17    0.20
  -3 -11   4    1.08    0.26
  -3 -11   4    1.16    0.24
   3  11  -4    0.77    0.26
  -2 -11   4    0.28    0.18
  -2 -11   4    0.27    0.16
   2 -11  -4    0.37    0.16
   2 -11  -4    0.18    0.15
   2  11  -4    0.21    0.17
   1 -11  -4    1.00    0.20
  -1 -11   4    1.05    0.23
  -1 -11   4    1.01    0.24
   1 -11  -4    0.78    0.19
   1  11  -4    0.82    0.26
   0 -11  -4    0.96    0.21
   0 -11  -4    1.02    0.20
   0 -11   4    0.83    0.21
   0 -11   4    0.53    0.22
   0  11  -4    0.93    0.26
   1 -11   4    0.75    0.20
   1 -11   4    0.86    0.21
  -1 -11  -4    1.06    0.23
  -1  11  -4    1.35    0.29
  -2 -11  -4    0.14    0.18
   2 -11   4    0.13    0.16
   2 -11   4    0.20    0.15
  -2  11  -4    0.04    0.21
  -3 -11  -4    0.36    0.19
   3 -11   4    0.67    0.21
   3 -11   4    0.20    0.16
  -3  11  -4    0.24    0.23
   4 -11   4    1.38    0.24
  -4 -11  -4    1.35    0.25
   4 -11   4    1.16    0.23
  -4  11  -4    1.39    0.29
  -5 -11  -4    1.18    0.24
   5 -11   4    1.26    0.24
 -15   0   5    0.14    0.17
  15   0  -5    0.13    0.12
 -14   0   5    0.90    0.21
  14   0  -5    0.86    0.15
 -13   0   5    2.70    0.31
  13   0  -5    2.80    0.24
 -12   0   5    0.47    0.15
  12   0  -5    0.14    0.08
 -11   0   5    0.28    0.15
  11   0  -5    0.40    0.10
  10   0  -5   17.39    1.02
 -10   0   5   19.64    1.08
   9   0  -5   16.47    0.95
  -9   0   5   17.71    1.00
  -8   0   5   20.18    1.12
   8   0  -5   20.09    1.13
  -8   0   5   21.49    1.17
  -7   0   5    0.64    0.08
   7   0  -5    0.46    0.08
  -7   0   5    0.63    0.11
  -6   0   5    1.64    0.17
   6   0  -5    1.75    0.15
   5   0  -5    6.27    0.36
  -5   0   5    5.54    0.38
  -4   0   5  104.08    5.64
   4   0  -5  109.07    5.62
   3   0  -5   12.58    0.68
  -3   0   5   12.20    0.70
  -2   0   5    0.54    0.08
   2   0  -5    0.70    0.07
  -1   0   5    3.63    0.24
   1   0  -5    4.08    0.24
   0   0   5   13.87    0.78
   0   0  -5   13.52    0.78
   0   0  -5   15.00    0.77
  -1   0  -5    5.35    0.32
   1   0   5    5.08    0.32
  -1   0  -5    5.32    0.30
  -2   0  -5   12.01    0.68
  -2   0  -5   13.14    0.70
  -3   0  -5    5.09    0.30
   3   0   5    5.24    0.30
  -3   0  -5    5.99    0.34
   4   0   5    9.69    0.55
  -4   0  -5   10.79    0.59
   5   0   5    6.61    0.38
  -5   0  -5    7.27    0.43
   6   0   5    0.93    0.07
  -6   0  -5    0.87    0.13
   7   0   5   12.33    0.67
  -7   0  -5   12.27    0.73
   8   0   5    6.11    0.35
  -8   0  -5    5.99    0.42
  -9   0  -5   12.86    0.80
   9   0   5   12.91    0.71
 -10   0  -5    6.99    0.50
 -11   0  -5   -0.22    0.09
 -12   0  -5    0.47    0.17
 -13   0  -5    3.11    0.34
 -14   0  -5   -0.12    0.14
  15  -1  -5    4.17    0.38
 -15  -1   5    4.79    0.47
  15   1  -5    4.66    0.37
 -15   1   5    5.06    0.46
 -14  -1   5    0.27    0.16
  14  -1  -5   -0.04    0.10
 -14   1   5    0.18    0.16
  14   1  -5    0.03    0.10
  13  -1  -5    0.94    0.15
 -13  -1   5    0.82    0.20
  13   1  -5    0.78    0.13
 -13   1   5    0.66    0.18
 -12  -1   5    1.54    0.23
  12  -1  -5    1.32    0.16
  12   1  -5    1.46    0.17
 -12   1   5    1.40    0.23
 -11  -1   5    0.09    0.13
  11  -1  -5    0.13    0.07
  11   1  -5    0.20    0.08
 -11   1   5    0.09    0.11
  10  -1  -5    3.49    0.26
 -10  -1   5    3.36    0.32
 -10   1   5    3.72    0.32
  10   1  -5    3.63    0.27
   9  -1  -5    3.74    0.26
  -9  -1   5    3.54    0.31
  -9  -1   5    3.71    0.25
   9   1  -5    3.30    0.26
  -9   1   5    4.04    0.31
  -8  -1   5    1.06    0.12
   8  -1  -5    1.15    0.12
  -8  -1   5    1.47    0.18
   8   1  -5    0.98    0.12
  -8   1   5    0.95    0.10
  -8   1   5    1.17    0.16
  -7  -1   5    8.43    0.52
   7  -1  -5    8.95    0.52
  -7  -1   5    9.10    0.56
   7   1  -5    8.99    0.53
  -7   1   5    9.76    0.56
  -6  -1   5    9.11    0.56
   6  -1  -5    9.01    0.52
  -6  -1   5    9.73    0.54
   6   1  -5    9.09    0.53
  -6   1   5    9.06    0.56
   5  -1  -5    0.65    0.08
  -5  -1   5    0.77    0.09
  -5  -1   5    0.67    0.11
  -5   1   5    0.66    0.11
   5   1  -5    0.77    0.09
   4  -1  -5   78.45    4.10
  -4  -1   5   76.72    4.12
   4   1  -5   80.61    4.11
  -4   1   5   74.46    4.12
  -3  -1   5   24.82    1.33
   3  -1  -5   24.34    1.31
   3   1  -5   25.17    1.32
  -3   1   5   23.31    1.32
  -2  -1   5    3.51    0.22
   2  -1  -5    3.23    0.20
  -2   1   5    3.17    0.22
   2   1  -5    3.20    0.21
  -1  -1   5   10.51    0.60
   1  -1  -5   11.21    0.58
   1   1  -5   10.77    0.60
  -1   1   5   10.17    0.60
   0  -1  -5   34.79    1.73
   0  -1  -5   33.01    1.75
   0  -1   5   30.30    1.75
   0   1  -5   30.50    1.75
   0   1   5   32.61    1.75
   0   1  -5   34.22    1.75
  -1  -1  -5    9.84    0.49
   1  -1   5    9.01    0.52
  -1  -1  -5    8.49    0.51
  -1   1  -5    8.43    0.51
  -1   1  -5    9.51    0.52
   1   1   5    8.52    0.51
  -2  -1  -5   29.26    1.62
  -2  -1  -5   29.90    1.59
   2   1   5   31.22    1.58
  -2   1  -5   31.08    1.62
  -2   1  -5   28.44    1.61
  -3  -1  -5   32.17    1.64
  -3   1  -5   28.71    1.62
  -3   1  -5   30.13    1.63
  -4  -1  -5   68.25    3.40
   4  -1   5   61.77    3.37
  -4   1  -5   61.92    3.38
  -4   1  -5   63.59    3.40
   5  -1   5   44.34    2.47
  -5  -1  -5   45.37    2.50
   5   1   5   43.47    2.44
  -5   1  -5   46.41    2.50
   5   1   5   52.35    2.44
   6  -1   5    3.58    0.23
  -6  -1  -5    3.35    0.28
   6   1   5    3.87    0.21
  -6   1  -5    3.57    0.27
  -7  -1  -5    1.61    0.18
   7  -1   5    1.69    0.13
  -7   1  -5    1.69    0.19
   7   1   5    1.87    0.11
   8  -1   5    0.88    0.10
  -8  -1  -5    0.92    0.16
   8   1   5    1.00    0.09
  -8   1  -5    0.70    0.14
  -9  -1  -5    6.38    0.46
   9  -1   5    6.51    0.38
  -9   1  -5    6.60    0.45
 -10  -1  -5    2.51    0.28
  10  -1   5    2.82    0.21
 -10   1  -5    2.62    0.28
 -11  -1  -5    0.07    0.12
 -11   1  -5    0.02    0.11
 -12  -1  -5    0.19    0.14
 -12   1  -5    0.34    0.15
 -13  -1  -5    1.28    0.24
 -13   1  -5    0.93    0.22
 -14  -1  -5   -0.36    0.12
 -14   1  -5    0.16    0.16
 -14  -2   5    3.57    0.39
  14  -2  -5    4.32    0.34
 -14   2   5    3.78    0.39
  14   2  -5    3.55    0.33
 -13  -2   5    2.57    0.30
  13  -2  -5    2.39    0.24
  13   2  -5    1.67    0.22
 -13   2   5    2.58    0.30
  12  -2  -5    1.10    0.16
 -12  -2   5    1.08    0.20
 -12   2   5    1.18    0.22
  12   2  -5    1.22    0.17
  11  -2  -5    0.89    0.14
 -11  -2   5    1.07    0.19
  11   2  -5    0.95    0.14
 -11   2   5    0.86    0.16
 -10  -2   5   17.82    1.04
  10  -2  -5   17.24    0.97
  10   2  -5   16.00    0.98
 -10   2   5   18.27    1.03
  -9  -2   5   22.54    1.27
   9  -2  -5   22.94    1.26
  -9  -2   5   23.67    1.32
   9   2  -5   21.63    1.27
  -9   2   5   24.13    1.30
  -8  -2   5    9.53    0.57
   8  -2  -5    9.51    0.56
  -8  -2   5    9.80    0.61
  -8   2   5   10.13    0.60
   8   2  -5    9.14    0.57
   7  -2  -5    6.34    0.38
  -7  -2   5    6.00    0.41
  -7  -2   5    6.05    0.39
  -7   2   5    6.23    0.41
   7   2  -5    6.03    0.39
  -6  -2   5   15.53    0.95
  -6  -2   5   17.14    0.94
   6  -2  -5   16.76    0.92
   6   2  -5   16.67    0.93
  -6   2   5   17.03    0.94
  -5  -2   5   10.44    0.60
   5  -2  -5   10.03    0.57
  -5  -2   5    9.47    0.59
   5   2  -5   10.26    0.59
  -5   2   5   10.65    0.59
   4  -2  -5   39.31    2.13
  -4  -2   5   40.99    2.15
  -4  -2   5   39.58    2.16
  -4   2   5   39.54    2.15
   4   2  -5   40.71    2.15
  -3  -2   5   17.11    0.96
   3  -2  -5   16.96    0.94
  -3  -2   5   18.10    0.96
  -3   2   5   16.72    0.96
   3   2  -5   18.06    0.97
   2  -2  -5   16.58    0.89
  -2  -2   5   15.85    0.91
  -2  -2   5   17.62    0.92
  -2   2   5   15.85    0.91
   2   2  -5   17.02    0.92
  -1  -2   5   41.95    2.21
   1  -2  -5   40.29    2.19
  -1   2   5   39.01    2.20
   1   2  -5   44.23    2.22
   0  -2  -5    7.97    0.42
   0  -2   5    7.22    0.43
   0  -2  -5    7.36    0.43
   0  -2  -5    7.30    0.41
   0   2  -5    7.24    0.44
   0   2   5    7.36    0.43
   1  -2   5   14.03    0.76
  -1  -2  -5   13.03    0.76
  -1  -2  -5   14.04    0.73
  -1  -2  -5   14.18    0.75
   1   2   5   13.19    0.76
  -1   2  -5   14.22    0.76
  -1   2  -5   13.00    0.77
  -2  -2  -5   10.05    0.51
   2  -2   5   10.17    0.52
  -2  -2  -5    9.27    0.52
  -2  -2  -5    8.30    0.48
   2   2   5    7.80    0.48
  -2   2  -5    9.77    0.52
  -2   2  -5    8.79    0.53
  -3  -2  -5   40.84    2.05
  -3  -2  -5   39.64    2.07
  -3   2  -5   36.05    2.06
  -3   2  -5   37.08    2.06
   4  -2   5    5.18    0.32
  -4  -2  -5    5.15    0.34
  -4  -2  -5    5.46    0.31
  -4   2  -5    4.83    0.32
  -4   2  -5    4.98    0.33
   5  -2   5    7.69    0.47
  -5  -2  -5    8.75    0.47
  -5  -2  -5    8.49    0.51
  -5   2  -5    7.84    0.49
  -5   2  -5    8.09    0.49
  -6  -2  -5    7.96    0.50
  -6  -2  -5    8.73    0.47
   6  -2   5    7.71    0.47
  -6   2  -5    7.35    0.48
  -7  -2  -5    6.65    0.36
  -7  -2  -5    5.71    0.41
   7  -2   5    5.83    0.36
  -7   2  -5    5.20    0.39
   8  -2   5    5.23    0.32
  -8  -2  -5    4.83    0.37
  -8   2  -5    4.80    0.36
   9  -2   5    5.36    0.35
  -9  -2  -5    5.63    0.42
  -9   2  -5    5.69    0.41
 -10  -2  -5    3.55    0.34
  10  -2   5    3.71    0.26
 -10   2  -5    3.38    0.33
 -11  -2  -5    2.10    0.26
 -11   2  -5    2.72    0.28
 -12  -2  -5    1.10    0.21
 -12   2  -5    0.75    0.18
 -13  -2  -5    1.30    0.25
 -13   2  -5    0.61    0.18
 -14  -2  -5    0.08    0.16
 -14   2  -5   -0.07    0.18
  14  -3  -5    0.80    0.17
 -14  -3   5    0.64    0.20
  14   3  -5    0.61    0.16
 -14   3   5    0.74    0.22
  13  -3  -5    2.21    0.23
 -13  -3   5    2.47    0.31
 -13   3   5    2.74    0.31
  13   3  -5    1.70    0.22
 -12  -3   5    1.20    0.21
  12  -3  -5    1.45    0.17
 -12   3   5    0.89    0.20
  12   3  -5    0.84    0.16
  11  -3  -5    1.06    0.14
 -11  -3   5    0.73    0.17
 -11   3   5    0.94    0.17
  11   3  -5    0.90    0.14
  10  -3  -5    5.80    0.38
 -10  -3   5    6.37    0.45
 -10   3   5    5.53    0.40
  10   3  -5    4.76    0.38
   9  -3  -5    0.40    0.10
  -9  -3   5    0.22    0.11
  -9  -3   5    0.34    0.10
   9   3  -5    0.28    0.09
  -9   3   5    0.37    0.11
   8  -3  -5    6.48    0.38
  -8  -3   5    5.95    0.39
  -8  -3   5    5.72    0.41
  -8   3   5    5.61    0.40
   8   3  -5    5.36    0.38
   7  -3  -5    0.17    0.06
  -7  -3   5    0.07    0.06
  -7  -3   5    0.34    0.10
   7   3  -5    0.10    0.07
  -7   3   5    0.24    0.09
  -6  -3   5    4.97    0.33
  -6  -3   5    4.63    0.33
   6  -3  -5    4.85    0.30
  -6   3   5    4.70    0.32
   6   3  -5    4.37    0.32
  -5  -3   5    2.99    0.24
   5  -3  -5    3.65    0.22
  -5  -3   5    3.31    0.24
  -5   3   5    2.96    0.22
   5   3  -5    2.85    0.23
   4  -3  -5   44.29    2.33
  -4  -3   5   43.77    2.36
  -4  -3   5   43.89    2.36
   4   3  -5   43.61    2.36
  -4   3   5   43.22    2.34
   3  -3  -5   62.55    3.33
  -3  -3   5   62.88    3.35
  -3  -3   5   63.12    3.35
  -3   3   5   61.90    3.33
   3   3  -5   63.72    3.36
   2  -3  -5   45.60    2.38
  -2  -3   5   46.31    2.40
   2  -3  -5   42.76    2.37
  -2  -3   5   44.52    2.40
   2   3  -5   45.49    2.41
  -2   3   5   43.98    2.38
  -1  -3   5   47.85    2.65
   1  -3  -5   49.85    2.63
  -1  -3   5   51.86    2.66
   1  -3  -5   50.26    2.64
  -1   3   5   49.57    2.64
   1   3  -5   48.79    2.67
   0  -3   5   30.15    1.58
   0  -3   5   30.13    1.60
   0  -3  -5   29.04    1.58
   0  -3  -5   29.65    1.58
   0  -3  -5   28.75    1.56
   0   3   5   29.47    1.58
   0   3  -5   28.78    1.61
  -1  -3  -5    1.49    0.10
   1  -3   5    1.73    0.15
  -1  -3  -5    1.56    0.13
   1  -3   5    1.51    0.13
  -1  -3  -5    1.81    0.13
  -1   3  -5    1.63    0.14
  -1   3  -5    1.32    0.16
   1   3   5    1.39    0.13
   2  -3   5   19.05    1.04
   2  -3   5   20.22    1.05
  -2  -3  -5   18.86    1.04
  -2  -3  -5   18.56    1.01
  -2  -3  -5   19.45    1.04
  -2   3  -5   18.69    1.04
  -2   3  -5   18.05    1.06
  -3  -3  -5    0.13    0.06
   3  -3   5    0.11    0.05
  -3  -3  -5    0.13    0.02
  -3  -3  -5    0.11    0.02
  -3  -3  -5    0.18    0.07
  -3   3  -5    0.14    0.06
  -3   3  -5    0.21    0.07
  -4  -3  -5   19.98    1.16
   4  -3   5   23.43    1.15
  -4  -3  -5   21.84    1.15
   4  -3   5   19.49    1.15
  -4   3  -5   20.54    1.17
  -4   3  -5   20.18    1.15
   5  -3   5    4.41    0.32
   5  -3   5    4.92    0.31
  -5  -3  -5    5.28    0.34
  -5  -3  -5    4.87    0.32
  -5   3  -5    5.15    0.34
  -5   3  -5    4.76    0.32
   6  -3   5    6.89    0.39
  -6  -3  -5    6.35    0.42
  -6  -3  -5    6.42    0.39
   6  -3   5    6.02    0.40
  -6   3  -5    6.07    0.40
  -7  -3  -5    7.98    0.45
   7  -3   5    7.29    0.46
  -7  -3  -5    7.27    0.49
   7  -3   5    7.71    0.44
  -7   3  -5    7.07    0.47
  -8  -3  -5    0.26    0.07
  -8  -3  -5    0.31    0.12
   8  -3   5    0.16    0.06
  -8   3  -5    0.28    0.09
  -9  -3  -5    5.65    0.44
   9  -3   5    5.97    0.38
  -9  -3  -5    6.02    0.38
  -9   3  -5    5.41    0.42
 -10  -3  -5    8.13    0.46
  10  -3   5    7.39    0.47
 -10  -3  -5    6.62    0.52
 -10   3  -5    6.87    0.51
 -11  -3  -5    0.29    0.14
  11  -3   5    0.05    0.08
 -11   3  -5    0.07    0.13
 -12  -3  -5    0.11    0.14
 -12   3  -5   -0.05    0.14
 -13  -3  -5    0.14    0.20
 -13   3  -5    0.14    0.17
 -14  -3  -5    1.12    0.24
 -14   3  -5    1.49    0.25
 -14  -4   5    6.65    0.57
  14  -4  -5    8.40    0.53
  14   4  -5    6.19    0.50
 -14   4   5    7.36    0.55
 -13  -4   5    2.51    0.32
  13  -4  -5    2.69    0.26
  13   4  -5    2.17    0.26
 -13   4   5    2.62    0.29
  12  -4  -5    0.37    0.11
 -12  -4   5   -0.03    0.15
  12   4  -5   -0.05    0.10
 -12   4   5    0.42    0.16
 -11  -4   5    3.40    0.36
  11  -4  -5    4.06    0.31
 -11   4   5    3.93    0.35
  11   4  -5    3.60    0.32
 -10  -4   5   14.05    0.85
  10  -4  -5   14.95    0.83
 -10  -4   5   14.87    0.88
  10   4  -5   12.26    0.83
 -10   4   5   15.01    0.86
  -9  -4   5    4.34    0.33
  -9  -4   5    4.28    0.35
   9  -4  -5    4.62    0.32
  -9   4   5    4.62    0.33
   9   4  -5    4.13    0.33
  -8  -4   5    3.50    0.28
  -8  -4   5    3.22    0.28
   8  -4  -5    3.27    0.25
  -8   4   5    3.51    0.27
   8   4  -5    2.99    0.26
   7  -4  -5    2.48    0.20
  -7  -4   5    2.31    0.23
  -7  -4   5    2.44    0.22
   7   4  -5    2.27    0.21
  -7   4   5    2.37    0.21
  -6  -4   5    2.07    0.20
  -6  -4   5    1.78    0.19
   6  -4  -5    1.79    0.16
  -6   4   5    1.78    0.17
   6   4  -5    1.85    0.19
   5  -4  -5    1.44    0.14
  -5  -4   5    1.31    0.16
  -5  -4   5    1.48    0.16
  -5   4   5    1.52    0.14
   5   4  -5    1.25    0.16
  -4  -4   5   24.57    1.38
  -4  -4   5   24.91    1.37
   4  -4  -5   26.10    1.34
   4  -4  -5   25.78    1.35
   4   4  -5   23.64    1.38
  -4   4   5   24.16    1.35
   3  -4  -5   11.10    0.62
  -3  -4   5   11.11    0.64
   3  -4  -5   11.64    0.63
  -3  -4   5   11.25    0.66
  -3   4   5   10.86    0.62
   3   4  -5   10.57    0.66
   2  -4  -5    5.22    0.31
   2  -4  -5    4.70    0.30
  -2  -4   5    5.00    0.31
  -2  -4   5    4.94    0.34
   2   4  -5    4.95    0.34
  -2   4   5    4.69    0.30
   1  -4  -5   33.86    1.79
   1  -4  -5   33.22    1.80
  -1  -4   5   34.27    1.80
  -1  -4   5   33.24    1.82
   1   4  -5   33.21    1.83
  -1   4   5   32.54    1.79
   0  -4   5   32.00    1.69
   0  -4  -5   33.19    1.68
   0  -4  -5   29.64    1.67
   0  -4  -5   30.93    1.69
   0  -4   5   32.58    1.72
   0   4   5   30.86    1.68
   0   4  -5   30.56    1.73
  -1  -4  -5    5.57    0.36
  -1  -4  -5    5.61    0.33
   1  -4   5    6.36    0.38
   1  -4   5    5.87    0.34
  -1  -4  -5    5.62    0.34
   1   4   5    5.60    0.34
  -1   4  -5    5.47    0.39
  -2  -4  -5   12.64    0.74
   2  -4   5   13.45    0.76
   2  -4   5   13.66    0.74
  -2  -4  -5   13.72    0.76
  -2  -4  -5   13.16    0.72
  -2   4  -5   13.59    0.74
  -2   4  -5   13.10    0.78
  -3  -4  -5    1.38    0.10
   3  -4   5    1.66    0.16
   3  -4   5    1.39    0.16
  -3  -4  -5    1.35    0.14
   3  -4   5    1.47    0.13
  -3  -4  -5    1.54    0.15
  -3   4  -5    1.58    0.13
  -3   4  -5    1.66    0.19
   4  -4   5   10.39    0.65
   4  -4   5   11.34    0.65
  -4  -4  -5   11.34    0.65
  -4  -4  -5   10.59    0.60
  -4  -4  -5   12.10    0.65
  -4   4  -5   11.18    0.67
  -4   4  -5   11.23    0.63
  -5  -4  -5    2.35    0.20
   5  -4   5    2.21    0.21
   5  -4   5    2.31    0.19
  -5  -4  -5    2.35    0.21
  -5   4  -5    2.32    0.22
  -5   4  -5    2.16    0.18
  -6  -4  -5   26.53    1.38
   6  -4   5   25.37    1.36
   6  -4   5   24.41    1.38
  -6  -4  -5   24.37    1.39
  -6   4  -5   22.65    1.36
  -6   4  -5   26.05    1.41
   7  -4   5    0.15    0.07
  -7  -4  -5    0.15    0.09
  -7  -4  -5    0.38    0.10
   7  -4   5    0.24    0.08
  -7   4  -5    0.13    0.07
  -8  -4  -5    5.22    0.34
  -8  -4  -5    4.64    0.38
   8  -4   5    4.69    0.33
  -8   4  -5    4.33    0.34
  -9  -4  -5    1.08    0.14
   9  -4   5    0.76    0.14
  -9  -4  -5    0.90    0.18
  -9   4  -5    0.97    0.15
 -10  -4  -5    8.47    0.50
  10  -4   5    8.05    0.51
 -10  -4  -5    7.14    0.55
 -10   4  -5    7.25    0.52
  11  -4   5    0.63    0.14
 -11  -4  -5    0.73    0.18
 -11   4  -5    0.58    0.15
 -12  -4  -5    1.33    0.24
  12  -4   5    1.34    0.18
 -12   4  -5    1.45    0.23
 -13  -4  -5    1.54    0.26
 -13   4  -5    1.31    0.24
  13  -5  -5    2.87    0.26
 -13  -5   5    1.79    0.29
  13   5  -5    1.77    0.24
 -12  -5   5   -0.09    0.13
  12  -5  -5    0.16    0.12
  12   5  -5   -0.06    0.09
  11  -5  -5    2.45    0.24
 -11  -5   5    3.11    0.31
  11   5  -5    1.76    0.24
 -10  -5   5    6.75    0.48
 -10  -5   5    7.17    0.49
  10  -5  -5    6.93    0.45
 -10   5   5    5.71    0.44
  10   5  -5    6.05    0.46
   9  -5  -5    1.36    0.16
  -9  -5   5    1.17    0.18
  -9  -5   5    0.98    0.18
   9   5  -5    0.91    0.16
  -9   5   5    0.99    0.15
  -8  -5   5    2.01    0.24
  -8  -5   5    2.22    0.24
   8  -5  -5    2.44    0.22
   8   5  -5    1.93    0.22
  -8   5   5    2.16    0.20
  -7  -5   5    1.67    0.19
   7  -5  -5    1.73    0.17
  -7  -5   5    1.59    0.20
   7   5  -5    1.63    0.20
  -7   5   5    1.66    0.17
   6  -5  -5    4.34    0.25
  -6  -5   5    3.30    0.28
  -6  -5   5    3.95    0.31
   6  -5  -5    3.60    0.27
  -6   5   5    3.73    0.26
   6   5  -5    3.24    0.29
   5  -5  -5   12.35    0.66
  -5  -5   5   10.81    0.67
   5  -5  -5   11.77    0.64
  -5  -5   5   11.34    0.70
   5   5  -5   10.29    0.68
  -5   5   5   10.84    0.64
   4  -5  -5   19.86    1.03
  -4  -5   5   17.57    1.06
   4  -5  -5   19.04    1.02
  -4  -5   5   17.97    1.04
   4   5  -5   17.73    1.07
  -4   5   5   18.80    1.02
  -3  -5   5   13.15    0.80
   3  -5  -5   14.16    0.76
  -3  -5   5   13.21    0.76
   3  -5  -5   13.82    0.76
   3   5  -5   12.80    0.80
  -3   5   5   13.39    0.75
  -2  -5   5   17.29    0.98
   2  -5  -5   17.31    0.99
   2  -5  -5   18.40    0.98
  -2  -5   5   17.47    1.02
   2   5  -5   17.75    1.03
  -2   5   5   17.96    0.97
   1  -5  -5   17.38    0.96
  -1  -5   5   15.94    0.98
  -1  -5   5   17.31    0.95
   1  -5  -5   17.38    0.95
  -1   5   5   17.92    0.94
   1   5  -5   16.91    1.00
   0  -5   5    7.48    0.50
   0  -5   5    7.95    0.47
   0  -5  -5    8.18    0.47
   0  -5  -5    8.27    0.49
   0  -5  -5    8.38    0.46
   0   5  -5    7.34    0.52
   0   5   5    8.40    0.47
  -1  -5  -5    4.91    0.30
  -1  -5  -5    4.31    0.32
   1  -5   5    4.93    0.29
   1  -5   5    4.88    0.33
  -1  -5  -5    4.29    0.28
   1   5   5    4.99    0.30
  -1   5  -5    4.85    0.35
  -2  -5  -5   12.73    0.72
  -2  -5  -5   12.94    0.71
  -2  -5  -5   13.03    0.75
   2  -5   5   12.89    0.72
   2  -5   5   13.10    0.76
  -2   5  -5   12.49    0.78
  -3  -5  -5    0.64    0.10
   3  -5   5    0.77    0.09
   3  -5   5    0.74    0.13
  -3  -5  -5    0.68    0.08
   3  -5   5    0.71    0.12
  -3  -5  -5    0.68    0.12
  -3   5  -5    0.76    0.14
  -3   5  -5    0.78    0.10
  -4  -5  -5    2.64    0.18
   4  -5   5    2.76    0.24
  -4  -5  -5    3.17    0.23
  -4  -5  -5    3.20    0.25
   4  -5   5    2.60    0.22
   4  -5   5    3.07    0.21
  -4   5  -5    2.45    0.20
  -4   5  -5    3.10    0.27
   5  -5   5    2.83    0.25
   5  -5   5    3.12    0.24
  -5  -5  -5    2.69    0.24
  -5  -5  -5    3.40    0.25
  -5   5  -5    2.60    0.21
  -5   5  -5    2.83    0.28
  -6  -5  -5    9.04    0.49
  -6  -5  -5    7.20    0.47
   6  -5   5    7.18    0.47
   6  -5   5    6.48    0.45
  -6   5  -5    6.54    0.44
  -6   5  -5    7.59    0.51
   7  -5   5    3.69    0.28
   7  -5   5    4.54    0.32
  -7  -5  -5    4.56    0.31
  -7  -5  -5    4.07    0.33
  -7   5  -5    3.69    0.28
  -8  -5  -5    0.31    0.11
  -8  -5  -5    0.54    0.13
   8  -5   5    0.24    0.12
  -8   5  -5    0.37    0.10
  -9  -5  -5    5.60    0.43
   9  -5   5    5.88    0.41
  -9  -5  -5    6.33    0.42
  -9   5  -5    5.16    0.39
 -10  -5  -5    6.29    0.49
 -10  -5  -5    6.88    0.44
  10  -5   5    6.72    0.45
 -10   5  -5    5.84    0.44
 -11  -5  -5    0.64    0.17
  11  -5   5    0.78    0.14
 -11   5  -5    0.62    0.14
 -12  -5  -5    0.55    0.19
  12  -5   5    0.73    0.16
 -13  -5  -5    1.69    0.27
  13  -6  -5    1.95    0.23
 -13  -6   5    1.39    0.25
  13   6  -5    1.33    0.24
  12  -6  -5    1.91    0.24
 -12  -6   5    1.53    0.24
  12   6  -5    1.47    0.23
 -11  -6   5    1.50    0.25
  11  -6  -5    2.24    0.23
  11   6  -5    1.36    0.23
 -10  -6   5    2.23    0.27
  10  -6  -5    2.54    0.26
 -10  -6   5    2.75    0.28
  10   6  -5    2.15    0.26
  -9  -6   5    0.27    0.12
   9  -6  -5    0.45    0.12
  -9  -6   5    0.79    0.18
   9   6  -5    0.45    0.15
  -8  -6   5    1.15    0.18
   8  -6  -5    1.59    0.18
  -8  -6   5    1.47    0.20
   8   6  -5    1.42    0.20
  -7  -6   5   13.67    0.86
   7  -6  -5   16.57    0.86
  -7  -6   5   14.82    0.90
   7   6  -5   13.11    0.87
   6  -6  -5    3.23    0.25
  -6  -6   5    2.90    0.29
  -6  -6   5    2.49    0.24
   6  -6  -5    3.35    0.23
   6   6  -5    2.85    0.29
  -5  -6   5    1.83    0.19
   5  -6  -5    2.56    0.21
  -5  -6   5    2.10    0.23
   5  -6  -5    1.71    0.18
   5   6  -5    1.75    0.22
  -4  -6   5    9.96    0.62
   4  -6  -5    9.65    0.57
   4  -6  -5    9.68    0.57
  -4  -6   5    9.22    0.57
   4   6  -5    9.27    0.62
  -3  -6   5   23.37    1.29
   3  -6  -5   23.90    1.29
  -3  -6   5   22.46    1.33
   3  -6  -5   23.14    1.29
  -3   6   5   24.84    1.29
   3   6  -5   22.17    1.33
   2  -6  -5   10.51    0.63
  -2  -6   5   10.45    0.61
   2  -6  -5   11.24    0.62
  -2  -6   5   10.06    0.66
  -2   6   5   10.97    0.59
   2   6  -5    9.73    0.66
  -1  -6   5   20.92    1.25
   1  -6  -5   22.44    1.20
  -1  -6   5   21.99    1.19
   1  -6  -5   21.75    1.22
  -1   6   5   22.22    1.18
   1   6  -5   20.96    1.26
   0  -6   5   20.19    1.14
   0  -6   5   19.57    1.07
   0  -6  -5   19.26    1.08
   0  -6  -5   19.27    1.11
   0   6  -5   19.40    1.15
   0   6   5   20.13    1.07
  -1  -6  -5    9.27    0.57
  -1  -6  -5    9.90    0.53
  -1  -6  -5    8.91    0.53
   1  -6   5    8.52    0.58
   1  -6   5    8.98    0.52
   1   6   5    9.56    0.53
  -1   6  -5    8.62    0.61
  -2  -6  -5    1.86    0.15
  -2  -6  -5    2.01    0.20
   2  -6   5    1.62    0.14
   2  -6   5    1.72    0.20
  -2  -6  -5    1.80    0.16
  -2   6  -5    1.96    0.23
   3  -6   5    2.09    0.22
  -3  -6  -5    2.00    0.18
  -3  -6  -5    2.03    0.16
   3  -6   5    2.37    0.17
   3  -6   5    2.61    0.23
  -3  -6  -5    2.09    0.22
  -3   6  -5    1.99    0.24
   4  -6   5    4.59    0.33
  -4  -6  -5    5.10    0.35
   4  -6   5    4.13    0.29
   4  -6   5    4.71    0.35
  -4  -6  -5    4.94    0.32
  -4   6  -5    4.71    0.38
  -4   6  -5    4.41    0.29
  -5  -6  -5    5.69    0.36
   5  -6   5    4.64    0.36
   5  -6   5    4.67    0.34
  -5  -6  -5    4.73    0.33
   5  -6   5    4.43    0.30
  -5   6  -5    4.69    0.38
  -5   6  -5    4.26    0.30
   6  -6   5    3.04    0.28
  -6  -6  -5    3.37    0.28
   6  -6   5    3.01    0.26
  -6  -6  -5    3.47    0.28
  -6   6  -5    3.28    0.32
   7  -6   5    0.10    0.09
  -7  -6  -5    0.13    0.11
  -7  -6  -5   -0.03    0.09
   7  -6   5    0.07    0.09
  -8  -6  -5    5.80    0.43
  -8  -6  -5    6.07    0.43
   8  -6   5    5.77    0.43
  -9  -6  -5    4.73    0.35
  -9  -6  -5    4.55    0.38
   9  -6   5    3.55    0.34
  10  -6   5    1.57    0.21
 -10  -6  -5    1.62    0.23
 -10  -6  -5    1.95    0.22
  11  -6   5    0.73    0.17
 -11  -6  -5    1.14    0.23
  12  -6   5    0.21    0.13
 -12  -6  -5    0.23    0.18
  12  -7  -5    0.89    0.20
 -12  -7   5    0.87    0.20
  12   7  -5    0.58    0.20
 -11  -7   5    1.67    0.25
  11  -7  -5    1.74    0.22
 -11  -7   5    1.84    0.28
  11   7  -5    1.92    0.26
 -10  -7   5    2.39    0.28
 -10  -7   5    2.16    0.29
  10  -7  -5    3.17    0.28
  10   7  -5    2.18    0.28
   9  -7  -5    0.67    0.16
  -9  -7   5    0.84    0.17
  -9  -7   5    0.58    0.18
   9   7  -5    0.43    0.14
  -8  -7   5    1.70    0.21
  -8  -7   5    1.49    0.23
   8  -7  -5    1.54    0.19
   8   7  -5    1.01    0.20
  -7  -7   5    0.47    0.13
   7  -7  -5    0.89    0.16
  -7  -7   5    0.81    0.17
   7   7  -5    0.82    0.18
   6  -7  -5    1.19    0.13
  -6  -7   5    1.29    0.17
   6  -7  -5    1.08    0.16
  -6  -7   5    0.88    0.18
   6   7  -5    1.02    0.18
  -5  -7   5    5.01    0.40
   5  -7  -5    5.18    0.34
   5  -7  -5    5.81    0.37
  -5  -7   5    4.70    0.34
   5   7  -5    4.64    0.41
  -4  -7   5   12.46    0.78
  -4  -7   5   12.03    0.72
   4  -7  -5   12.86    0.74
   4  -7  -5   12.73    0.73
   4   7  -5   11.50    0.77
  -3  -7   5    0.99    0.17
  -3  -7   5    1.04    0.13
   3  -7  -5    0.87    0.13
   3  -7  -5    0.98    0.14
   3   7  -5    0.89    0.17
   2  -7  -5   19.54    1.14
  -2  -7   5   19.87    1.18
   2  -7  -5   20.71    1.13
  -2  -7   5   20.35    1.11
   2   7  -5   19.82    1.19
   1  -7  -5   10.88    0.66
  -1  -7   5   10.44    0.61
   1  -7  -5   10.52    0.63
  -1  -7   5   10.25    0.68
   1   7  -5   11.10    0.70
   0  -7  -5   11.51    0.72
   0  -7  -5   12.10    0.69
   0  -7   5   11.93    0.74
   0   7  -5   12.07    0.78
  -1  -7  -5    2.01    0.22
  -1  -7  -5    1.99    0.19
   1  -7   5    2.35    0.25
  -1   7  -5    2.26    0.27
   2  -7   5   10.74    0.70
   2  -7   5   11.02    0.71
  -2  -7  -5   11.65    0.71
  -2  -7  -5   11.19    0.65
  -2   7  -5   11.80    0.74
  -3  -7  -5    0.25    0.08
  -3  -7  -5    0.31    0.08
   3  -7   5    0.45    0.13
  -3  -7  -5    0.49    0.15
   3  -7   5    0.24    0.12
  -3   7  -5    0.22    0.16
  -4  -7  -5    6.80    0.45
   4  -7   5    7.01    0.50
  -4  -7  -5    7.44    0.50
   4  -7   5    7.49    0.51
  -4   7  -5    7.93    0.54
   5  -7   5    0.24    0.10
  -5  -7  -5    0.26    0.13
  -5  -7  -5    0.21    0.09
   5  -7   5    0.17    0.11
  -5   7  -5    0.41    0.15
  -6  -7  -5    2.24    0.26
   6  -7   5    2.60    0.27
   6  -7   5    1.98    0.23
  -6  -7  -5    2.31    0.23
  -6   7  -5    2.90    0.32
   7  -7   5    3.91    0.34
  -7  -7  -5    3.32    0.32
  -7  -7  -5    3.80    0.33
  -8  -7  -5    2.42    0.26
  -8  -7  -5    2.06    0.25
   8  -7   5    2.19    0.26
  -9  -7  -5    0.40    0.14
   9  -7   5    0.67    0.16
  -9  -7  -5    0.74    0.16
  10  -7   5    0.31    0.16
 -10  -7  -5    0.27    0.16
 -10  -7  -5    0.36    0.14
  11  -7   5   -0.01    0.11
 -11  -7  -5    0.19    0.17
 -11  -7  -5    0.05    0.15
 -11  -8   5    0.76    0.21
 -11  -8   5    0.81    0.21
  11  -8  -5    0.97    0.19
  11   8  -5    0.62    0.19
 -10  -8   5    0.74    0.19
 -10  -8   5    0.79    0.20
  10  -8  -5    0.46    0.17
  10   8  -5    0.61    0.17
   9  -8  -5    0.82    0.16
  -9  -8   5    1.22    0.21
  -9  -8   5    0.99    0.18
   9   8  -5    0.79    0.20
  -8  -8   5    0.29    0.15
  -8  -8   5    0.71    0.16
   8  -8  -5    0.57    0.16
   8   8  -5    0.67    0.17
   7  -8  -5    1.69    0.20
  -7  -8   5    1.33    0.24
   7   8  -5    1.48    0.23
   6  -8  -5    1.64    0.18
   6  -8  -5    1.69    0.20
  -6  -8   5    1.39    0.24
   6   8  -5    1.47    0.23
  -5  -8   5    5.14    0.42
   5  -8  -5    5.00    0.38
   5  -8  -5    5.53    0.36
   5   8  -5    3.61    0.41
   4  -8  -5    0.31    0.11
  -4  -8   5    0.18    0.13
   4  -8  -5    0.09    0.10
   4   8  -5    0.19    0.13
  -3  -8   5    2.78    0.31
   3  -8  -5    2.96    0.27
   3  -8  -5    2.87    0.26
   3   8  -5    2.74    0.32
   2  -8  -5    6.77    0.47
   2  -8  -5    7.48    0.46
  -2  -8   5    6.96    0.51
   2   8  -5    6.56    0.52
   1  -8  -5    2.87    0.23
   1  -8  -5    2.31    0.25
  -1  -8   5    2.36    0.28
   1   8  -5    2.52    0.30
   0  -8  -5   14.11    0.83
   0  -8  -5   13.90    0.80
   0  -8   5   13.01    0.86
   0   8  -5   13.49    0.88
   1  -8   5    2.11    0.25
  -1  -8  -5    1.77    0.19
  -1  -8  -5    2.18    0.24
   1  -8   5    2.10    0.24
  -1   8  -5    2.18    0.28
  -2  -8  -5    1.74    0.18
   2  -8   5    1.70    0.24
  -2  -8  -5    1.73    0.22
   2  -8   5    2.10    0.24
  -2   8  -5    2.02    0.28
   3  -8   5    0.56    0.14
  -3  -8  -5    0.77    0.16
   3  -8   5    0.66    0.15
  -3   8  -5    0.61    0.18
  -4  -8  -5    1.20    0.19
   4  -8   5    0.99    0.18
   4  -8   5    1.09    0.19
  -4   8  -5    1.31    0.23
   5  -8   5    2.35    0.28
  -5  -8  -5    2.77    0.29
   5  -8   5    2.77    0.29
  -5   8  -5    3.20    0.36
   6  -8   5    5.36    0.44
  -6  -8  -5    5.75    0.44
   6  -8   5    5.20    0.42
  -6   8  -5    6.04    0.49
  -7  -8  -5    0.61    0.16
   7  -8   5    0.53    0.15
  -8  -8  -5    2.62    0.30
   8  -8   5    2.51    0.30
  -9  -8  -5    4.87    0.40
   9  -8   5    4.01    0.41
 -10  -8  -5    0.05    0.13
  10  -8   5   -0.04    0.13
  -9  -9   5    0.16    0.17
   9  -9  -5    0.26    0.14
   9   9  -5    0.27    0.16
  -8  -9   5    0.16    0.15
   8  -9  -5    0.15    0.12
   8   9  -5    0.30    0.18
  -7  -9   5    0.03    0.14
   7  -9  -5   -0.05    0.10
   7   9  -5    0.02    0.15
  -6  -9   5   -0.09    0.12
   6  -9  -5    0.04    0.10
   6   9  -5   -0.05    0.16
   5  -9  -5    0.58    0.14
  -5  -9   5    0.53    0.19
   5  -9  -5    0.23    0.12
   5   9  -5    0.40    0.16
  -4  -9   5    1.96    0.28
   4  -9  -5    2.28    0.24
   4  -9  -5    1.90    0.23
   4   9  -5    1.84    0.27
   3  -9  -5    3.43    0.29
  -3  -9   5    3.46    0.36
   3  -9  -5    3.20    0.31
   3   9  -5    3.01    0.35
   2  -9  -5    9.21    0.63
  -2  -9   5    9.37    0.67
   2  -9  -5   10.49    0.63
   2   9  -5    9.58    0.69
   1  -9  -5    1.28    0.21
   1  -9  -5    1.74    0.20
  -1  -9   5    1.49    0.25
   1   9  -5    1.77    0.28
   0  -9   5    5.19    0.42
   0  -9   5    4.78    0.42
   0  -9  -5    5.46    0.38
   0  -9  -5    4.91    0.41
   0   9  -5    4.80    0.45
   1  -9   5    0.52    0.15
  -1  -9  -5    0.61    0.15
   1  -9   5    0.31    0.14
  -1  -9  -5    0.50    0.13
  -1   9  -5    0.57    0.21
  -2  -9  -5    2.22    0.26
   2  -9   5    2.07    0.26
   2  -9   5    2.07    0.28
  -2   9  -5    2.21    0.31
   3  -9   5    1.51    0.23
   3  -9   5    2.05    0.26
  -3  -9  -5    1.61    0.23
  -3   9  -5    1.93    0.28
   4  -9   5    0.70    0.17
   4  -9   5    0.47    0.15
  -4  -9  -5    0.24    0.14
  -4   9  -5    0.67    0.20
   5  -9   5    0.44    0.16
   5  -9   5    0.64    0.17
  -5  -9  -5    0.62    0.18
  -5   9  -5    0.86    0.22
  -6  -9  -5    0.35    0.18
   6  -9   5   -0.09    0.11
  -6   9  -5   -0.04    0.14
  -7  -9  -5    2.99    0.33
   7  -9   5    2.99    0.33
  -8  -9  -5    2.16    0.28
   8  -9   5    2.14    0.28
  -9  -9  -5    0.19    0.20
   9  -9   5    0.27    0.16
   7 -10  -5    0.31    0.17
  -7 -10   5    0.20    0.16
   7  10  -5    0.22    0.17
   6 -10  -5    1.84    0.24
  -6 -10   5    1.44    0.28
   6  10  -5    1.46    0.28
   5 -10  -5    0.41    0.14
  -5 -10   5    0.60    0.19
   5 -10  -5    0.54    0.17
   5  10  -5    0.36    0.20
   4 -10  -5    0.22    0.12
   4 -10  -5    0.11    0.14
  -4 -10   5    0.14    0.15
   4  10  -5    0.15    0.16
   3 -10  -5    0.60    0.18
   3 -10  -5    0.78    0.16
  -3 -10   5    0.80    0.21
   3  10  -5    0.66    0.23
   2 -10  -5    6.07    0.46
   2 -10  -5    6.12    0.45
  -2 -10   5    6.54    0.51
   2  10  -5    4.76    0.49
  -1 -10   5    1.80    0.25
  -1 -10   5    1.75    0.26
   1 -10  -5    2.06    0.26
   1 -10  -5    1.85    0.23
   1  10  -5    1.73    0.28
   0 -10   5    0.77    0.21
   0 -10  -5    0.80    0.16
   0 -10   5    0.99    0.19
   0 -10  -5    0.72    0.17
   0  10  -5    0.59    0.20
   1 -10   5    0.58    0.19
   1 -10   5    0.97    0.22
  -1 -10  -5    0.93    0.21
  -1  10  -5    0.67    0.24
  -2 -10  -5    0.40    0.16
   2 -10   5    0.55    0.17
   2 -10   5    0.60    0.17
  -2  10  -5    0.44    0.20
   3 -10   5    0.45    0.19
  -3 -10  -5    0.40    0.16
   3 -10   5    0.76    0.18
  -3  10  -5    1.12    0.25
  -4 -10  -5    0.87    0.21
   4 -10   5    1.00    0.20
   4 -10   5    0.66    0.20
  -4  10  -5    0.48    0.21
   5 -10   5    2.38    0.29
   5 -10   5    2.32    0.31
  -5 -10  -5    2.10    0.29
  -5  10  -5    2.24    0.36
  -6 -10  -5    0.29    0.17
   6 -10   5    0.21    0.16
  -7 -10  -5    2.61    0.32
   7 -10   5    2.00    0.29
   4 -11  -5    1.00    0.19
   4 -11  -5    0.55    0.19
  -4 -11   5    0.67    0.23
   4  11  -5    0.48    0.24
   3 -11  -5    2.76    0.29
  -3 -11   5    1.67    0.31
   3 -11  -5    2.32    0.28
   3  11  -5    2.02    0.32
  -2 -11   5    1.31    0.24
   2 -11  -5    1.31    0.23
  -2 -11   5    0.72    0.23
   2 -11  -5    1.39    0.23
   2  11  -5    0.75    0.23
  -1 -11   5    1.04    0.25
   1 -11  -5    1.17    0.23
  -1 -11   5    0.98    0.22
   1 -11  -5    0.82    0.19
   1  11  -5    0.84    0.24
   0 -11  -5    0.05    0.14
   0 -11   5    0.09    0.18
   0 -11   5    0.04    0.19
   0  11  -5   -0.15    0.16
  -1 -11  -5    0.79    0.20
   1 -11   5    0.78    0.20
   1 -11   5    1.09    0.24
  -1  11  -5    0.90    0.27
   2 -11   5    0.34    0.19
  -2 -11  -5    0.39    0.17
   2 -11   5    0.37    0.18
  -2  11  -5    0.32    0.20
   3 -11   5    0.79    0.20
   3 -11   5    0.99    0.22
  -3 -11  -5    0.37    0.19
  -3  11  -5    0.32    0.21
   4 -11   5    1.59    0.27
  -4 -11  -5    1.70    0.28
   4 -11   5    1.64    0.27
  -4  11  -5    1.78    0.33
  14   0  -6    1.70    0.20
 -14   0   6    1.74    0.29
  13   0  -6    1.24    0.18
 -13   0   6    1.51    0.24
  12   0  -6    0.00    0.07
 -12   0   6    0.17    0.13
 -11   0   6    0.47    0.14
  11   0  -6    0.47    0.10
  10   0  -6    4.87    0.34
 -10   0   6    5.28    0.40
   9   0  -6    4.17    0.29
  -9   0   6    4.51    0.35
  -8   0   6    0.19    0.09
   8   0  -6    0.06    0.06
  -8   0   6    0.05    0.06
  -7   0   6    1.15    0.12
   7   0  -6    0.96    0.11
  -7   0   6    0.89    0.14
  -6   0   6   14.43    0.82
   6   0  -6   13.90    0.79
  -5   0   6    3.92    0.27
   5   0  -6    3.72    0.25
  -4   0   6    8.58    0.52
   4   0  -6    8.92    0.50
   3   0  -6   21.43    1.12
  -3   0   6   19.91    1.14
  -2   0   6   65.66    3.63
   2   0  -6   70.92    3.62
   1   0  -6    3.26    0.20
  -1   0   6    2.92    0.22
   0   0  -6   17.63    0.99
   0   0   6   18.10    0.99
   0   0  -6   17.87    0.97
   1   0   6   10.92    0.64
  -1   0  -6   11.55    0.62
  -1   0  -6   11.18    0.64
  -2   0  -6   16.98    0.92
  -2   0  -6   16.89    0.94
  -3   0  -6    6.17    0.37
  -3   0  -6    5.59    0.33
  -4   0  -6    6.84    0.41
   4   0   6    7.38    0.40
  -4   0  -6    7.64    0.45
   5   0   6   11.21    0.62
  -5   0  -6   11.91    0.68
   6   0   6    1.00    0.08
  -7   0  -6    2.37    0.22
   7   0   6    2.15    0.14
  -8   0  -6    9.42    0.60
  -9   0  -6    5.85    0.44
 -10   0  -6    0.65    0.16
 -11   0  -6    0.43    0.15
 -12   0  -6    3.69    0.37
 -13   0  -6    0.78    0.20
 -14   0  -6    0.48    0.21
  14  -1  -6    0.88    0.15
 -14  -1   6    1.00    0.22
 -14   1   6    0.83    0.20
  14   1  -6    0.67    0.16
  13  -1  -6    0.36    0.11
 -13  -1   6    0.14    0.14
  13   1  -6    0.42    0.13
 -13   1   6    0.43    0.18
 -12  -1   6    1.29    0.20
  12  -1  -6    1.11    0.15
  12   1  -6    0.89    0.16
 -12   1   6    1.06    0.19
  11  -1  -6    1.93    0.18
 -11  -1   6    1.53    0.22
  11   1  -6    1.82    0.19
 -11   1   6    1.34    0.22
 -10  -1   6   11.52    0.75
  10  -1  -6   11.95    0.70
 -10   1   6   13.44    0.77
  10   1  -6   11.58    0.71
   9  -1  -6   13.36    0.75
  -9  -1   6   13.93    0.81
  -9  -1   6   13.08    0.75
  -9   1   6   13.52    0.80
   9   1  -6   12.11    0.75
  -8  -1   6   15.13    0.87
   8  -1  -6   14.92    0.82
  -8  -1   6   14.78    0.83
  -8   1   6   15.47    0.87
   8   1  -6   13.01    0.82
   7  -1  -6    6.03    0.36
  -7  -1   6    5.75    0.41
  -7  -1   6    5.86    0.37
  -7   1   6    5.80    0.40
   7   1  -6    5.68    0.37
  -6  -1   6    2.35    0.18
  -6  -1   6    2.28    0.20
   6  -1  -6    1.88    0.16
   6   1  -6    1.97    0.17
  -6   1   6    1.91    0.19
   5  -1  -6    4.68    0.28
  -5  -1   6    4.82    0.32
  -5   1   6    4.01    0.30
   5   1  -6    4.62    0.29
  -4  -1   6    1.12    0.13
   4  -1  -6    1.08    0.10
   4   1  -6    1.17    0.12
  -4   1   6    1.10    0.12
  -3  -1   6   16.42    0.93
   3  -1  -6   17.15    0.91
  -3   1   6   15.98    0.93
   3   1  -6   17.13    0.92
  -2  -1   6   55.81    3.04
   2  -1  -6   58.70    3.02
  -2   1   6   57.15    3.04
   2   1  -6   56.26    3.03
  -1  -1   6   50.19    2.80
   1  -1  -6   54.53    2.78
   1   1  -6   52.50    2.80
  -1   1   6   53.07    2.80
   0  -1   6   43.67    2.31
   0  -1  -6   43.84    2.28
   0  -1  -6   43.93    2.31
   0   1  -6   41.70    2.30
   0   1  -6   43.36    2.31
   0   1   6   42.07    2.31
  -1  -1  -6   25.01    1.37
   1  -1   6   25.36    1.37
  -1  -1  -6   26.40    1.35
   1   1   6   24.44    1.37
  -1   1  -6   25.78    1.37
  -1   1  -6   24.29    1.37
  -2  -1  -6    5.96    0.38
   2  -1   6    6.45    0.38
  -2  -1  -6    6.21    0.34
  -2   1  -6    6.23    0.38
  -2   1  -6    5.86    0.37
  -3  -1  -6   20.60    1.09
  -3  -1  -6   18.06    1.04
  -3   1  -6   19.82    1.09
  -3   1  -6   18.41    1.07
   3   1   6   21.50    1.04
   4  -1   6   26.15    1.43
  -4  -1  -6   28.90    1.47
  -4   1  -6   25.08    1.44
  -4   1  -6   27.05    1.46
  -5  -1  -6   21.92    1.24
   5  -1   6   21.99    1.20
  -5   1  -6   22.79    1.24
  -5   1  -6   22.42    1.21
   6  -1   6    1.92    0.15
  -6  -1  -6    2.23    0.21
   6   1   6    2.11    0.12
  -6   1  -6    1.84    0.19
  -7  -1  -6    3.99    0.30
   7  -1   6    3.55    0.24
  -7   1  -6    3.97    0.30
   8  -1   6    0.57    0.07
  -8  -1  -6    0.42    0.12
  -8   1  -6    0.55    0.14
  -9  -1  -6    3.26    0.30
   9  -1   6    2.79    0.21
  -9   1  -6    2.58    0.27
 -10  -1  -6    1.82    0.23
 -10   1  -6    1.96    0.23
 -11  -1  -6    0.13    0.15
 -11   1  -6    0.33    0.15
 -12  -1  -6    1.13    0.21
 -12   1  -6    0.88    0.22
 -13  -1  -6    0.58    0.21
 -13   1  -6    0.07    0.18
 -14  -1  -6    0.01    0.16
 -14   1  -6    0.12    0.16
  14  -2  -6    1.58    0.21
 -14  -2   6    1.75    0.29
 -14   2   6    1.63    0.26
  14   2  -6    1.44    0.20
  13  -2  -6    1.09    0.17
 -13  -2   6    0.95    0.23
  13   2  -6    1.12    0.17
 -13   2   6    1.13    0.21
  12  -2  -6    4.42    0.32
 -12  -2   6    4.54    0.40
  12   2  -6    3.92    0.33
 -12   2   6    3.88    0.37
 -11  -2   6   -0.04    0.13
  11  -2  -6    0.15    0.08
  11   2  -6    0.02    0.07
 -11   2   6    0.27    0.13
  10  -2  -6    7.55    0.46
 -10  -2   6    6.94    0.51
  10   2  -6    7.04    0.47
 -10   2   6    7.50    0.52
   9  -2  -6    4.99    0.32
  -9  -2   6    4.72    0.34
  -9  -2   6    4.86    0.38
  -9   2   6    5.09    0.37
   9   2  -6    4.38    0.33
   8  -2  -6    4.89    0.32
  -8  -2   6    4.80    0.38
  -8  -2   6    4.78    0.33
   8   2  -6    4.51    0.32
  -8   2   6    4.73    0.35
   7  -2  -6    6.98    0.42
  -7  -2   6    7.15    0.45
  -7  -2   6    6.76    0.47
  -7   2   6    7.39    0.46
   7   2  -6    7.05    0.44
  -6  -2   6    3.60    0.29
   6  -2  -6    4.08    0.26
  -6  -2   6    4.19    0.28
  -6   2   6    3.88    0.29
   6   2  -6    3.84    0.27
  -5  -2   6    2.97    0.24
   5  -2  -6    2.93    0.20
  -5  -2   6    2.73    0.22
  -5   2   6    3.10    0.23
   5   2  -6    3.03    0.22
  -4  -2   6    0.83    0.11
  -4  -2   6    0.77    0.10
   4  -2  -6    0.69    0.08
   4   2  -6    0.64    0.10
  -4   2   6    0.56    0.09
  -3  -2   6   15.27    0.87
   3  -2  -6   14.92    0.84
  -3  -2   6   16.62    0.87
   3   2  -6   15.14    0.86
  -3   2   6   14.85    0.86
   2  -2  -6   15.58    0.85
  -2  -2   6   15.75    0.88
   2   2  -6   15.81    0.88
  -2   2   6   15.62    0.87
   1  -2  -6    1.22    0.09
  -1  -2   6    1.15    0.12
   1   2  -6    1.04    0.12
  -1   2   6    1.07    0.12
   0  -2  -6   59.86    3.12
   0  -2   6   58.04    3.12
   0  -2  -6   61.13    3.09
   0   2  -6   54.66    3.12
   0   2   6   58.86    3.12
   1  -2   6   21.00    1.13
  -1  -2  -6   20.18    1.13
  -1  -2  -6   22.09    1.09
   1   2   6   19.39    1.12
  -1   2  -6   20.96    1.13
  -1   2  -6   19.35    1.13
  -2  -2  -6    4.18    0.28
  -2  -2  -6    4.76    0.24
   2  -2   6    4.05    0.28
  -2   2  -6    4.12    0.28
  -2   2  -6    4.02    0.29
  -3  -2  -6    2.71    0.21
  -3   2  -6    2.81    0.20
  -3   2  -6    2.48    0.20
  -4  -2  -6    0.16    0.07
   4  -2   6    0.03    0.05
  -4   2  -6    0.05    0.05
  -4   2  -6    0.18    0.06
  -5  -2  -6   18.11    0.99
   5  -2   6   16.69    0.96
  -5   2  -6   17.70    0.98
  -5   2  -6   17.31    0.98
   6  -2   6    2.31    0.19
  -6  -2  -6    2.54    0.23
  -6   2  -6    2.56    0.22
  -7  -2  -6    1.76    0.20
   7  -2   6    1.33    0.14
  -7   2  -6    1.72    0.19
   8  -2   6    6.65    0.40
  -8  -2  -6    6.56    0.47
  -8   2  -6    6.47    0.44
  -9  -2  -6    1.42    0.20
   9  -2   6    1.33    0.13
  -9   2  -6    1.14    0.19
 -10  -2  -6    3.21    0.33
 -10   2  -6    3.12    0.30
 -11  -2  -6    2.57    0.28
 -11   2  -6    1.71    0.25
 -12  -2  -6    2.39    0.30
 -12   2  -6    2.00    0.26
 -13  -2  -6   -0.06    0.14
 -13   2  -6    0.23    0.15
 -14  -2  -6    1.65    0.30
 -14   2  -6    2.75    0.35
 -14  -3   6    3.13    0.37
  14  -3  -6    3.41    0.30
 -14   3   6    3.31    0.37
  14   3  -6    3.01    0.30
 -13  -3   6    3.81    0.39
  13  -3  -6    3.69    0.30
 -13   3   6    2.86    0.34
  13   3  -6    3.39    0.32
  12  -3  -6    0.91    0.15
 -12  -3   6    0.76    0.19
 -12   3   6    0.63    0.16
  12   3  -6    0.69    0.14
  11  -3  -6    0.68    0.12
 -11  -3   6    0.40    0.15
 -11   3   6    0.61    0.14
  11   3  -6    0.54    0.12
 -10  -3   6    3.43    0.31
  10  -3  -6    3.03    0.25
  10   3  -6    2.92    0.26
 -10   3   6    3.09    0.28
  -9  -3   6    5.93    0.43
  -9  -3   6    6.55    0.46
   9  -3  -6    6.70    0.41
   9   3  -6    5.80    0.42
  -9   3   6    6.52    0.44
  -8  -3   6   15.04    0.87
   8  -3  -6   14.33    0.82
  -8  -3   6   14.35    0.84
  -8   3   6   14.25    0.84
   8   3  -6   14.10    0.84
  -7  -3   6    7.75    0.52
   7  -3  -6    7.69    0.48
  -7  -3   6    7.56    0.50
   7   3  -6    8.33    0.50
  -7   3   6    8.52    0.51
  -6  -3   6   12.56    0.75
   6  -3  -6   13.57    0.72
  -6  -3   6   12.60    0.74
   6   3  -6   11.40    0.73
  -6   3   6   12.39    0.73
  -5  -3   6    3.97    0.28
  -5  -3   6    3.50    0.28
   5  -3  -6    4.08    0.25
   5   3  -6    3.40    0.27
  -5   3   6    3.88    0.27
  -4  -3   6    4.08    0.29
  -4  -3   6    4.21    0.29
   4  -3  -6    4.07    0.26
   4   3  -6    3.67    0.28
  -4   3   6    4.22    0.28
  -3  -3   6   31.83    1.69
   3  -3  -6   30.64    1.65
  -3  -3   6   30.43    1.68
  -3   3   6   30.20    1.66
   3   3  -6   31.02    1.69
  -2  -3   6   46.61    2.50
   2  -3  -6   46.00    2.48
  -2  -3   6   46.67    2.51
  -2   3   6   48.04    2.50
   2   3  -6   46.11    2.52
  -1  -3   6   45.49    2.31
   1  -3  -6   41.56    2.27
  -1  -3   6   43.42    2.30
   1  -3  -6   44.74    2.28
   1   3  -6   41.69    2.31
  -1   3   6   40.05    2.29
   0  -3  -6   52.45    2.83
   0  -3  -6   53.66    2.83
   0  -3   6   52.73    2.84
   0  -3  -6   51.73    2.81
   0  -3   6   55.48    2.85
   0   3   6   55.60    2.84
   0   3  -6   50.61    2.86
  -1  -3  -6   18.70    1.06
  -1  -3  -6   19.79    1.06
  -1  -3  -6   19.55    1.03
   1  -3   6   19.54    1.07
   1  -3   6   21.18    1.08
  -1   3  -6   19.94    1.07
  -1   3  -6   17.53    1.08
   1   3   6   18.41    1.06
  -2  -3  -6    6.66    0.35
  -2  -3  -6    5.75    0.39
   2  -3   6    6.27    0.39
   2  -3   6    7.49    0.41
  -2  -3  -6    6.38    0.39
  -2   3  -6    5.95    0.41
  -2   3  -6    6.52    0.39
   3  -3   6   58.04    3.16
  -3  -3  -6   61.88    3.16
  -3  -3  -6   60.20    3.17
  -3   3  -6   56.27    3.18
  -3   3  -6   60.12    3.16
  -4  -3  -6    3.53    0.26
   4  -3   6    3.10    0.25
  -4  -3  -6    3.71    0.24
  -4   3  -6    3.35    0.27
  -4   3  -6    3.76    0.25
  -5  -3  -6    4.31    0.32
  -5  -3  -6    4.21    0.28
   5  -3   6    4.28    0.29
  -5   3  -6    4.18    0.29
  -5   3  -6    4.36    0.31
   6  -3   6    3.99    0.29
  -6  -3  -6    4.40    0.28
   6  -3   6    4.35    0.28
  -6  -3  -6    3.87    0.31
  -6   3  -6    3.94    0.31
   7  -3   6    8.83    0.53
  -7  -3  -6    9.22    0.52
  -7  -3  -6    9.15    0.57
   7  -3   6    8.51    0.51
  -7   3  -6    7.64    0.53
   8  -3   6    3.92    0.28
   8  -3   6    3.65    0.26
  -8  -3  -6    4.17    0.27
  -8  -3  -6    3.76    0.34
  -8   3  -6    3.34    0.29
   9  -3   6    3.75    0.27
  -9  -3  -6    4.01    0.36
  -9   3  -6    3.78    0.31
 -10  -3  -6    6.16    0.50
  10  -3   6    6.73    0.42
 -10   3  -6    6.26    0.46
 -11  -3  -6    1.35    0.22
 -11   3  -6    1.37    0.20
 -12  -3  -6    1.55    0.24
 -12   3  -6    1.50    0.24
 -13  -3  -6    0.37    0.21
 -13   3  -6    0.47    0.20
 -14  -3  -6    1.47    0.27
 -14   3  -6    1.64    0.28
 -14  -4   6    0.92    0.27
  14  -4  -6    1.30    0.21
 -14   4   6    1.20    0.22
  14   4  -6    0.89    0.19
  13  -4  -6    1.14    0.18
 -13  -4   6    1.00    0.24
  13   4  -6    0.91    0.18
 -13   4   6    0.76    0.21
  12  -4  -6    1.44    0.18
 -12  -4   6    1.29    0.24
  12   4  -6    1.00    0.18
 -12   4   6    1.28    0.22
 -11  -4   6    1.19    0.21
  11  -4  -6    1.81    0.19
 -11   4   6    1.52    0.21
  11   4  -6    1.02    0.17
 -10  -4   6    4.81    0.41
  10  -4  -6    5.49    0.36
 -10  -4   6    5.72    0.40
  10   4  -6    4.39    0.37
 -10   4   6    5.35    0.40
   9  -4  -6    5.45    0.35
  -9  -4   6    5.15    0.39
  -9  -4   6    4.75    0.39
   9   4  -6    4.41    0.36
  -9   4   6    5.56    0.38
  -8  -4   6    0.77    0.14
   8  -4  -6    0.59    0.11
  -8  -4   6    0.61    0.13
  -8   4   6    0.49    0.12
   8   4  -6    0.44    0.11
  -7  -4   6    5.08    0.37
   7  -4  -6    5.51    0.34
  -7  -4   6    5.20    0.37
  -7   4   6    4.80    0.34
   7   4  -6    4.41    0.35
  -6  -4   6    2.28    0.23
   6  -4  -6    2.79    0.20
  -6  -4   6    2.32    0.23
  -6   4   6    2.58    0.22
   6   4  -6    2.63    0.23
  -5  -4   6    0.93    0.15
  -5  -4   6    1.00    0.13
   5  -4  -6    0.90    0.11
   5   4  -6    1.00    0.14
  -5   4   6    0.60    0.10
  -4  -4   6    4.48    0.33
   4  -4  -6    4.51    0.28
  -4  -4   6    4.14    0.30
  -4   4   6    4.17    0.28
   4   4  -6    3.87    0.32
   3  -4  -6   29.42    1.49
  -3  -4   6   26.40    1.50
   3  -4  -6   27.49    1.49
  -3  -4   6   27.97    1.53
  -3   4   6   28.21    1.49
   3   4  -6   25.39    1.52
  -2  -4   6    1.59    0.15
   2  -4  -6    1.55    0.13
  -2  -4   6    1.43    0.17
   2  -4  -6    1.67    0.14
   2   4  -6    1.30    0.18
  -2   4   6    1.50    0.14
  -1  -4   6    0.79    0.10
   1  -4  -6    0.78    0.10
   1  -4  -6    0.79    0.08
  -1  -4   6    0.64    0.11
  -1   4   6    0.87    0.10
   1   4  -6    0.77    0.13
   0  -4  -6   35.65    1.85
   0  -4   6   34.83    1.90
   0  -4  -6   36.64    1.87
   0  -4  -6   33.78    1.87
   0  -4   6   35.37    1.87
   0   4   6   33.51    1.86
   0   4  -6   33.02    1.91
  -1  -4  -6    3.68    0.24
   1  -4   6    3.57    0.24
  -1  -4  -6    3.46    0.21
  -1  -4  -6    3.55    0.25
   1  -4   6    3.57    0.26
  -1   4  -6    3.54    0.28
   1   4   6    3.49    0.24
  -2  -4  -6    5.11    0.29
   2  -4   6    5.57    0.33
  -2  -4  -6    4.83    0.33
   2  -4   6    5.00    0.35
  -2  -4  -6    5.15    0.33
  -2   4  -6    5.48    0.33
  -2   4  -6    5.06    0.37
  -3  -4  -6   19.59    1.03
  -3  -4  -6   19.38    1.08
   3  -4   6   18.30    1.08
  -3  -4  -6   20.58    1.08
   3  -4   6   18.96    1.07
  -3   4  -6   19.68    1.11
  -3   4  -6   19.25    1.07
   4  -4   6    5.04    0.31
   4  -4   6    4.97    0.33
  -4  -4  -6    4.74    0.33
  -4  -4  -6    5.22    0.32
   4  -4   6    4.21    0.32
  -4   4  -6    4.35    0.34
  -4   4  -6    4.59    0.31
   5  -4   6    3.00    0.26
  -5  -4  -6    3.61    0.26
   5  -4   6    3.29    0.24
  -5  -4  -6    3.55    0.26
  -5   4  -6    3.17    0.23
  -5   4  -6    2.90    0.28
   6  -4   6    5.05    0.38
  -6  -4  -6    6.31    0.38
   6  -4   6    5.48    0.37
  -6  -4  -6    5.99    0.40
  -6   4  -6    5.46    0.37
  -6   4  -6    5.98    0.42
   7  -4   6    0.49    0.10
  -7  -4  -6    0.51    0.11
   7  -4   6    0.50    0.11
  -7  -4  -6    0.54    0.12
  -7   4  -6    0.27    0.09
  -8  -4  -6    4.44    0.39
  -8  -4  -6    5.51    0.35
   8  -4   6    5.39    0.36
  -8   4  -6    4.09    0.34
   9  -4   6    3.47    0.28
  -9  -4  -6    3.73    0.28
  -9  -4  -6    3.56    0.33
  -9   4  -6    2.75    0.27
  10  -4   6    6.73    0.44
 -10  -4  -6    6.75    0.51
 -10  -4  -6    6.42    0.42
 -10   4  -6    5.58    0.45
 -11  -4  -6    0.26    0.15
  11  -4   6    0.29    0.10
 -11   4  -6    0.20    0.12
 -12  -4  -6    0.21    0.16
 -12   4  -6    0.33    0.16
 -13  -4  -6    2.50    0.34
 -13   4  -6    2.68    0.31
 -13  -5   6    2.02    0.29
  13  -5  -6    1.97    0.23
  13   5  -6    1.55    0.23
  12  -5  -6    2.29    0.24
 -12  -5   6    1.95    0.28
  11  -5  -6    0.33    0.13
 -11  -5   6    0.29    0.14
  11   5  -6    0.19    0.13
 -10  -5   6    5.65    0.43
  10  -5  -6    6.37    0.41
 -10  -5   6    5.20    0.43
 -10   5   6    5.72    0.42
  10   5  -6    5.14    0.42
  -9  -5   6    4.14    0.37
  -9  -5   6    4.48    0.36
   9  -5  -6    4.87    0.33
   9   5  -6    3.78    0.34
  -9   5   6    4.46    0.34
   8  -5  -6    2.54    0.22
  -8  -5   6    2.75    0.26
  -8  -5   6    2.76    0.28
   8   5  -6    2.47    0.26
  -8   5   6    2.38    0.23
  -7  -5   6    5.04    0.38
  -7  -5   6    4.99    0.39
   7  -5  -6    5.74    0.36
   7   5  -6    4.93    0.38
  -7   5   6    5.18    0.36
   6  -5  -6    2.75    0.22
  -6  -5   6    2.08    0.23
  -6  -5   6    2.52    0.25
  -6   5   6    2.44    0.21
   6   5  -6    2.58    0.26
   5  -5  -6    6.26    0.36
  -5  -5   6    5.91    0.39
   5  -5  -6    5.99    0.38
  -5  -5   6    4.95    0.40
  -5   5   6    5.62    0.36
   5   5  -6    5.52    0.42
   4  -5  -6   10.04    0.58
  -4  -5   6    9.61    0.59
  -4  -5   6    9.70    0.62
   4  -5  -6   10.52    0.57
  -4   5   6   10.01    0.57
   4   5  -6    8.93    0.61
  -3  -5   6    5.32    0.36
   3  -5  -6    5.45    0.35
  -3  -5   6    5.27    0.40
   3  -5  -6    6.14    0.35
   3   5  -6    5.38    0.40
  -3   5   6    5.56    0.34
  -2  -5   6   37.86    2.16
  -2  -5   6   39.37    2.13
   2  -5  -6   39.53    2.13
   2  -5  -6   40.20    2.12
   2   5  -6   39.48    2.17
  -2   5   6   40.22    2.12
   1  -5  -6    2.61    0.21
   1  -5  -6    2.97    0.20
  -1  -5   6    2.68    0.21
  -1  -5   6    2.61    0.24
   1   5  -6    3.00    0.26
  -1   5   6    2.84    0.20
   0  -5  -6   10.48    0.59
   0  -5   6    9.73    0.64
   0  -5   6   10.50    0.61
   0  -5  -6   10.58    0.62
   0  -5  -6   10.94    0.60
   0   5  -6   10.62    0.66
   0   5   6   10.96    0.60
  -1  -5  -6    4.01    0.26
   1  -5   6    4.26    0.31
  -1  -5  -6    4.19    0.28
  -1  -5  -6    4.28    0.30
   1  -5   6    3.92    0.27
   1   5   6    4.49    0.28
  -1   5  -6    4.61    0.35
   2  -5   6    2.09    0.21
  -2  -5  -6    2.30    0.19
  -2  -5  -6    2.13    0.20
  -2  -5  -6    2.17    0.15
   2  -5   6    2.30    0.18
  -2   5  -6    2.35    0.24
   3  -5   6    8.75    0.57
  -3  -5  -6    9.95    0.56
   3  -5   6    9.14    0.56
  -3  -5  -6    8.66    0.54
   3  -5   6    9.62    0.54
  -3  -5  -6    9.06    0.51
  -3   5  -6    9.00    0.59
  -3   5  -6    9.23    0.54
  -4  -5  -6    2.00    0.19
   4  -5   6    1.49    0.18
   4  -5   6    1.59    0.18
  -4  -5  -6    1.99    0.19
   4  -5   6    1.64    0.16
  -4   5  -6    1.68    0.21
  -4   5  -6    1.65    0.16
   5  -5   6    2.46    0.25
   5  -5   6    2.62    0.23
  -5  -5  -6    2.57    0.23
  -5  -5  -6    2.86    0.24
   5  -5   6    2.83    0.22
  -5   5  -6    2.53    0.21
  -5   5  -6    3.03    0.30
  -6  -5  -6    2.17    0.23
   6  -5   6    2.25    0.23
   6  -5   6    2.30    0.20
  -6  -5  -6    2.58    0.24
  -6   5  -6    1.87    0.23
  -6   5  -6    2.07    0.19
  -7  -5  -6    1.60    0.21
   7  -5   6    2.09    0.20
   7  -5   6    2.17    0.23
  -7  -5  -6    2.30    0.21
  -7   5  -6    1.72    0.18
  -8  -5  -6    0.49    0.13
  -8  -5  -6    0.44    0.13
   8  -5   6    0.25    0.11
  -8   5  -6    0.34    0.09
   9  -5   6    0.90    0.15
  -9  -5  -6    1.03    0.17
  -9  -5  -6    0.92    0.19
  -9   5  -6    0.87    0.15
 -10  -5  -6    4.61    0.34
  10  -5   6    4.29    0.34
 -10  -5  -6    4.13    0.39
 -10   5  -6    3.05    0.31
  11  -5   6    0.72    0.15
 -11  -5  -6    0.51    0.17
 -11   5  -6    0.21    0.12
 -12  -5  -6    0.90    0.21
 -13  -5  -6    3.22    0.37
  12  -6  -6    0.46    0.14
 -12  -6   6    0.57    0.20
  12   6  -6    0.46    0.17
 -11  -6   6    8.22    0.58
  11  -6  -6    7.94    0.51
  11   6  -6    6.28    0.52
 -10  -6   6    5.03    0.42
 -10  -6   6    4.62    0.40
  10  -6  -6    5.23    0.38
  10   6  -6    4.24    0.38
  -9  -6   6    1.94    0.24
  -9  -6   6    2.04    0.26
   9  -6  -6    2.14    0.22
   9   6  -6    1.45    0.22
  -8  -6   6    2.65    0.28
  -8  -6   6    3.08    0.31
   8  -6  -6    3.30    0.26
   8   6  -6    2.99    0.31
  -7  -6   6    5.34    0.43
  -7  -6   6    5.55    0.40
   7  -6  -6    5.87    0.39
   7   6  -6    4.74    0.40
   6  -6  -6    1.84    0.19
   6  -6  -6    2.28    0.18
  -6  -6   6    1.62    0.20
  -6  -6   6    2.12    0.24
   6   6  -6    1.31    0.21
   5  -6  -6    9.28    0.52
  -5  -6   6    8.00    0.58
  -5  -6   6    8.15    0.53
   5  -6  -6    9.16    0.53
   5   6  -6    7.59    0.56
  -4  -6   6   16.49    0.99
  -4  -6   6   17.11    1.03
   4  -6  -6   18.37    0.98
   4  -6  -6   19.25    0.99
   4   6  -6   15.69    1.03
  -3  -6   6   12.01    0.79
   3  -6  -6   12.92    0.74
  -3  -6   6   12.99    0.74
   3  -6  -6   13.78    0.74
   3   6  -6   11.66    0.79
  -3   6   6   12.78    0.72
  -2  -6   6    9.79    0.57
   2  -6  -6    9.74    0.58
  -2  -6   6    9.07    0.61
   2  -6  -6    9.36    0.56
   2   6  -6    8.81    0.62
  -2   6   6   10.16    0.55
   1  -6  -6    3.72    0.28
  -1  -6   6    3.61    0.32
   1  -6  -6    3.63    0.25
  -1  -6   6    3.63    0.25
  -1   6   6    3.61    0.25
   1   6  -6    3.82    0.34
   0  -6   6    9.17    0.62
   0  -6   6    9.20    0.56
   0  -6  -6    9.54    0.59
   0  -6  -6    9.85    0.56
   0   6  -6    9.68    0.64
   0   6   6   10.47    0.56
   1  -6   6   14.69    0.93
  -1  -6  -6   16.10    0.88
  -1  -6  -6   16.20    0.88
   1  -6   6   14.78    0.88
  -1  -6  -6   16.05    0.92
   1   6   6   16.88    0.89
  -1   6  -6   16.25    0.97
  -2  -6  -6    0.14    0.09
  -2  -6  -6    0.22    0.06
  -2  -6  -6    0.24    0.07
   2  -6   6    0.25    0.07
   2  -6   6    0.29    0.10
  -2   6  -6    0.26    0.12
   2   6   6    0.34    0.08
   3  -6   6   17.52    1.04
   3  -6   6   17.96    1.00
  -3  -6  -6   19.02    1.04
   3  -6   6   17.45    1.05
  -3  -6  -6   18.71    1.01
  -3   6  -6   17.73    1.08
   4  -6   6    3.95    0.33
   4  -6   6    4.05    0.29
   4  -6   6    4.53    0.35
  -4  -6  -6    4.63    0.33
  -4  -6  -6    4.46    0.31
  -4   6  -6    4.47    0.37
  -4   6  -6    4.41    0.29
   5  -6   6    2.92    0.23
   5  -6   6    2.78    0.27
  -5  -6  -6    3.17    0.26
   5  -6   6    2.79    0.26
  -5  -6  -6    2.88    0.26
  -5   6  -6    2.91    0.23
  -5   6  -6    3.09    0.30
   6  -6   6    7.37    0.47
   6  -6   6    7.58    0.52
   6  -6   6    6.54    0.49
  -6  -6  -6    8.46    0.51
  -6  -6  -6    7.98    0.51
  -6   6  -6    7.70    0.56
   7  -6   6    0.97    0.17
  -7  -6  -6    1.29    0.18
   7  -6   6    1.02    0.17
  -7  -6  -6    1.27    0.18
  -8  -6  -6    0.97    0.18
  -8  -6  -6    1.06    0.18
   8  -6   6    0.91    0.16
  -9  -6  -6    1.94    0.24
  -9  -6  -6    2.03    0.24
   9  -6   6    1.77    0.23
 -10  -6  -6    0.60    0.16
 -10  -6  -6    0.62    0.16
  10  -6   6    0.80    0.18
  11  -6   6    0.19    0.12
 -11  -6  -6    0.08    0.17
 -12  -6  -6    0.71    0.23
  12  -6   6    0.55    0.16
 -11  -7   6    0.03    0.18
  11  -7  -6    0.01    0.13
 -11  -7   6    0.13    0.16
  11   7  -6    0.06    0.12
 -10  -7   6    4.78    0.43
 -10  -7   6    4.23    0.42
  10  -7  -6    5.21    0.38
  10   7  -6    4.40    0.40
  -9  -7   6    0.16    0.13
   9  -7  -6    0.02    0.10
  -9  -7   6    0.09    0.12
   9   7  -6    0.04    0.11
   8  -7  -6    0.99    0.16
  -8  -7   6    1.06    0.19
  -8  -7   6    1.05    0.18
   8   7  -6    0.81    0.18
  -7  -7   6    3.35    0.32
  -7  -7   6    4.08    0.38
   7  -7  -6    4.28    0.32
   7   7  -6    3.47    0.36
   6  -7  -6    1.60    0.18
   6  -7  -6    1.33    0.16
  -6  -7   6    1.44    0.22
  -6  -7   6    1.31    0.17
   6   7  -6    1.33    0.21
   5  -7  -6    6.04    0.38
  -5  -7   6    4.63    0.37
  -5  -7   6    4.83    0.42
   5  -7  -6    6.05    0.37
   5   7  -6    4.46    0.42
  -4  -7   6    3.94    0.36
   4  -7  -6    4.55    0.31
  -4  -7   6    3.87    0.31
   4  -7  -6    4.97    0.32
   4   7  -6    3.63    0.38
   3  -7  -6    2.01    0.19
  -3  -7   6    1.75    0.23
  -3  -7   6    1.57    0.17
   3  -7  -6    1.72    0.19
   3   7  -6    1.78    0.24
  -2  -7   6   17.17    1.08
   2  -7  -6   18.50    1.04
  -2  -7   6   17.94    1.01
   2  -7  -6   19.11    1.03
   2   7  -6   17.53    1.09
   1  -7  -6    4.11    0.31
  -1  -7   6    3.96    0.36
  -1  -7   6    3.96    0.28
   1  -7  -6    4.17    0.29
   1   7  -6    4.08    0.37
   0  -7   6   11.86    0.75
   0  -7   6   11.54    0.70
   0  -7  -6   12.00    0.73
   0  -7  -6   12.03    0.69
   0   7  -6   12.24    0.79
   1  -7   6    3.48    0.32
  -1  -7  -6    3.75    0.30
  -1  -7  -6    3.59    0.26
  -1   7  -6    3.83    0.35
  -2  -7  -6    0.57    0.10
   2  -7   6    0.42    0.13
   2  -7   6    0.56    0.14
  -2  -7  -6    0.83    0.15
  -2   7  -6    0.46    0.16
   3  -7   6    3.96    0.33
   3  -7   6    3.72    0.34
  -3  -7  -6    3.40    0.27
  -3  -7  -6    4.09    0.32
  -3   7  -6    3.82    0.38
  -4  -7  -6    0.06    0.12
   4  -7   6    0.04    0.10
   4  -7   6    0.13    0.10
  -4  -7  -6    0.03    0.08
  -4   7  -6   -0.15    0.13
   5  -7   6    0.43    0.14
  -5  -7  -6    0.41    0.14
  -5  -7  -6    0.52    0.12
   5  -7   6    0.32    0.13
  -5   7  -6    0.15    0.14
  -6  -7  -6    2.60    0.27
   6  -7   6    2.32    0.26
  -6  -7  -6    2.23    0.24
   6  -7   6    2.55    0.25
  -6   7  -6    2.27    0.29
   7  -7   6    4.07    0.35
  -7  -7  -6    4.28    0.34
  -7  -7  -6    3.22    0.32
  -8  -7  -6    1.21    0.21
  -8  -7  -6    1.84    0.24
   8  -7   6    1.43    0.21
  -9  -7  -6    0.23    0.15
  -9  -7  -6    0.33    0.16
   9  -7   6    0.15    0.15
  10  -7   6    0.23    0.13
 -10  -7  -6   -0.03    0.12
 -10  -7  -6    0.03    0.17
 -11  -7  -6    0.88    0.20
 -11  -7  -6    1.15    0.24
  11  -7   6    0.99    0.21
 -10  -8   6    0.48    0.16
  10  -8  -6    0.79    0.16
 -10  -8   6    0.59    0.19
  10   8  -6    0.54    0.18
  -9  -8   6    0.97    0.20
  -9  -8   6    1.30    0.23
   9  -8  -6    1.27    0.19
   9   8  -6    0.91    0.22
  -8  -8   6    0.88    0.18
   8  -8  -6    0.99    0.18
  -8  -8   6    0.77    0.21
   8   8  -6    0.58    0.17
   7  -8  -6    0.25    0.11
  -7  -8   6    0.43    0.16
   7   8  -6    0.25    0.16
   6  -8  -6    0.90    0.14
   6  -8  -6    1.19    0.17
  -6  -8   6    0.98    0.20
   6   8  -6    0.73    0.18
   5  -8  -6    0.47    0.12
   5  -8  -6    0.54    0.14
  -5  -8   6    0.31    0.17
   5   8  -6    0.51    0.16
   4  -8  -6    2.61    0.26
  -4  -8   6    2.49    0.29
   4  -8  -6    2.49    0.23
   4   8  -6    2.04    0.28
   3  -8  -6    7.08    0.47
  -3  -8   6    6.72    0.53
   3  -8  -6    7.83    0.47
   3   8  -6    5.82    0.51
   2  -8  -6    0.21    0.09
  -2  -8   6    0.11    0.14
   2  -8  -6    0.33    0.12
   2   8  -6    0.24    0.15
  -1  -8   6    2.53    0.30
   1  -8  -6    2.98    0.28
   1  -8  -6    2.89    0.25
   1   8  -6    2.28    0.30
   0  -8   6    4.09    0.37
   0  -8  -6    4.22    0.35
   0  -8  -6    4.25    0.31
   0   8  -6    3.99    0.41
   1  -8   6    0.16    0.12
  -1  -8  -6    0.29    0.12
  -1  -8  -6    0.13    0.09
  -1   8  -6    0.24    0.18
   2  -8   6    0.18    0.14
  -2  -8  -6   -0.08    0.12
   2  -8   6    0.18    0.11
  -2   8  -6    0.16    0.14
   3  -8   6   11.75    0.77
   3  -8   6   11.01    0.76
  -3  -8  -6   13.54    0.77
  -3   8  -6   11.56    0.80
   4  -8   6    2.18    0.25
  -4  -8  -6    1.64    0.23
   4  -8   6    1.92    0.25
  -4   8  -6    2.20    0.29
   5  -8   6    6.79    0.52
   5  -8   6    6.38    0.50
  -5  -8  -6    6.72    0.49
  -5   8  -6    7.51    0.58
   6  -8   6    1.72    0.23
   6  -8   6    2.02    0.26
  -6  -8  -6    1.96    0.25
  -6   8  -6    1.86    0.28
  -7  -8  -6    1.71    0.24
   7  -8   6    1.58    0.24
  -8  -8  -6    2.57    0.30
   8  -8   6    2.64    0.31
   9  -8   6   -0.07    0.12
  -9  -8  -6    0.15    0.14
  10  -8   6    0.24    0.17
 -10  -8  -6    0.03    0.14
   9  -9  -6    0.25    0.13
  -9  -9   6   -0.31    0.13
   9   9  -6    0.04    0.14
  -8  -9   6    0.17    0.16
   8  -9  -6    0.21    0.15
   8   9  -6    0.32    0.19
   7  -9  -6    0.74    0.16
  -7  -9   6    0.65    0.20
   7   9  -6    0.68    0.19
  -6  -9   6    0.78    0.19
   6  -9  -6    1.00    0.17
   6   9  -6    0.60    0.18
  -5  -9   6    0.10    0.16
   5  -9  -6    0.25    0.12
   5  -9  -6    0.39    0.14
   5   9  -6    0.17    0.17
   4  -9  -6    5.32    0.38
   4  -9  -6    4.89    0.39
  -4  -9   6    5.28    0.44
   4   9  -6    4.52    0.44
  -3  -9   6    1.13    0.22
   3  -9  -6    1.00    0.17
   3  -9  -6    0.78    0.15
   3   9  -6    0.60    0.21
  -2  -9   6    6.76    0.56
   2  -9  -6    8.70    0.52
   2  -9  -6    7.77    0.53
   2   9  -6    7.05    0.60
   1  -9  -6    9.00    0.55
  -1  -9   6    7.78    0.62
   1  -9  -6    9.01    0.58
   1   9  -6    8.28    0.64
   0  -9  -6    0.62    0.13
   0  -9  -6    0.38    0.14
   0  -9   6    0.48    0.16
   0   9  -6    0.36    0.17
   1  -9   6    1.27    0.21
  -1  -9  -6    1.15    0.21
   1  -9   6    1.05    0.20
  -1   9  -6    1.36    0.24
   2  -9   6    1.96    0.28
   2  -9   6    1.99    0.27
  -2  -9  -6    2.53    0.28
  -2   9  -6    2.21    0.32
   3  -9   6    0.74    0.17
  -3  -9  -6    0.74    0.17
   3  -9   6    0.61    0.19
  -3   9  -6    1.00    0.22
  -4  -9  -6    0.19    0.14
   4  -9   6    0.46    0.16
   4  -9   6    0.23    0.15
  -4   9  -6    0.15    0.17
   5  -9   6    0.20    0.13
  -5  -9  -6    0.47    0.16
   5  -9   6    0.20    0.14
  -5   9  -6    0.54    0.20
  -6  -9  -6    1.30    0.23
   6  -9   6    0.68    0.18
  -6   9  -6    0.82    0.23
  -7  -9  -6    0.34    0.18
   7  -9   6    0.49    0.16
  -8  -9  -6    3.63    0.38
   8  -9   6    3.74    0.38
   7 -10  -6    0.89    0.20
  -7 -10   6    0.54    0.20
   7  10  -6    0.55    0.24
  -6 -10   6    0.96    0.23
   6 -10  -6    0.78    0.19
   6  10  -6    0.51    0.19
   5 -10  -6    0.19    0.12
  -5 -10   6    0.18    0.16
   5 -10  -6    0.31    0.13
   5  10  -6    0.16    0.16
  -4 -10   6   -0.06    0.14
   4 -10  -6    0.16    0.12
   4 -10  -6   -0.05    0.13
   4  10  -6   -0.07    0.17
   3 -10  -6    2.17    0.25
   3 -10  -6    2.15    0.25
  -3 -10   6    2.33    0.31
   3  10  -6    2.21    0.32
  -2 -10   6    0.46    0.18
   2 -10  -6    0.20    0.13
   2 -10  -6    0.40    0.14
   2  10  -6    0.40    0.18
   1 -10  -6    0.54    0.13
  -1 -10   6    0.53    0.17
   1 -10  -6    0.73    0.17
   1  10  -6    0.37    0.19
   0 -10   6    0.02    0.13
   0 -10   6    0.18    0.17
   0 -10  -6    0.27    0.14
   0  10  -6    0.06    0.16
   1 -10   6    0.55    0.17
  -1 -10  -6    0.19    0.16
   1 -10   6    0.18    0.17
  -1  10  -6    0.40    0.20
   2 -10   6    1.19    0.23
  -2 -10  -6    1.57    0.24
   2 -10   6    1.74    0.25
  -2  10  -6    1.98    0.30
  -3 -10  -6    0.88    0.19
   3 -10   6    0.72    0.21
   3 -10   6    0.89    0.20
  -3  10  -6    0.89    0.23
  -4 -10  -6    1.31    0.25
   4 -10   6    0.94    0.22
   4 -10   6    1.35    0.24
  -4  10  -6    1.23    0.26
   5 -10   6    1.94    0.29
   5 -10   6    2.39    0.31
  -5 -10  -6    2.13    0.30
  -5  10  -6    2.10    0.34
  -6 -10  -6    0.70    0.22
   6 -10   6    0.38    0.19
  -6  10  -6    0.27    0.21
   3 -11  -6    0.31    0.17
   3 -11  -6    0.15    0.14
  -3 -11   6    0.12    0.17
   3  11  -6    0.43    0.20
   2 -11  -6    5.82    0.44
  -2 -11   6    4.84    0.48
   2 -11  -6    5.85    0.47
  -2 -11   6    4.05    0.47
   2  11  -6    4.34    0.49
  -1 -11   6    5.45    0.50
  -1 -11   6    5.01    0.47
   1 -11  -6    6.01    0.49
   1  11  -6    4.81    0.53
   0 -11   6    0.16    0.15
   0 -11  -6    0.35    0.19
   0 -11   6    0.45    0.20
   0  11  -6    0.12    0.20
  -1 -11  -6    0.36    0.16
   1 -11   6    0.32    0.17
   1 -11   6    0.28    0.17
  -1  11  -6   -0.04    0.17
  -2 -11  -6    0.35    0.17
   2 -11   6    0.24    0.17
   2 -11   6    0.22    0.16
  -2  11  -6    0.06    0.18
  -3 -11  -6    0.37    0.17
   3 -11   6    0.30    0.17
   3 -11   6    0.60    0.18
  -3  11  -6    0.60    0.22
 -14   0   7    8.21    0.62
  14   0  -7    7.85    0.55
  13   0  -7    7.12    0.50
 -13   0   7    8.27    0.60
  12   0  -7    0.23    0.10
 -12   0   7    0.00    0.12
  11   0  -7    0.06    0.07
 -11   0   7    0.18    0.12
 -10   0   7    0.12    0.10
  10   0  -7   -0.05    0.06
   9   0  -7   18.26    1.09
  -9   0   7   21.30    1.15
  -8   0   7   25.45    1.40
  -8   0   7   25.37    1.34
   8   0  -7   22.84    1.34
   7   0  -7    1.18    0.13
  -7   0   7    1.35    0.17
   6   0  -7   11.17    0.65
  -6   0   7   11.63    0.68
  -5   0   7   13.52    0.79
   5   0  -7   13.76    0.77
   4   0  -7    1.03    0.11
  -4   0   7    1.43    0.15
   3   0  -7    6.60    0.39
  -3   0   7    6.40    0.41
  -2   0   7    0.10    0.07
   2   0  -7    0.28    0.06
  -1   0   7    1.25    0.13
   1   0  -7    1.19    0.11
   0   0   7   14.55    0.85
   0   0  -7   15.53    0.83
   0   0  -7   15.17    0.85
  -1   0  -7   20.69    1.12
   1   0   7   20.40    1.13
  -1   0  -7   20.41    1.13
   2   0   7   -0.03    0.05
  -2   0  -7   -0.06    0.05
  -2   0  -7    0.01    0.04
  -3   0  -7   23.70    1.25
  -3   0  -7   21.66    1.22
  -4   0  -7    2.33    0.20
  -4   0  -7    2.21    0.15
   4   0   7    2.09    0.14
   5   0   7   15.49    0.87
  -5   0  -7   17.21    0.93
   6   0   7   20.46    1.08
  -6   0  -7   19.70    1.14
  -7   0  -7    3.32    0.28
  -8   0  -7    1.42    0.19
  -9   0  -7    0.88    0.16
 -10   0  -7    2.72    0.29
 -12   0  -7    0.37    0.17
 -13   0  -7    0.25    0.15
 -14   0  -7    1.15    0.24
 -14  -1   7    0.48    0.23
  14  -1  -7    0.46    0.13
 -14   1   7    0.94    0.21
  14   1  -7    0.78    0.15
  13  -1  -7    0.69    0.14
 -13  -1   7    0.86    0.20
 -13   1   7    1.15    0.22
  13   1  -7    0.70    0.15
  12  -1  -7    0.95    0.15
 -12  -1   7    1.53    0.23
  12   1  -7    1.02    0.16
 -12   1   7    1.52    0.22
  11  -1  -7   -0.01    0.09
 -11  -1   7   -0.04    0.11
 -11   1   7    0.26    0.13
  11   1  -7    0.05    0.08
 -10  -1   7    1.61    0.21
  10  -1  -7    1.45    0.17
  10   1  -7    1.27    0.16
 -10   1   7    1.49    0.20
  -9  -1   7   14.94    0.80
  -9  -1   7   13.98    0.84
   9  -1  -7   13.54    0.79
   9   1  -7   12.31    0.79
  -9   1   7   14.18    0.85
  -8  -1   7   19.92    1.11
   8  -1  -7   18.90    1.06
  -8  -1   7   19.04    1.07
  -8   1   7   19.50    1.11
   8   1  -7   18.50    1.07
  -7  -1   7   27.05    1.39
   7  -1  -7   24.62    1.38
  -7  -1   7   24.69    1.42
   7   1  -7   24.42    1.39
  -7   1   7   25.71    1.42
   6  -1  -7   12.74    0.71
  -6  -1   7   12.92    0.75
  -6  -1   7   13.06    0.73
  -6   1   7   12.03    0.74
   6   1  -7   12.42    0.73
   5  -1  -7    2.19    0.17
  -5  -1   7    2.52    0.21
   5   1  -7    2.29    0.18
  -5   1   7    2.33    0.20
  -4  -1   7    4.34    0.32
   4  -1  -7    5.00    0.30
  -4   1   7    4.95    0.32
   4   1  -7    4.65    0.31
   3  -1  -7    9.26    0.52
  -3  -1   7    8.68    0.55
   3   1  -7    9.56    0.54
  -3   1   7    9.16    0.54
   2  -1  -7   13.34    0.73
  -2  -1   7   13.19    0.76
   2   1  -7   13.82    0.75
  -2   1   7   12.50    0.75
  -1  -1   7    2.83    0.22
   1  -1  -7    2.87    0.19
   1   1  -7    3.14    0.22
  -1   1   7    3.16    0.22
   0  -1  -7    8.59    0.50
   0  -1  -7    8.62    0.47
   0  -1   7    8.55    0.50
   0   1  -7    8.56    0.50
   0   1  -7    7.80    0.49
   0   1   7    7.72    0.49
  -1  -1  -7    1.04    0.13
  -1  -1  -7    1.27    0.11
   1  -1   7    1.32    0.14
  -1   1  -7    1.49    0.14
   1   1   7    1.47    0.14
  -1   1  -7    1.29    0.13
  -2  -1  -7    1.73    0.13
  -2  -1  -7    1.88    0.17
   2  -1   7    1.74    0.16
  -2   1  -7    1.89    0.17
  -2   1  -7    1.89    0.16
   2   1   7    1.95    0.16
  -3  -1  -7    1.14    0.09
  -3  -1  -7    1.34    0.15
  -3   1  -7    1.02    0.13
  -3   1  -7    1.12    0.12
  -4  -1  -7    1.92    0.19
   4  -1   7    1.79    0.15
  -4   1  -7    2.15    0.20
   4   1   7    2.29    0.12
  -4   1  -7    2.04    0.16
   4   1   7    2.11    0.12
   5  -1   7    0.46    0.07
  -5  -1  -7    0.47    0.10
  -5   1  -7    0.41    0.09
  -5   1  -7    0.43    0.07
   6  -1   7   18.60    1.01
  -6  -1  -7   18.34    1.06
  -6   1  -7   18.53    1.05
  -7  -1  -7    1.15    0.16
   7  -1   7    0.96    0.10
  -7   1  -7    1.13    0.15
  -8  -1  -7    2.52    0.26
  -8   1  -7    2.55    0.26
  -9  -1  -7    0.72    0.15
  -9   1  -7    0.59    0.14
 -10  -1  -7    0.31    0.13
 -10   1  -7    0.32    0.15
 -11  -1  -7    3.43    0.36
 -11   1  -7    3.36    0.34
 -12  -1  -7    2.03    0.28
 -12   1  -7    2.13    0.29
 -13  -1  -7    0.81    0.20
 -13   1  -7    0.76    0.20
 -14  -1  -7    0.15    0.19
 -14   1  -7    0.25    0.22
  14  -2  -7    3.02    0.29
 -14  -2   7    3.54    0.39
  14   2  -7    3.40    0.31
 -14   2   7    3.63    0.39
  13  -2  -7    0.54    0.14
 -13  -2   7    0.19    0.16
  13   2  -7    0.42    0.14
 -13   2   7    0.54    0.17
 -12  -2   7   -0.02    0.11
  12  -2  -7   -0.01    0.08
 -12   2   7   -0.07    0.11
  12   2  -7   -0.02    0.08
  11  -2  -7    0.97    0.14
 -11  -2   7    0.80    0.19
  11   2  -7    0.84    0.15
 -11   2   7    0.94    0.17
  10  -2  -7    3.41    0.26
 -10  -2   7    3.55    0.33
 -10   2   7    3.60    0.31
  10   2  -7    3.12    0.27
  -9  -2   7   16.35    0.95
   9  -2  -7   15.87    0.89
  -9  -2   7   15.28    0.91
   9   2  -7   14.76    0.91
  -9   2   7   16.48    0.94
  -8  -2   7    1.49    0.17
  -8  -2   7    1.36    0.19
   8  -2  -7    1.43    0.15
   8   2  -7    1.07    0.15
  -8   2   7    1.36    0.19
  -7  -2   7    2.98    0.26
   7  -2  -7    2.79    0.21
  -7  -2   7    2.70    0.23
   7   2  -7    2.86    0.23
  -7   2   7    2.78    0.24
   6  -2  -7   15.24    0.84
  -6  -2   7   14.76    0.88
  -6  -2   7   15.71    0.86
  -6   2   7   15.66    0.87
   6   2  -7   13.83    0.85
  -5  -2   7   18.90    1.07
   5  -2  -7   19.52    1.04
  -5  -2   7   18.87    1.06
   5   2  -7   17.59    1.06
  -5   2   7   19.73    1.07
  -4  -2   7    2.45    0.20
  -4  -2   7    2.34    0.20
   4  -2  -7    2.19    0.16
  -4   2   7    2.16    0.19
   4   2  -7    2.22    0.19
   3  -2  -7   24.93    1.30
  -3  -2   7   23.93    1.33
   3   2  -7   24.50    1.33
  -3   2   7   23.16    1.32
   2  -2  -7    2.02    0.15
  -2  -2   7    2.34    0.19
   2   2  -7    2.37    0.19
  -2   2   7    2.13    0.18
  -1  -2   7   19.17    1.07
   1  -2  -7   19.75    1.04
  -1   2   7   19.59    1.07
   1   2  -7   18.41    1.07
   0  -2   7   24.30    1.35
   0  -2  -7   24.72    1.35
   0  -2  -7   25.42    1.32
   0   2  -7   24.69    1.36
   0   2   7   24.32    1.35
  -1  -2  -7   21.91    1.12
  -1  -2  -7   20.55    1.16
   1  -2   7   20.64    1.16
  -1   2  -7   21.31    1.16
  -1   2  -7   20.11    1.17
   1   2   7   21.47    1.16
   2  -2   7    9.62    0.57
  -2  -2  -7   10.66    0.53
  -2  -2  -7    9.80    0.58
   2   2   7    9.37    0.57
  -2   2  -7    9.73    0.57
  -2   2  -7    8.86    0.57
  -3  -2  -7    2.50    0.21
   3  -2   7    2.78    0.20
  -3   2  -7    2.05    0.19
  -3   2  -7    2.36    0.20
   4  -2   7    8.78    0.52
  -4  -2  -7    8.94    0.54
  -4   2  -7    9.06    0.53
  -4   2  -7    8.46    0.53
   5  -2   7    8.41    0.50
  -5  -2  -7    9.18    0.54
  -5   2  -7    7.87    0.51
  -5   2  -7    8.33    0.51
  -6  -2  -7    4.89    0.36
   6  -2   7    4.90    0.32
  -6   2  -7    5.44    0.36
  -6   2  -7    5.14    0.34
   7  -2   7    4.42    0.29
  -7  -2  -7    4.32    0.34
  -7   2  -7    4.42    0.33
   8  -2   7    4.79    0.31
  -8  -2  -7    5.40    0.39
  -8   2  -7    4.67    0.36
  -9  -2  -7    0.63    0.15
  -9   2  -7    0.72    0.14
 -10  -2  -7    1.11    0.20
 -10   2  -7    1.18    0.20
 -11  -2  -7    1.62    0.24
 -11   2  -7    2.10    0.26
 -12  -2  -7    2.36    0.30
 -12   2  -7    1.59    0.24
 -13  -2  -7    0.55    0.19
 -13   2  -7    0.68    0.19
 -14  -3   7    0.32    0.19
  14  -3  -7    0.25    0.12
  14   3  -7    0.23    0.13
 -14   3   7    0.60    0.18
  13  -3  -7    2.48    0.25
 -13  -3   7    2.59    0.33
 -13   3   7    2.62    0.31
  13   3  -7    1.79    0.23
 -12  -3   7    0.55    0.17
  12  -3  -7    0.40    0.13
 -12   3   7    0.60    0.18
  12   3  -7    0.64    0.14
  11  -3  -7    1.36    0.17
 -11  -3   7    1.16    0.20
  11   3  -7    1.33    0.18
 -11   3   7    1.55    0.21
 -10  -3   7    1.13    0.20
  10  -3  -7    1.23    0.15
  10   3  -7    1.25    0.17
 -10   3   7    1.42    0.20
  -9  -3   7   11.27    0.71
   9  -3  -7   12.43    0.69
  -9  -3   7   11.74    0.74
  -9   3   7   11.58    0.72
   9   3  -7   10.89    0.70
  -8  -3   7    5.69    0.41
  -8  -3   7    6.16    0.43
   8  -3  -7    6.15    0.39
   8   3  -7    5.36    0.41
  -8   3   7    6.70    0.42
  -7  -3   7   25.56    1.39
  -7  -3   7   25.15    1.40
   7  -3  -7   24.79    1.36
  -7   3   7   25.45    1.39
   7   3  -7   23.14    1.38
   6  -3  -7    1.81    0.15
  -6  -3   7    1.41    0.17
  -6  -3   7    1.30    0.17
  -6   3   7    1.47    0.17
   6   3  -7    1.42    0.17
   5  -3  -7    2.03    0.15
  -5  -3   7    1.84    0.19
  -5  -3   7    1.58    0.18
  -5   3   7    1.70    0.17
   5   3  -7    1.63    0.18
   4  -3  -7    2.06    0.16
  -4  -3   7    2.28    0.20
  -4  -3   7    2.23    0.20
  -4   3   7    2.02    0.18
   4   3  -7    2.06    0.20
   3  -3  -7    2.43    0.17
  -3  -3   7    2.66    0.22
  -3  -3   7    2.16    0.20
   3   3  -7    2.29    0.23
  -3   3   7    3.02    0.20
  -2  -3   7    2.51    0.22
  -2  -3   7    2.67    0.20
   2  -3  -7    2.58    0.17
   2   3  -7    2.52    0.23
  -2   3   7    2.42    0.20
  -1  -3   7    0.28    0.08
   1  -3  -7    0.18    0.04
  -1  -3   7    0.13    0.07
  -1   3   7    0.21    0.07
   1   3  -7    0.24    0.08
   0  -3   7    7.26    0.44
   0  -3  -7    6.67    0.39
   0  -3  -7    6.95    0.42
   0  -3   7    7.33    0.43
   0   3  -7    6.51    0.44
   0   3   7    6.70    0.42
   1  -3   7   20.65    1.21
  -1  -3  -7   23.08    1.18
  -1  -3  -7   22.42    1.22
  -1   3  -7   21.76    1.21
   1   3   7   22.43    1.22
  -1   3  -7   21.79    1.24
   2  -3   7    8.11    0.53
  -2  -3  -7    9.70    0.49
  -2  -3  -7    8.15    0.54
  -2  -3  -7    9.97    0.54
  -2   3  -7    8.38    0.56
  -2   3  -7    9.61    0.54
   2   3   7    9.36    0.55
  -3  -3  -7    1.62    0.15
  -3  -3  -7    1.60    0.17
   3  -3   7    1.41    0.16
  -3   3  -7    1.68    0.16
  -3   3  -7    1.57    0.17
   4  -3   7   10.39    0.64
  -4  -3  -7   10.66    0.65
  -4  -3  -7   13.13    0.65
   4  -3   7   10.78    0.65
  -4   3  -7   11.29    0.65
  -4   3  -7   10.10    0.66
   5  -3   7    3.39    0.26
  -5  -3  -7    4.11    0.25
  -5  -3  -7    3.26    0.28
  -5   3  -7    3.24    0.28
  -5   3  -7    3.34    0.27
  -6  -3  -7   15.03    0.91
  -6  -3  -7   17.94    0.89
   6  -3   7   14.64    0.88
  -6   3  -7   15.10    0.90
  -6   3  -7   15.23    0.89
  -7  -3  -7    3.88    0.32
   7  -3   7    3.14    0.26
  -7   3  -7    3.80    0.29
  -8  -3  -7    1.10    0.19
   8  -3   7    1.13    0.13
   8  -3   7    1.13    0.14
  -8   3  -7    0.85    0.14
   9  -3   7    0.47    0.09
  -9  -3  -7    0.36    0.13
  -9   3  -7    0.44    0.12
 -10  -3  -7    0.99    0.19
 -10   3  -7    0.88    0.16
 -11  -3  -7    0.87    0.21
 -11   3  -7    0.57    0.15
 -12  -3  -7    1.03    0.22
 -12   3  -7    1.22    0.22
 -13  -3  -7    3.10    0.35
 -13   3  -7    2.26    0.29
  13  -4  -7    1.90    0.22
 -13  -4   7    1.57    0.26
  13   4  -7    1.42    0.21
 -13   4   7    1.93    0.27
 -12  -4   7    1.98    0.28
  12  -4  -7    1.54    0.20
  12   4  -7    1.37    0.20
 -12   4   7    1.87    0.24
  11  -4  -7    0.05    0.09
 -11  -4   7   -0.06    0.10
 -11   4   7    0.02    0.10
  11   4  -7    0.05    0.09
 -10  -4   7    2.64    0.30
  10  -4  -7    2.39    0.22
 -10  -4   7    2.39    0.26
  10   4  -7    2.07    0.24
 -10   4   7    2.50    0.26
   9  -4  -7    1.43    0.16
  -9  -4   7    1.28    0.19
  -9  -4   7    1.32    0.20
  -9   4   7    1.14    0.18
   9   4  -7    1.28    0.19
  -8  -4   7    2.20    0.23
   8  -4  -7    2.09    0.20
  -8  -4   7    2.44    0.25
   8   4  -7    1.97    0.22
  -8   4   7    2.25    0.23
  -7  -4   7    3.12    0.28
   7  -4  -7    3.30    0.23
  -7  -4   7    2.95    0.29
   7   4  -7    2.29    0.25
  -7   4   7    2.89    0.25
   6  -4  -7    1.74    0.16
  -6  -4   7    1.86    0.20
  -6  -4   7    1.61    0.20
  -6   4   7    1.52    0.17
   6   4  -7    1.57    0.20
  -5  -4   7    0.94    0.15
   5  -4  -7    1.65    0.14
  -5  -4   7    1.24    0.16
  -5   4   7    1.27    0.14
   5   4  -7    1.24    0.17
  -4  -4   7    5.47    0.38
   4  -4  -7    5.67    0.34
  -4  -4   7    5.72    0.37
  -4   4   7    5.32    0.35
   4   4  -7    5.01    0.38
   3  -4  -7    9.41    0.53
  -3  -4   7    9.40    0.57
  -3  -4   7    8.50    0.55
  -3   4   7    9.47    0.54
   3   4  -7    8.81    0.57
  -2  -4   7    3.94    0.30
  -2  -4   7    4.04    0.29
   2  -4  -7    4.06    0.27
   2  -4  -7    4.00    0.25
   2   4  -7    4.09    0.31
  -2   4   7    3.97    0.27
  -1  -4   7   12.49    0.74
   1  -4  -7   13.58    0.74
   1  -4  -7   12.92    0.72
  -1  -4   7   12.70    0.76
   1   4  -7   12.78    0.78
  -1   4   7   13.47    0.74
   0  -4   7    4.27    0.29
   0  -4  -7    4.22    0.29
   0  -4   7    4.15    0.31
   0  -4  -7    4.24    0.26
   0  -4  -7    4.45    0.28
   0   4  -7    4.13    0.32
   0   4   7    4.16    0.29
  -1  -4  -7    3.60    0.26
  -1  -4  -7    3.46    0.25
  -1  -4  -7    3.50    0.21
   1  -4   7    3.68    0.27
   1  -4   7    3.45    0.25
   1   4   7    3.68    0.25
  -1   4  -7    3.17    0.29
   2  -4   7    5.81    0.35
  -2  -4  -7    5.84    0.31
  -2  -4  -7    5.60    0.35
  -2  -4  -7    5.33    0.36
   2  -4   7    4.98    0.36
  -2   4  -7    5.37    0.40
   2   4   7    5.22    0.36
  -2   4  -7    5.28    0.35
   3  -4   7    4.43    0.31
  -3  -4  -7    4.63    0.30
   3  -4   7    4.15    0.30
  -3  -4  -7    4.34    0.31
  -3   4  -7    4.51    0.30
  -3   4  -7    4.48    0.35
   4  -4   7    3.43    0.26
   4  -4   7    3.40    0.27
  -4  -4  -7    3.78    0.27
   4  -4   7    3.66    0.27
  -4  -4  -7    4.08    0.27
  -4   4  -7    3.54    0.26
  -4   4  -7    3.91    0.30
   5  -4   7    4.93    0.33
   5  -4   7    3.98    0.32
  -5  -4  -7    4.54    0.34
  -5  -4  -7    5.06    0.32
  -5   4  -7    4.23    0.32
  -5   4  -7    5.10    0.36
  -6  -4  -7    1.84    0.21
  -6  -4  -7    2.68    0.22
   6  -4   7    2.02    0.20
   6  -4   7    2.00    0.21
  -6   4  -7    1.74    0.21
  -6   4  -7    1.73    0.18
   7  -4   7    3.82    0.30
   7  -4   7    3.89    0.30
  -7  -4  -7    4.52    0.32
  -7  -4  -7    4.89    0.35
  -7   4  -7    4.12    0.31
  -8  -4  -7    1.64    0.17
  -8  -4  -7    1.25    0.18
   8  -4   7    1.06    0.16
  -8   4  -7    1.23    0.17
  -9  -4  -7    0.37    0.16
   9  -4   7    0.52    0.11
  -9  -4  -7    0.30    0.10
  -9   4  -7    0.44    0.13
 -10  -4  -7    2.23    0.29
  10  -4   7    2.30    0.22
 -10   4  -7    1.99    0.24
 -11  -4  -7    0.73    0.19
 -11   4  -7    0.85    0.18
 -12  -4  -7    1.29    0.24
 -12   4  -7    1.53    0.23
 -13  -4  -7   -0.11    0.20
 -13   4  -7    0.09    0.14
  13  -5  -7    4.21    0.37
 -13  -5   7    4.42    0.44
  13   5  -7    3.53    0.36
  12  -5  -7    0.80    0.15
 -12  -5   7    0.75    0.22
  12   5  -7    0.37    0.14
 -11  -5   7    1.25    0.20
  11  -5  -7    0.74    0.15
  11   5  -7    0.71    0.17
 -10  -5   7    2.02    0.25
  10  -5  -7    2.32    0.23
 -10  -5   7    2.36    0.27
  10   5  -7    1.67    0.23
 -10   5   7    1.93    0.26
  -9  -5   7    1.81    0.23
   9  -5  -7    1.99    0.20
  -9  -5   7    1.75    0.23
   9   5  -7    1.43    0.20
  -9   5   7    1.58    0.20
  -8  -5   7    0.84    0.17
  -8  -5   7    0.89    0.16
   8  -5  -7    1.08    0.15
  -8   5   7    1.09    0.16
   8   5  -7    0.68    0.17
  -7  -5   7    8.31    0.55
  -7  -5   7    8.02    0.56
   7  -5  -7    8.98    0.52
   7   5  -7    6.90    0.54
  -7   5   7    8.97    0.53
  -6  -5   7    7.83    0.53
   6  -5  -7    7.66    0.47
  -6  -5   7    7.44    0.50
  -6   5   7    7.70    0.48
   6   5  -7    7.33    0.52
  -5  -5   7    1.45    0.19
  -5  -5   7    1.67    0.19
   5  -5  -7    1.64    0.16
   5   5  -7    1.48    0.20
  -5   5   7    1.61    0.16
   4  -5  -7    3.61    0.25
  -4  -5   7    3.35    0.29
  -4  -5   7    3.28    0.27
  -4   5   7    2.89    0.24
   4   5  -7    2.92    0.28
  -3  -5   7    6.09    0.43
   3  -5  -7    6.34    0.38
   3  -5  -7    6.10    0.39
  -3  -5   7    6.41    0.41
   3   5  -7    5.92    0.44
  -3   5   7    6.14    0.39
  -2  -5   7    6.09    0.45
  -2  -5   7    7.14    0.43
   2  -5  -7    7.12    0.41
   2  -5  -7    6.93    0.42
  -2   5   7    7.16    0.42
   2   5  -7    5.77    0.46
   1  -5  -7    4.28    0.26
   1  -5  -7    3.91    0.27
  -1  -5   7    3.92    0.28
  -1  -5   7    3.41    0.31
   1   5  -7    3.72    0.32
  -1   5   7    3.85    0.27
   0  -5  -7    9.36    0.53
   0  -5  -7    9.24    0.56
   0  -5   7    8.81    0.58
   0  -5   7    9.35    0.56
   0  -5  -7    9.39    0.55
   0   5   7    9.88    0.55
   0   5  -7    9.35    0.61
   1  -5   7   15.02    0.85
  -1  -5  -7   14.91    0.85
   1  -5   7   14.47    0.88
  -1  -5  -7   15.40    0.86
  -1  -5  -7   15.43    0.82
  -1   5  -7   14.68    0.91
   1   5   7   15.27    0.85
   2  -5   7    0.31    0.08
  -2  -5  -7    0.44    0.06
  -2  -5  -7    0.34    0.09
   2  -5   7    0.49    0.11
  -2  -5  -7    0.32    0.09
  -2   5  -7    0.19    0.11
   2   5   7    0.47    0.09
   3  -5   7    1.54    0.16
  -3  -5  -7    1.57    0.18
   3  -5   7    1.87    0.20
  -3  -5  -7    1.44    0.17
  -3   5  -7    1.63    0.16
  -3   5  -7    1.64    0.21
  -4  -5  -7    6.96    0.45
  -4  -5  -7    7.40    0.46
   4  -5   7    6.85    0.46
   4  -5   7    6.87    0.43
   4  -5   7    6.78    0.47
  -4   5  -7    7.00    0.43
  -4   5  -7    7.19    0.49
   5  -5   7    8.74    0.54
  -5  -5  -7    7.82    0.53
   5  -5   7    8.22    0.51
  -5  -5  -7    9.36    0.55
   5  -5   7    8.32    0.55
  -5   5  -7    8.75    0.58
  -5   5  -7    8.26    0.51
  -6  -5  -7    6.74    0.42
   6  -5   7    6.19    0.43
   6  -5   7    5.32    0.39
  -6  -5  -7    5.87    0.42
  -6   5  -7    6.69    0.47
  -6   5  -7    5.64    0.39
   7  -5   7    2.27    0.22
  -7  -5  -7    2.38    0.25
  -7  -5  -7    2.87    0.25
   7  -5   7    2.03    0.22
  -7   5  -7    2.75    0.28
  -7   5  -7    1.78    0.20
  -8  -5  -7    0.18    0.10
  -8  -5  -7    0.16    0.13
   8  -5   7    0.16    0.11
  -8   5  -7    0.00    0.09
  -9  -5  -7    0.56    0.14
  -9  -5  -7    0.26    0.14
   9  -5   7    0.53    0.14
  -9   5  -7    0.42    0.12
 -10  -5  -7    2.92    0.28
  10  -5   7    2.73    0.26
 -10  -5  -7    2.37    0.29
 -10   5  -7    2.20    0.25
 -11  -5  -7    2.08    0.27
 -11   5  -7    1.23    0.19
 -12  -5  -7    1.16    0.27
  12  -6  -7    1.73    0.23
 -12  -6   7    1.52    0.27
  12   6  -7    1.20    0.23
  11  -6  -7    0.04    0.13
 -11  -6   7    0.19    0.16
  11   6  -7    0.15    0.13
  10  -6  -7    2.42    0.24
 -10  -6   7    2.36    0.28
 -10  -6   7    1.81    0.26
  10   6  -7    1.33    0.23
  -9  -6   7    2.35    0.28
   9  -6  -7    3.21    0.26
  -9  -6   7    2.29    0.27
   9   6  -7    1.82    0.26
  -8  -6   7    0.01    0.11
  -8  -6   7    0.02    0.11
   8  -6  -7    0.10    0.09
   8   6  -7    0.07    0.10
  -7  -6   7    3.45    0.32
   7  -6  -7    4.03    0.30
  -7  -6   7    4.47    0.35
   7   6  -7    3.43    0.33
  -6  -6   7    3.00    0.32
  -6  -6   7    3.47    0.29
   6  -6  -7    3.46    0.26
   6   6  -7    3.02    0.30
   5  -6  -7    1.99    0.20
  -5  -6   7    1.96    0.24
  -5  -6   7    2.18    0.22
   5  -6  -7    2.43    0.20
   5   6  -7    1.88    0.24
  -4  -6   7    5.83    0.45
   4  -6  -7    6.99    0.41
  -4  -6   7    5.80    0.41
   4  -6  -7    6.57    0.40
   4   6  -7    5.52    0.45
   3  -6  -7    7.15    0.43
   3  -6  -7    7.29    0.43
  -3  -6   7    6.81    0.44
  -3  -6   7    6.65    0.48
   3   6  -7    5.91    0.48
  -3   6   7    6.82    0.42
   2  -6  -7    1.12    0.14
  -2  -6   7    1.37    0.15
   2  -6  -7    1.37    0.14
  -2  -6   7    1.29    0.19
  -2   6   7    1.27    0.14
   2   6  -7    1.16    0.19
  -1  -6   7   11.84    0.70
  -1  -6   7   11.59    0.74
   1  -6  -7   12.51    0.69
   1  -6  -7   11.83    0.71
  -1   6   7   12.85    0.69
   1   6  -7   11.11    0.76
   0  -6  -7    6.40    0.37
   0  -6  -7    6.06    0.40
   0  -6   7    5.73    0.43
   0  -6   7    5.66    0.38
   0   6  -7    5.42    0.44
   0   6   7    6.17    0.38
  -1  -6  -7    0.25    0.10
  -1  -6  -7    0.42    0.07
   1  -6   7    0.18    0.12
  -1  -6  -7    0.36    0.08
   1  -6   7    0.40    0.09
   1   6   7    0.38    0.09
  -1   6  -7    0.47    0.14
  -2  -6  -7    3.85    0.29
   2  -6   7    3.26    0.30
   2  -6   7    3.79    0.26
  -2  -6  -7    3.49    0.27
   2   6   7    3.93    0.27
  -2   6  -7    3.67    0.33
   3  -6   7    8.21    0.49
   3  -6   7    7.43    0.54
  -3  -6  -7    8.57    0.51
   3  -6   7    7.51    0.54
  -3  -6  -7    8.55    0.53
  -3   6  -7    8.81    0.59
  -4  -6  -7    8.20    0.49
   4  -6   7    6.86    0.48
   4  -6   7    6.49    0.49
  -4  -6  -7    7.72    0.47
   4  -6   7    6.77    0.44
  -4   6  -7    7.54    0.53
  -4   6  -7    7.08    0.44
   5  -6   7    2.04    0.23
  -5  -6  -7    2.24    0.22
  -5  -6  -7    2.69    0.24
   5  -6   7    2.26    0.26
   5  -6   7    2.40    0.21
  -5   6  -7    2.04    0.27
  -5   6  -7    2.55    0.21
  -6  -6  -7    0.36    0.12
  -6  -6  -7    0.32    0.14
   6  -6   7    0.05    0.08
   6  -6   7    0.30    0.11
   6  -6   7    0.68    0.14
  -6   6  -7    0.27    0.10
  -6   6  -7    0.29    0.14
   7  -6   7    0.54    0.12
  -7  -6  -7    0.98    0.17
   7  -6   7    0.69    0.22
   7  -6   7    0.49    0.13
  -7  -6  -7    0.68    0.16
  -7   6  -7    0.56    0.18
  -8  -6  -7   -0.01    0.10
   8  -6   7    0.09    0.12
  -8  -6  -7    0.20    0.11
   9  -6   7    0.23    0.12
  -9  -6  -7    0.18    0.14
  -9  -6  -7    0.42    0.15
  10  -6   7    1.12    0.19
 -10  -6  -7    1.11    0.19
 -10  -6  -7    0.88    0.21
  11  -6   7    1.34    0.20
 -11  -6  -7    1.41    0.26
  11  -7  -7    1.70    0.22
 -11  -7   7    1.00    0.23
  11   7  -7    1.22    0.22
 -10  -7   7    1.09    0.22
  10  -7  -7    1.17    0.18
 -10  -7   7    0.99    0.21
  10   7  -7    0.98    0.22
  -9  -7   7    0.48    0.16
   9  -7  -7    0.71    0.15
  -9  -7   7    0.63    0.17
   9   7  -7    0.54    0.16
  -8  -7   7    0.09    0.10
  -8  -7   7    0.25    0.14
   8  -7  -7    0.13    0.10
   8   7  -7    0.18    0.13
  -7  -7   7    0.79    0.16
   7  -7  -7    0.75    0.15
  -7  -7   7    0.50    0.18
   7   7  -7    0.45    0.15
   6  -7  -7    7.52    0.47
  -6  -7   7    6.28    0.46
  -6  -7   7    6.27    0.50
   6  -7  -7    7.88    0.45
   6   7  -7    5.59    0.49
  -5  -7   7    0.68    0.17
  -5  -7   7    0.44    0.12
   5  -7  -7    1.13    0.16
   5  -7  -7    0.95    0.13
   5   7  -7    0.79    0.19
  -4  -7   7    1.82    0.25
   4  -7  -7    2.15    0.20
  -4  -7   7    1.68    0.20
   4  -7  -7    2.04    0.20
   4   7  -7    1.81    0.26
   3  -7  -7    1.24    0.14
  -3  -7   7    0.58    0.12
   3  -7  -7    0.75    0.14
  -3  -7   7    0.60    0.17
   3   7  -7    0.58    0.16
   2  -7  -7    3.68    0.29
  -2  -7   7    3.59    0.27
   2  -7  -7    3.90    0.27
  -2  -7   7    3.19    0.33
   2   7  -7    3.43    0.34
  -1  -7   7    8.16    0.52
   1  -7  -7    9.46    0.56
  -1  -7   7    7.28    0.57
   1  -7  -7    9.39    0.53
   1   7  -7    8.55    0.61
   0  -7  -7    3.53    0.24
   0  -7   7    3.07    0.24
   0  -7   7    3.16    0.32
   0  -7  -7    2.88    0.29
   0   7  -7    2.88    0.32
  -1  -7  -7    8.85    0.57
   1  -7   7    7.98    0.58
  -1  -7  -7    9.09    0.52
  -1   7  -7    8.94    0.63
  -2  -7  -7    3.49    0.30
   2  -7   7    3.21    0.31
  -2   7  -7    3.41    0.34
   3  -7   7   -0.05    0.09
  -3  -7  -7   -0.03    0.10
   3  -7   7    0.04    0.10
  -3  -7  -7   -0.07    0.07
  -3   7  -7    0.14    0.13
   4  -7   7    1.23    0.19
   4  -7   7    1.20    0.20
  -4  -7  -7    1.50    0.20
  -4  -7  -7    1.17    0.16
  -4   7  -7    1.06    0.21
   5  -7   7    3.58    0.33
  -5  -7  -7    3.78    0.30
   5  -7   7    3.70    0.36
  -5  -7  -7    3.96    0.33
  -5   7  -7    3.40    0.38
   6  -7   7    1.00    0.17
  -6  -7  -7    1.06    0.16
  -6  -7  -7    1.08    0.20
   6  -7   7    0.85    0.19
  -6   7  -7    0.93    0.22
   7  -7   7    2.13    0.28
  -7  -7  -7    2.64    0.29
  -7  -7  -7    2.88    0.27
  -7   7  -7    2.79    0.34
  -8  -7  -7    0.27    0.14
   8  -7   7    0.38    0.14
  -8  -7  -7    0.33    0.13
   9  -7   7    1.17    0.20
  -9  -7  -7    1.62    0.24
  -9  -7  -7    1.06    0.21
 -10  -7  -7    2.72    0.34
  10  -7   7    3.52    0.34
 -10  -7  -7    3.58    0.33
 -10  -8   7    0.59    0.20
  10  -8  -7    0.48    0.15
 -10  -8   7    0.36    0.16
  10   8  -7    0.43    0.19
  -9  -8   7    1.29    0.24
  -9  -8   7    1.43    0.22
   9  -8  -7    2.15    0.24
   9   8  -7    1.49    0.26
  -8  -8   7    0.75    0.19
   8  -8  -7    0.78    0.16
  -8  -8   7    0.73    0.19
   8   8  -7    0.70    0.19
   7  -8  -7    0.26    0.12
  -7  -8   7   -0.03    0.16
   7   8  -7    0.15    0.13
   6  -8  -7    0.15    0.10
  -6  -8   7    0.25    0.17
   6  -8  -7    0.22    0.11
   6   8  -7    0.13    0.13
   5  -8  -7    1.33    0.18
  -5  -8   7    1.04    0.22
   5  -8  -7    1.37    0.18
   5   8  -7    1.57    0.24
   4  -8  -7    1.38    0.17
   4  -8  -7    1.24    0.18
  -4  -8   7    1.40    0.23
   4   8  -7    1.22    0.22
   3  -8  -7    1.70    0.18
  -3  -8   7    1.25    0.22
   3  -8  -7    1.52    0.19
   3   8  -7    1.06    0.22
   2  -8  -7    3.47    0.32
   2  -8  -7    4.12    0.29
  -2  -8   7    3.49    0.38
   2   8  -7    3.51    0.38
   1  -8  -7    1.76    0.20
   1  -8  -7    1.66    0.18
  -1  -8   7    1.11    0.23
   1   8  -7    1.08    0.24
   0  -8  -7    5.33    0.36
   0  -8  -7    5.05    0.40
   0  -8   7    5.28    0.43
   0   8  -7    5.65    0.46
  -1  -8  -7    1.67    0.21
   1  -8   7    1.67    0.24
  -1   8  -7    1.58    0.25
   2  -8   7    0.31    0.14
  -2  -8  -7    0.22    0.12
   2  -8   7    0.26    0.12
  -2   8  -7    0.00    0.13
   3  -8   7    4.63    0.39
  -3  -8  -7    5.08    0.39
   3  -8   7    4.39    0.39
  -3   8  -7    4.23    0.43
  -4  -8  -7    7.63    0.51
   4  -8   7    7.08    0.51
   4  -8   7    6.58    0.51
  -4   8  -7    6.72    0.56
   5  -8   7    1.92    0.26
   5  -8   7    1.73    0.24
  -5  -8  -7    1.91    0.26
  -5   8  -7    2.22    0.30
   6  -8   7    0.18    0.16
  -6  -8  -7    0.40    0.15
   6  -8   7    0.12    0.14
  -6   8  -7    0.35    0.20
  -7  -8  -7    0.10    0.14
   7  -8   7    0.01    0.12
  -7   8  -7    0.18    0.17
   8  -8   7    0.27    0.17
  -8  -8  -7   -0.30    0.15
   9  -8   7    2.16    0.28
  -9  -8  -7    2.07    0.27
  -8  -9   7    0.08    0.16
   8  -9  -7    0.34    0.16
   8   9  -7    0.08    0.17
   7  -9  -7    0.12    0.14
  -7  -9   7   -0.06    0.13
   7   9  -7    0.12    0.15
   6  -9  -7    0.13    0.13
  -6  -9   7   -0.02    0.17
   6   9  -7   -0.15    0.12
   5  -9  -7    0.38    0.12
   5  -9  -7    0.35    0.15
  -5  -9   7    0.53    0.17
   5   9  -7    0.35    0.17
   4  -9  -7    1.09    0.18
   4  -9  -7    1.37    0.19
  -4  -9   7    1.18    0.22
   4   9  -7    0.93    0.22
  -3  -9   7    1.16    0.23
   3  -9  -7    2.19    0.23
   3  -9  -7    1.88    0.23
   3   9  -7    1.43    0.28
  -2  -9   7    1.93    0.28
   2  -9  -7    2.13    0.26
   2  -9  -7    2.47    0.23
   2   9  -7    1.76    0.28
   1  -9  -7    7.47    0.50
   1  -9  -7    7.88    0.53
  -1  -9   7    6.90    0.58
   1   9  -7    7.53    0.61
   0  -9  -7    3.51    0.31
   0  -9   7    2.69    0.33
   0   9  -7    3.15    0.37
   1  -9   7    0.39    0.16
   1  -9   7    0.63    0.18
  -1  -9  -7    0.87    0.18
  -1   9  -7    0.66    0.20
  -2  -9  -7    2.89    0.30
   2  -9   7    3.32    0.33
   2  -9   7    2.91    0.32
  -2   9  -7    2.81    0.36
  -3  -9  -7    0.16    0.13
   3  -9   7    0.15    0.14
   3  -9   7    0.17    0.16
  -3   9  -7    0.47    0.19
   4  -9   7    0.42    0.16
   4  -9   7    0.52    0.18
  -4  -9  -7    0.34    0.15
  -4   9  -7    0.38    0.19
   5  -9   7    1.76    0.26
   5  -9   7    2.82    0.31
  -5  -9  -7    2.35    0.28
  -5   9  -7    1.99    0.31
  -6  -9  -7    0.25    0.18
   6  -9   7    0.13    0.14
  -6   9  -7    0.56    0.20
  -7  -9  -7    2.39    0.31
   7  -9   7    2.06    0.28
  -8  -9  -7    0.97    0.24
   8  -9   7    1.23    0.23
   6 -10  -7    1.11    0.19
  -6 -10   7    0.49    0.20
   6  10  -7    1.10    0.24
  -5 -10   7    0.62    0.21
   5 -10  -7    1.44    0.20
   5  10  -7    0.89    0.23
   4 -10  -7    0.16    0.12
  -4 -10   7   -0.08    0.18
   4 -10  -7    0.04    0.11
   4  10  -7    0.22    0.19
  -3 -10   7    3.17    0.40
   3 -10  -7    3.79    0.35
   3 -10  -7    3.78    0.34
   3  10  -7    3.18    0.39
  -2 -10   7    1.48    0.27
   2 -10  -7    1.34    0.22
   2 -10  -7    1.82    0.22
   2  10  -7    1.86    0.31
   1 -10  -7    1.21    0.21
  -1 -10   7    1.29    0.24
   1  10  -7    1.30    0.29
   0 -10  -7    3.90    0.35
   0 -10   7    3.08    0.36
   0 -10   7    3.14    0.35
   0  10  -7    2.68    0.39
   1 -10   7   -0.04    0.15
  -1 -10  -7    0.21    0.17
   1 -10   7    0.25    0.15
  -1  10  -7   -0.01    0.19
   2 -10   7    1.88    0.27
  -2 -10  -7    1.75    0.26
   2 -10   7    1.94    0.28
  -2  10  -7    2.57    0.35
   3 -10   7    1.18    0.25
   3 -10   7    1.46    0.27
  -3 -10  -7    1.49    0.25
  -3  10  -7    1.50    0.31
   4 -10   7    1.23    0.25
  -4 -10  -7    1.47    0.23
   4 -10   7    0.74    0.21
  -4  10  -7    0.78    0.24
   5 -10   7   -0.09    0.16
  -5 -10  -7    0.24    0.19
   5 -10   7    0.06    0.18
  -5  10  -7   -0.17    0.16
  -2 -11   7   -0.12    0.15
   2 -11  -7    0.03    0.17
   2  11  -7    0.13    0.22
  -1 -11   7    5.84    0.56
  -1 -11   7    5.42    0.50
   1 -11  -7    6.14    0.48
   1  11  -7    5.79    0.55
   0 -11   7    0.26    0.17
   0 -11  -7    0.45    0.18
   0 -11   7    0.72    0.21
   0  11  -7    0.36    0.21
   1 -11   7    0.78    0.25
   1 -11   7    1.19    0.23
  -1 -11  -7    1.21    0.23
  -1  11  -7    0.68    0.25
 -14   0   8    0.29    0.21
  14   0  -8    0.15    0.11
  13   0  -8    0.03    0.09
 -13   0   8    0.00    0.14
 -12   0   8    0.86    0.19
  12   0  -8    0.59    0.13
  11   0  -8   -0.02    0.08
 -11   0   8   -0.08    0.11
 -10   0   8    0.64    0.15
  10   0  -8    0.43    0.11
  -9   0   8   14.87    0.89
   9   0  -8   14.09    0.83
  -8   0   8    9.69    0.63
  -8   0   8   10.17    0.58
   8   0  -8    9.22    0.58
   7   0  -8   16.56    0.96
  -7   0   8   17.89    1.00
   6   0  -8   10.27    0.61
  -6   0   8   10.94    0.66
   5   0  -8   45.85    2.44
  -5   0   8   45.22    2.47
   4   0  -8    0.44    0.08
  -4   0   8    0.30    0.09
   3   0  -8    3.77    0.25
  -3   0   8    3.64    0.27
   2   0  -8    0.93    0.10
  -2   0   8    0.80    0.11
  -1   0   8   13.05    0.76
   1   0  -8   13.05    0.73
   0   0  -8    2.99    0.24
   0   0  -8    3.09    0.21
   0   0   8    2.87    0.24
   1   0   8    0.17    0.07
  -1   0  -8    0.17    0.07
  -1   0  -8    0.13    0.06
   2   0   8    4.91    0.33
  -2   0  -8    4.96    0.33
  -2   0  -8    4.68    0.30
  -3   0  -8    1.10    0.11
  -3   0  -8    1.35    0.15
   3   0   8    1.67    0.16
   4   0   8    1.05    0.09
  -4   0  -8    1.20    0.14
  -4   0  -8    0.94    0.10
   5   0   8   -0.03    0.03
  -5   0  -8    0.11    0.04
  -5   0  -8   -0.03    0.07
  -6   0  -8   24.75    1.39
  -7   0  -8    1.64    0.20
  -8   0  -8    0.17    0.12
  -9   0  -8    0.02    0.10
 -10   0  -8    0.02    0.13
 -11   0  -8    0.67    0.20
 -12   0  -8    0.29    0.16
 -13   0  -8    0.30    0.17
 -14  -1   8    2.23    0.31
  14  -1  -8    1.94    0.24
 -14   1   8    2.26    0.31
  14   1  -8    2.16    0.25
 -13  -1   8    1.96    0.27
  13  -1  -8    1.67    0.20
 -13   1   8    2.10    0.27
  13   1  -8    1.64    0.21
  12  -1  -8    0.13    0.09
 -12  -1   8   -0.01    0.11
 -12   1   8    0.08    0.16
  12   1  -8    0.15    0.09
  11  -1  -8    0.15    0.08
 -11  -1   8    0.09    0.12
 -11   1   8    0.22    0.15
  11   1  -8    0.21    0.09
  10  -1  -8    0.86    0.13
 -10  -1   8    0.98    0.18
 -10   1   8    0.79    0.16
  10   1  -8    0.72    0.14
  -9  -1   8    0.87    0.13
   9  -1  -8    0.95    0.13
  -9  -1   8    1.04    0.18
   9   1  -8    0.71    0.13
  -9   1   8    1.13    0.19
  -8  -1   8    3.13    0.26
  -8  -1   8    3.18    0.29
   8  -1  -8    3.30    0.24
   8   1  -8    3.01    0.25
  -8   1   8    3.63    0.31
   7  -1  -8    8.75    0.53
  -7  -1   8    9.00    0.57
  -7  -1   8    9.16    0.55
   7   1  -8    8.38    0.54
  -7   1   8    9.12    0.57
   6  -1  -8    3.60    0.25
  -6  -1   8    4.43    0.32
   6   1  -8    3.34    0.26
  -6   1   8    3.82    0.29
  -5  -1   8    4.26    0.31
   5  -1  -8    4.07    0.27
  -5   1   8    4.44    0.32
   5   1  -8    3.99    0.29
  -4  -1   8   16.55    0.95
   4  -1  -8   16.73    0.92
   4   1  -8   16.22    0.93
  -4   1   8   16.94    0.95
   3  -1  -8    5.64    0.35
  -3  -1   8    5.71    0.38
   3   1  -8    5.91    0.37
  -3   1   8    5.67    0.37
  -2  -1   8    0.85    0.12
   2  -1  -8    0.80    0.09
  -2   1   8    0.84    0.12
   2   1  -8    0.66    0.10
   1  -1  -8    6.75    0.37
  -1  -1   8    6.16    0.40
   1   1  -8    6.05    0.39
  -1   1   8    6.06    0.40
   0  -1   8    9.90    0.60
   0  -1  -8   10.77    0.58
   0  -1  -8    9.94    0.60
   0   1  -8   10.35    0.60
   0   1   8   10.13    0.61
   1  -1   8    7.22    0.46
  -1  -1  -8    7.47    0.42
  -1  -1  -8    7.63    0.46
  -1   1  -8    7.11    0.45
  -1   1  -8    7.44    0.46
   1   1   8    7.37    0.46
  -2  -1  -8   13.54    0.76
  -2  -1  -8   13.05    0.79
   2  -1   8   14.30    0.80
  -2   1  -8   14.24    0.79
  -2   1  -8   13.62    0.78
   2   1   8   14.36    0.80
  -3  -1  -8    1.07    0.13
   3  -1   8    0.94    0.13
  -3  -1  -8    0.84    0.08
  -3   1  -8    0.93    0.11
  -3   1  -8    0.91    0.13
  -4  -1  -8    7.62    0.46
  -4  -1  -8    7.23    0.39
  -4   1  -8    6.72    0.42
   4   1   8    6.77    0.38
  -4   1  -8    7.12    0.45
   5  -1   8    4.03    0.26
  -5  -1  -8    4.13    0.31
  -5   1  -8    4.09    0.30
  -5   1  -8    4.00    0.27
   6  -1   8   15.61    0.87
  -6  -1  -8   15.94    0.93
  -6   1  -8   16.01    0.92
  -7  -1  -8    1.69    0.21
  -7   1  -8    1.81    0.21
  -8  -1  -8    5.32    0.40
  -8   1  -8    4.63    0.37
  -9  -1  -8    0.94    0.17
  -9   1  -8    0.74    0.15
 -10  -1  -8    1.15    0.21
 -10   1  -8    1.04    0.18
 -11  -1  -8    0.51    0.16
 -11   1  -8    0.43    0.15
 -12  -1  -8    0.17    0.14
 -12   1  -8    0.25    0.14
 -13  -1  -8    0.99    0.23
 -13   1  -8    1.36    0.24
  14  -2  -8    0.44    0.13
 -14  -2   8    0.03    0.20
 -14   2   8   -0.19    0.15
  14   2  -8    0.19    0.12
 -13  -2   8    1.17    0.22
  13  -2  -8    1.10    0.18
 -13   2   8    0.94    0.20
  13   2  -8    0.83    0.17
 -12  -2   8    0.65    0.18
  12  -2  -8    0.89    0.14
 -12   2   8    0.86    0.20
  12   2  -8    0.67    0.14
 -11  -2   8    3.35    0.36
  11  -2  -8    3.91    0.29
 -11   2   8    3.63    0.35
  11   2  -8    3.48    0.30
 -10  -2   8    0.09    0.12
  10  -2  -8    0.33    0.10
 -10   2   8    0.16    0.11
  10   2  -8    0.10    0.09
  -9  -2   8    3.38    0.32
   9  -2  -8    3.64    0.28
  -9  -2   8    3.78    0.29
  -9   2   8    3.55    0.33
   9   2  -8    3.33    0.28
  -8  -2   8    8.89    0.56
   8  -2  -8    8.11    0.50
  -8  -2   8    8.46    0.53
   8   2  -8    7.56    0.51
  -8   2   8    8.60    0.54
   7  -2  -8   18.02    0.99
  -7  -2   8   18.40    1.02
  -7  -2   8   17.18    1.03
  -7   2   8   17.41    1.02
   7   2  -8   17.40    1.01
  -6  -2   8   21.37    1.27
  -6  -2   8   23.85    1.26
   6  -2  -8   23.25    1.23
   6   2  -8   20.37    1.25
  -6   2   8   23.20    1.27
  -5  -2   8    1.56    0.18
   5  -2  -8    1.62    0.15
  -5  -2   8    1.81    0.18
   5   2  -8    1.70    0.18
  -5   2   8    1.55    0.17
   4  -2  -8    3.22    0.22
  -4  -2   8    2.95    0.25
  -4   2   8    3.46    0.26
   4   2  -8    3.11    0.26
   3  -2  -8    2.86    0.20
  -3  -2   8    2.84    0.23
  -3   2   8    2.83    0.23
   3   2  -8    2.77    0.23
   2  -2  -8   14.12    0.77
  -2  -2   8   14.20    0.81
   2   2  -8   13.33    0.80
  -2   2   8   14.18    0.80
   1  -2  -8   20.05    1.09
  -1  -2   8   19.83    1.12
   1   2  -8   19.08    1.13
  -1   2   8   21.51    1.13
   0  -2  -8   14.64    0.77
   0  -2   8   13.44    0.80
   0  -2  -8   13.86    0.80
   0   2   8   14.08    0.80
   0   2  -8   13.73    0.81
  -1  -2  -8    2.24    0.20
   1  -2   8    2.27    0.20
  -1  -2  -8    2.48    0.16
  -1   2  -8    2.11    0.19
   1   2   8    2.58    0.21
  -1   2  -8    2.18    0.21
  -2  -2  -8    0.33    0.05
   2  -2   8    0.36    0.08
  -2  -2  -8    0.22    0.08
  -2   2  -8    0.50    0.09
   2   2   8    0.41    0.09
  -2   2  -8    0.30    0.09
  -3  -2  -8    2.25    0.14
   3  -2   8    2.82    0.22
  -3  -2  -8    2.61    0.21
  -3   2  -8    2.42    0.21
  -3   2  -8    2.10    0.20
   3   2   8    2.47    0.15
  -4  -2  -8   14.39    0.82
   4  -2   8   13.90    0.82
  -4   2  -8   14.27    0.82
  -4   2  -8   13.98    0.81
   5  -2   8   27.69    1.55
  -5  -2  -8   29.89    1.59
  -5   2  -8   27.47    1.57
  -5   2  -8   29.10    1.57
   6  -2   8    9.52    0.57
  -6  -2  -8    9.60    0.61
  -6   2  -8   10.05    0.59
  -6   2  -8    9.54    0.60
  -7  -2  -8    1.68    0.20
   7  -2   8    1.52    0.16
  -7   2  -8    1.70    0.19
  -8  -2  -8    2.30    0.25
  -8   2  -8    2.08    0.23
  -9  -2  -8    3.15    0.31
  -9   2  -8    2.89    0.28
 -10  -2  -8    0.26    0.13
 -10   2  -8    0.27    0.13
 -11  -2  -8    0.67    0.18
 -11   2  -8    0.92    0.17
 -12  -2  -8    0.28    0.16
 -12   2  -8    0.34    0.15
 -13  -2  -8    0.08    0.16
 -13   2  -8    0.04    0.17
 -13  -3   8    0.33    0.16
  13  -3  -8    0.55    0.15
 -13   3   8    0.52    0.20
  13   3  -8    0.47    0.14
 -12  -3   8    1.27    0.23
  12  -3  -8    1.28    0.17
  12   3  -8    1.25    0.19
 -12   3   8    1.08    0.20
  11  -3  -8    0.38    0.11
 -11  -3   8    0.39    0.15
  11   3  -8    0.51    0.13
 -11   3   8    0.44    0.16
 -10  -3   8    0.12    0.12
  10  -3  -8    0.24    0.09
 -10   3   8    0.03    0.13
  10   3  -8    0.16    0.10
   9  -3  -8    0.22    0.09
  -9  -3   8    0.28    0.12
  -9  -3   8    0.27    0.10
   9   3  -8    0.22    0.11
  -9   3   8    0.24    0.12
  -8  -3   8    0.73    0.15
   8  -3  -8    0.71    0.12
  -8  -3   8    0.72    0.14
   8   3  -8    0.54    0.14
  -8   3   8    0.60    0.14
  -7  -3   8    2.56    0.27
   7  -3  -8    3.07    0.23
  -7  -3   8    3.09    0.27
   7   3  -8    2.33    0.24
  -7   3   8    2.70    0.24
  -6  -3   8    9.55    0.61
  -6  -3   8   10.07    0.61
   6  -3  -8    9.73    0.56
   6   3  -8    8.54    0.59
  -6   3   8   10.08    0.60
  -5  -3   8   25.08    1.37
   5  -3  -8   26.25    1.34
  -5  -3   8   25.77    1.38
  -5   3   8   23.79    1.36
   5   3  -8   21.43    1.36
  -4  -3   8    2.34    0.23
   4  -3  -8    2.67    0.19
  -4  -3   8    2.29    0.22
  -4   3   8    2.75    0.22
   4   3  -8    2.49    0.23
  -3  -3   8    2.93    0.25
   3  -3  -8    3.51    0.23
  -3  -3   8    3.52    0.26
  -3   3   8    3.24    0.25
   3   3  -8    3.09    0.26
  -2  -3   8    3.47    0.28
   2  -3  -8    3.91    0.24
  -2  -3   8    3.63    0.27
  -2   3   8    3.74    0.27
   2   3  -8    3.66    0.29
  -1  -3   8    4.41    0.31
   1  -3  -8    4.63    0.27
  -1  -3   8    4.41    0.32
   1   3  -8    4.21    0.32
  -1   3   8    4.30    0.30
   0  -3  -8   13.08    0.71
   0  -3   8   12.60    0.72
   0  -3  -8   12.52    0.67
   0   3  -8   10.78    0.72
   0   3   8   12.10    0.71
  -1  -3  -8    9.16    0.48
  -1  -3  -8    8.93    0.53
   1  -3   8    8.33    0.52
  -1   3  -8    7.92    0.54
   1   3   8    8.68    0.53
  -1   3  -8    8.90    0.53
  -2  -3  -8    0.66    0.11
   2  -3   8    0.62    0.10
  -2  -3  -8    0.60    0.06
  -2   3  -8    0.56    0.10
  -2   3  -8    0.41    0.10
   2   3   8    0.42    0.09
   3  -3   8    0.88    0.13
  -3  -3  -8    0.56    0.11
  -3   3  -8    0.67    0.12
  -3   3  -8    0.72    0.12
  -4  -3  -8   10.45    0.67
   4  -3   8   12.07    0.67
  -4   3  -8   11.78    0.67
  -4   3  -8   10.66    0.68
   5  -3   8   10.46    0.62
  -5  -3  -8    9.83    0.63
  -5   3  -8   10.15    0.63
  -5   3  -8   10.48    0.62
  -6  -3  -8   20.02    1.17
   6  -3   8   20.49    1.14
  -6   3  -8   21.37    1.16
  -6   3  -8   19.40    1.15
   7  -3   8    0.84    0.13
  -7  -3  -8    0.84    0.15
  -7   3  -8    0.86    0.14
   8  -3   8    1.82    0.19
  -8  -3  -8    2.09    0.24
  -8   3  -8    1.62    0.19
  -9  -3  -8    2.19    0.27
  -9   3  -8    2.23    0.24
 -10  -3  -8    1.12    0.20
 -10   3  -8    1.33    0.21
 -11  -3  -8    0.02    0.16
 -11   3  -8    0.02    0.11
 -12  -3  -8    0.32    0.16
 -12   3  -8    0.20    0.16
 -13  -3  -8    3.19    0.37
 -13   3  -8    3.17    0.36
  13  -4  -8    1.07    0.18
 -13  -4   8    0.98    0.25
  13   4  -8    1.28    0.21
 -13   4   8    1.24    0.25
  12  -4  -8    0.36    0.12
 -12  -4   8    0.70    0.19
  12   4  -8    0.41    0.14
 -12   4   8    0.32    0.15
  11  -4  -8    0.21    0.12
 -11  -4   8    0.42    0.18
 -11   4   8    0.07    0.14
  11   4  -8    0.25    0.11
 -10  -4   8    1.41    0.20
 -10  -4   8    1.66    0.23
  10  -4  -8    1.77    0.19
 -10   4   8    1.42    0.22
  10   4  -8    1.23    0.19
  -9  -4   8    0.87    0.17
   9  -4  -8    0.92    0.14
  -9  -4   8    0.95    0.17
   9   4  -8    0.65    0.14
  -9   4   8    0.99    0.17
  -8  -4   8    0.86    0.16
   8  -4  -8    0.74    0.12
  -8  -4   8    0.67    0.14
   8   4  -8    0.67    0.14
  -8   4   8    0.63    0.14
  -7  -4   8    6.43    0.44
   7  -4  -8    6.69    0.41
  -7  -4   8    6.04    0.45
   7   4  -8    5.66    0.43
  -7   4   8    6.46    0.43
  -6  -4   8    8.69    0.58
   6  -4  -8    9.66    0.54
  -6  -4   8    9.11    0.59
  -6   4   8    9.33    0.57
   6   4  -8    8.06    0.57
  -5  -4   8    0.67    0.13
  -5  -4   8    0.88    0.15
   5  -4  -8    0.90    0.12
   5   4  -8    0.67    0.15
  -5   4   8    0.62    0.12
   4  -4  -8    2.75    0.20
  -4  -4   8    2.87    0.25
  -4  -4   8    2.71    0.25
  -4   4   8    2.56    0.21
   4   4  -8    2.31    0.26
  -3  -4   8    8.52    0.56
  -3  -4   8    8.72    0.56
   3  -4  -8    9.33    0.52
   3   4  -8    8.52    0.57
  -3   4   8    9.53    0.55
   2  -4  -8    2.53    0.19
  -2  -4   8    2.43    0.23
  -2  -4   8    2.80    0.23
   2   4  -8    2.56    0.26
  -2   4   8    2.44    0.20
   1  -4  -8   12.80    0.70
  -1  -4   8   12.59    0.74
  -1  -4   8   12.07    0.75
  -1   4   8   12.69    0.73
   1   4  -8   13.35    0.78
   0  -4   8    2.83    0.25
   0  -4  -8    3.06    0.19
   0  -4   8    2.94    0.24
   0  -4  -8    3.03    0.24
   0   4  -8    2.95    0.27
   0   4   8    2.96    0.24
   1  -4   8    2.87    0.23
  -1  -4  -8    2.92    0.24
   1  -4   8    3.25    0.27
  -1  -4  -8    3.08    0.19
  -1  -4  -8    3.06    0.23
   1   4   8    3.17    0.24
  -1   4  -8    2.88    0.27
  -2  -4  -8    0.20    0.07
   2  -4   8    0.18    0.08
  -2  -4  -8    0.21    0.04
  -2  -4  -8    0.31    0.09
   2  -4   8    0.13    0.08
  -2   4  -8    0.19    0.09
  -2   4  -8    0.06    0.08
   2   4   8    0.07    0.07
   3  -4   8    4.71    0.35
  -3  -4  -8    4.36    0.33
   3  -4   8    4.71    0.33
  -3  -4  -8    5.70    0.34
  -3   4  -8    4.87    0.33
  -3   4  -8    4.91    0.37
  -4  -4  -8   32.15    1.54
  -4  -4  -8   27.91    1.55
   4  -4   8   25.62    1.54
   4  -4   8   29.02    1.55
   4  -4   8   26.92    1.53
  -4   4  -8   26.74    1.56
  -4   4  -8   26.93    1.53
   5  -4   8   12.94    0.79
  -5  -4  -8   15.31    0.78
   5  -4   8   12.68    0.78
   5  -4   8   13.89    0.79
  -5  -4  -8   13.13    0.79
  -5   4  -8   13.22    0.81
  -5   4  -8   12.41    0.77
   6  -4   8    0.72    0.13
   6  -4   8    0.64    0.11
  -6  -4  -8    0.87    0.16
  -6  -4  -8    0.85    0.13
  -6   4  -8    0.45    0.12
  -6   4  -8    0.86    0.16
   7  -4   8    2.40    0.24
  -7  -4  -8    2.70    0.23
   7  -4   8    2.77    0.24
  -7  -4  -8    2.51    0.26
  -7   4  -8    2.28    0.23
  -7   4  -8    2.89    0.28
  -8  -4  -8    2.11    0.26
   8  -4   8    2.40    0.22
  -8   4  -8    1.71    0.21
   9  -4   8    2.70    0.25
  -9  -4  -8    2.79    0.30
  -9   4  -8    2.25    0.25
 -10  -4  -8    0.42    0.16
 -10   4  -8    0.44    0.15
 -11  -4  -8    1.51    0.25
 -11   4  -8    1.33    0.20
 -12  -4  -8    0.94    0.24
 -12   4  -8    1.03    0.21
 -12  -5   8    0.77    0.20
  12  -5  -8    0.64    0.15
  12   5  -8    0.41    0.17
 -11  -5   8    0.16    0.16
  11  -5  -8    0.01    0.09
  11   5  -8    0.18    0.12
 -10  -5   8    1.24    0.20
 -10  -5   8    1.17    0.21
  10  -5  -8    1.09    0.16
  10   5  -8    1.07    0.20
   9  -5  -8    2.44    0.24
  -9  -5   8    2.41    0.29
  -9  -5   8    2.54    0.27
   9   5  -8    2.26    0.26
  -9   5   8    2.27    0.24
  -8  -5   8    4.59    0.38
   8  -5  -8    4.55    0.32
  -8  -5   8    4.58    0.38
  -8   5   8    4.42    0.34
   8   5  -8    3.73    0.35
  -7  -5   8    0.47    0.15
   7  -5  -8    0.61    0.11
  -7  -5   8    0.46    0.13
   7   5  -8    0.50    0.15
  -7   5   8    0.58    0.11
  -6  -5   8    8.25    0.55
   6  -5  -8    9.36    0.50
  -6  -5   8    7.09    0.51
   6   5  -8    6.38    0.53
  -6   5   8    7.95    0.50
  -5  -5   8    9.16    0.61
  -5  -5   8    9.50    0.63
   5  -5  -8   11.21    0.59
   5   5  -8    8.91    0.63
  -5   5   8    9.76    0.59
  -4  -5   8    4.99    0.40
  -4  -5   8    5.21    0.39
   4  -5  -8    6.18    0.37
   4   5  -8    5.38    0.41
  -4   5   8    5.95    0.38
  -3  -5   8    5.17    0.39
   3  -5  -8    5.71    0.35
  -3  -5   8    5.22    0.37
   3   5  -8    5.10    0.40
  -3   5   8    5.43    0.36
   2  -5  -8    3.21    0.24
  -2  -5   8    3.08    0.27
   2  -5  -8    2.96    0.21
  -2  -5   8    3.12    0.26
   2   5  -8    2.54    0.28
  -2   5   8    3.44    0.24
  -1  -5   8    5.55    0.43
   1  -5  -8    6.75    0.41
  -1  -5   8    6.36    0.41
   1  -5  -8    6.45    0.38
  -1   5   8    6.53    0.41
   1   5  -8    5.94    0.45
   0  -5  -8    1.00    0.13
   0  -5   8    0.95    0.16
   0  -5   8    0.80    0.12
   0  -5  -8    0.92    0.10
   0  -5  -8    1.01    0.13
   0   5  -8    0.88    0.16
   0   5   8    0.75    0.12
   1  -5   8    0.28    0.11
  -1  -5  -8    0.35    0.09
  -1  -5  -8    0.23    0.09
  -1  -5  -8    0.35    0.06
   1  -5   8    0.19    0.09
   1   5   8    0.37    0.09
  -1   5  -8    0.29    0.13
   2  -5   8   17.29    1.02
  -2  -5  -8   18.11    1.00
  -2  -5  -8   17.60    1.00
   2  -5   8   17.07    0.99
   2   5   8   17.95    1.00
  -2   5  -8   17.66    1.05
   3  -5   8   -0.06    0.07
   3  -5   8    0.12    0.08
  -3  -5  -8   -0.09    0.07
  -3  -5  -8   -0.09    0.07
   3   5   8   -0.02    0.08
  -3   5  -8    0.09    0.12
  -3   5  -8    0.05    0.07
  -4  -5  -8    4.32    0.32
   4  -5   8    4.61    0.32
  -4  -5  -8    4.67    0.33
   4  -5   8    4.06    0.35
   4  -5   8    3.87    0.33
  -4   5  -8    4.92    0.39
  -4   5  -8    4.83    0.32
   5  -5   8    9.32    0.56
  -5  -5  -8   10.28    0.58
  -5  -5  -8    8.53    0.58
   5  -5   8    8.62    0.58
   5  -5   8    9.19    0.58
  -5   5  -8    9.49    0.61
  -5   5  -8    8.49    0.55
  -6  -5  -8    2.31    0.23
  -6  -5  -8    2.42    0.25
   6  -5   8    2.23    0.24
   6  -5   8    2.23    0.22
   6  -5   8    2.17    0.23
  -6   5  -8    2.34    0.22
  -6   5  -8    2.45    0.27
   7  -5   8    0.10    0.10
  -7  -5  -8    0.15    0.10
  -7  -5  -8    0.13    0.11
   7  -5   8    0.18    0.10
  -7   5  -8    0.14    0.10
  -7   5  -8    0.17    0.12
   8  -5   8    0.84    0.15
  -8  -5  -8    0.89    0.17
  -8  -5  -8    0.88    0.15
  -8   5  -8    0.91    0.14
  -9  -5  -8    0.13    0.11
   9  -5   8   -0.02    0.08
  -9  -5  -8    0.09    0.12
  -9   5  -8   -0.09    0.10
 -10  -5  -8   -0.02    0.12
 -10   5  -8    0.27    0.13
 -11  -5  -8   -0.03    0.13
 -11   5  -8    0.13    0.12
 -12  -5  -8    0.15    0.20
  11  -6  -8    0.40    0.13
 -11  -6   8    0.13    0.14
  11   6  -8    0.25    0.14
 -10  -6   8    0.50    0.18
 -10  -6   8    0.25    0.17
  10  -6  -8    0.77    0.15
  10   6  -8    0.72    0.18
  -9  -6   8    1.00    0.19
  -9  -6   8    0.61    0.16
   9  -6  -8    0.86    0.17
   9   6  -8    0.74    0.18
  -8  -6   8    0.77    0.17
  -8  -6   8    0.49    0.16
   8  -6  -8    0.82    0.14
   8   6  -8    0.74    0.17
  -7  -6   8    0.56    0.16
   7  -6  -8    0.87    0.14
  -7  -6   8    0.68    0.16
   7   6  -8    0.66    0.16
  -6  -6   8    6.20    0.47
  -6  -6   8    6.42    0.50
   6  -6  -8    7.75    0.46
   6   6  -8    6.29    0.49
  -5  -6   8    0.74    0.16
  -5  -6   8    0.58    0.13
   5  -6  -8    0.88    0.13
   5   6  -8    0.65    0.15
   4  -6  -8    5.80    0.38
  -4  -6   8    5.80    0.43
  -4  -6   8    5.62    0.39
   4   6  -8    5.63    0.44
  -3  -6   8    7.12    0.47
   3  -6  -8    7.05    0.44
  -3  -6   8    6.83    0.50
   3  -6  -8    7.79    0.45
   3   6  -8    6.51    0.52
  -3   6   8    6.94    0.45
   2  -6  -8    0.74    0.11
  -2  -6   8    0.83    0.13
  -2  -6   8    0.79    0.16
   2  -6  -8    0.69    0.13
   2   6  -8    0.67    0.16
  -2   6   8    0.65    0.12
   1  -6  -8    9.98    0.59
  -1  -6   8    8.64    0.63
   1  -6  -8   10.10    0.56
  -1  -6   8    8.73    0.58
  -1   6   8   10.50    0.58
   1   6  -8    9.40    0.65
   0  -6   8    4.32    0.32
   0  -6  -8    4.95    0.30
   0  -6  -8    4.88    0.35
   0  -6   8    4.27    0.37
   0   6   8    4.75    0.32
   0   6  -8    4.31    0.38
   1  -6   8    1.28    0.15
   1  -6   8    0.83    0.16
  -1  -6  -8    1.08    0.14
  -1  -6  -8    1.20    0.17
  -1   6  -8    1.07    0.21
   1   6   8    1.04    0.14
  -2  -6  -8    3.60    0.28
   2  -6   8    3.41    0.32
  -2  -6  -8    3.77    0.30
   2  -6   8    3.88    0.28
   2   6   8    3.92    0.29
  -2   6  -8    3.52    0.34
  -3  -6  -8    2.13    0.23
   3  -6   8    2.35    0.25
   3  -6   8    2.48    0.21
  -3  -6  -8    2.25    0.22
  -3   6  -8    2.45    0.28
   3   6   8    2.48    0.23
   4  -6   8   12.51    0.77
   4  -6   8   12.28    0.78
   4  -6   8   12.86    0.74
  -4  -6  -8   14.20    0.77
  -4  -6  -8   11.87    0.74
  -4   6  -8   12.41    0.81
  -4   6  -8   12.41    0.73
  -5  -6  -8    3.23    0.27
   5  -6   8    2.85    0.24
   5  -6   8    2.57    0.27
   5  -6   8    2.79    0.28
  -5  -6  -8    2.95    0.27
  -5   6  -8    3.10    0.32
  -5   6  -8    2.69    0.24
  -6  -6  -8    0.12    0.11
   6  -6   8    0.01    0.09
  -6  -6  -8    0.12    0.10
   6  -6   8    0.00    0.09
   6  -6   8    0.19    0.12
  -6   6  -8    0.14    0.10
  -6   6  -8    0.28    0.15
   7  -6   8    1.87    0.32
   7  -6   8    2.39    0.23
  -7  -6  -8    2.16    0.25
  -7  -6  -8    2.59    0.26
   7  -6   8    2.22    0.25
  -7   6  -8    2.92    0.31
  -8  -6  -8    0.31    0.16
  -8  -6  -8    0.31    0.13
   8  -6   8    0.36    0.13
   9  -6   8    1.15    0.20
  -9  -6  -8    1.01    0.19
  -9  -6  -8    1.14    0.22
 -10  -6  -8    1.69    0.26
 -10  -6  -8    2.18    0.26
  10  -6   8    1.76    0.23
 -11  -6  -8    0.81    0.22
 -10  -7   8    4.32    0.42
  10  -7  -8    4.55    0.36
 -10  -7   8    4.46    0.41
  10   7  -8    3.12    0.38
  -9  -7   8    0.19    0.15
   9  -7  -8    0.14    0.11
  -9  -7   8    0.02    0.13
   9   7  -8    0.08    0.15
  -8  -7   8    0.80    0.19
   8  -7  -8    0.94    0.16
  -8  -7   8    0.70    0.16
   8   7  -8    0.85    0.19
  -7  -7   8    0.34    0.14
   7  -7  -8    0.27    0.11
  -7  -7   8    0.52    0.18
   7   7  -8    0.32    0.16
  -6  -7   8    1.50    0.20
  -6  -7   8    1.47    0.24
   6  -7  -8    1.56    0.19
   6   7  -8    1.35    0.22
  -5  -7   8    6.89    0.48
   5  -7  -8    7.35    0.46
  -5  -7   8    6.74    0.51
   5   7  -8    6.45    0.51
   4  -7  -8    3.72    0.28
  -4  -7   8    2.84    0.32
  -4  -7   8    3.22    0.26
   4  -7  -8    3.39    0.27
   4   7  -8    2.26    0.30
  -3  -7   8    1.17    0.16
  -3  -7   8    1.20    0.20
   3  -7  -8    1.32    0.16
   3  -7  -8    1.27    0.15
   3   7  -8    0.89    0.19
  -2  -7   8    2.45    0.30
  -2  -7   8    2.61    0.24
   2  -7  -8    2.88    0.23
   2  -7  -8    2.62    0.24
   2   7  -8    3.23    0.32
   1  -7  -8    0.34    0.09
   1  -7  -8    0.23    0.10
  -1  -7   8    0.16    0.15
  -1  -7   8    0.19    0.09
   1   7  -8    0.15    0.13
   0  -7   8    0.38    0.10
   0  -7  -8    0.45    0.09
   0  -7  -8    0.41    0.12
   0  -7   8    0.30    0.12
   0   7  -8    0.55    0.17
  -1  -7  -8    5.39    0.40
   1  -7   8    5.23    0.42
  -1   7  -8    5.81    0.46
  -2  -7  -8    7.43    0.50
   2  -7   8    6.68    0.50
  -2   7  -8    7.31    0.55
   3  -7   8    3.61    0.35
  -3  -7  -8    3.72    0.33
   3  -7   8    3.79    0.33
  -3  -7  -8    3.24    0.28
  -3   7  -8    4.15    0.40
   4  -7   8    3.52    0.33
  -4  -7  -8    3.67    0.34
  -4  -7  -8    3.71    0.29
   4  -7   8    3.01    0.32
   4   7   8    3.43    0.28
  -4   7  -8    3.58    0.36
   5  -7   8    1.59    0.22
   5  -7   8    1.63    0.22
  -5  -7  -8    1.62    0.19
  -5  -7  -8    1.61    0.22
  -5   7  -8    1.47    0.24
   6  -7   8    1.28    0.20
  -6  -7  -8    1.35    0.22
  -6  -7  -8    1.24    0.19
   6  -7   8    0.97    0.17
  -6   7  -8    1.06    0.21
  -7  -7  -8    1.01    0.20
  -7  -7  -8    0.49    0.15
   7  -7   8    0.79    0.17
  -7   7  -8    0.70    0.19
  -8  -7  -8    1.36    0.20
   8  -7   8    0.90    0.19
  -8  -7  -8    0.87    0.19
  -9  -7  -8    0.09    0.13
  -9  -7  -8    0.32    0.14
   9  -7   8    0.14    0.13
 -10  -7  -8    1.22    0.21
  10  -7   8    0.91    0.21
 -10  -7  -8    0.94    0.23
  -9  -8   8   -0.01    0.18
   9  -8  -8    0.03    0.12
  -9  -8   8    0.13    0.14
   9   8  -8    0.19    0.15
   8  -8  -8    0.58    0.15
  -8  -8   8    0.81    0.21
  -8  -8   8    0.74    0.24
   8   8  -8    0.57    0.20
   7  -8  -8    1.21    0.19
  -7  -8   8    0.88    0.21
   7   8  -8    0.86    0.20
   6  -8  -8    3.90    0.32
  -6  -8   8    3.24    0.36
   6   8  -8    2.91    0.35
  -5  -8   8    1.08    0.22
   5  -8  -8    1.04    0.16
   5  -8  -8    1.18    0.16
   5   8  -8    0.72    0.21
   4  -8  -8    1.52    0.19
   4  -8  -8    1.61    0.20
  -4  -8   8    1.32    0.23
   4   8  -8    1.57    0.25
   3  -8  -8    1.19    0.16
   3  -8  -8    0.88    0.15
  -3  -8   8    1.20    0.21
   3   8  -8    1.07    0.21
  -2  -8   8    0.11    0.14
   2  -8  -8    0.23    0.11
   2  -8  -8    0.23    0.11
   2   8  -8    0.24    0.14
   1  -8  -8    7.20    0.45
   1  -8  -8    7.21    0.49
  -1  -8   8    6.77    0.52
   1   8  -8    6.37    0.53
   0  -8   8    1.66    0.25
   0  -8  -8    1.54    0.20
   0   8  -8    1.51    0.26
  -1  -8  -8    0.52    0.16
   1  -8   8    0.48    0.16
  -1   8  -8    0.34    0.17
  -2  -8  -8    0.42    0.14
   2  -8   8    0.82    0.17
   2  -8   8    0.25    0.14
  -2   8  -8    0.65    0.19
   3  -8   8    0.19    0.12
  -3  -8  -8    0.00    0.11
   3  -8   8    0.17    0.13
  -3   8  -8   -0.13    0.13
  -4  -8  -8    6.23    0.45
   4  -8   8    5.50    0.45
   4  -8   8    5.45    0.46
  -4   8  -8    5.82    0.53
   5  -8   8    0.10    0.13
   5  -8   8    0.30    0.13
  -5  -8  -8    0.00    0.15
  -5   8  -8    0.00    0.15
   6  -8   8    0.63    0.18
   6  -8   8    0.73    0.18
  -6  -8  -8    0.98    0.19
  -6   8  -8    0.64    0.21
  -7  -8  -8    1.52    0.22
   7  -8   8    1.05    0.21
  -7   8  -8    0.99    0.24
  -8  -8  -8    0.21    0.15
   8  -8   8    0.50    0.17
  -9  -8  -8    0.42    0.20
   9  -8   8    0.50    0.17
  -7  -9   8    0.33    0.18
   7  -9  -8    0.51    0.15
   7   9  -8    0.51    0.21
  -6  -9   8    0.13    0.16
   6  -9  -8    0.37    0.13
   6   9  -8    0.18    0.18
   5  -9  -8    0.83    0.17
  -5  -9   8    0.72    0.20
   5  -9  -8    0.69    0.14
   5   9  -8    0.58    0.21
   4  -9  -8    0.60    0.16
   4  -9  -8    0.68    0.14
  -4  -9   8    0.42    0.18
   4   9  -8    0.64    0.20
   3  -9  -8    0.55    0.14
  -3  -9   8    0.24    0.16
   3  -9  -8    0.69    0.16
   3   9  -8    0.37    0.20
  -2  -9   8   -0.01    0.13
   2  -9  -8    0.14    0.12
   2  -9  -8    0.32    0.11
   2   9  -8    0.17    0.15
  -1  -9   8    1.48    0.24
   1  -9  -8    0.92    0.20
   1   9  -8    0.85    0.24
   0  -9   8    1.19    0.24
   0  -9  -8    1.09    0.21
   0   9  -8    1.34    0.25
   1  -9   8    0.53    0.19
  -1  -9  -8    0.69    0.19
  -1   9  -8    0.72    0.22
   2  -9   8    0.75    0.19
  -2  -9  -8    0.88    0.18
   2  -9   8    0.53    0.20
  -2   9  -8    0.75    0.22
   3  -9   8    0.47    0.17
   3  -9   8    0.53    0.19
  -3  -9  -8    1.37    0.21
  -3   9  -8    0.70    0.22
   4  -9   8    2.04    0.28
  -4  -9  -8    1.52    0.23
   4  -9   8    1.68    0.26
  -4   9  -8    2.03    0.33
  -5  -9  -8    1.40    0.24
   5  -9   8    1.18    0.23
   5  -9   8    1.49    0.26
  -5   9  -8    1.23    0.28
  -6  -9  -8    0.44    0.17
   6  -9   8    0.24    0.19
  -6   9  -8    0.15    0.19
  -7  -9  -8    0.24    0.16
   7  -9   8    0.34    0.16
  -7   9  -8    0.28    0.19
   5 -10  -8    0.43    0.17
  -5 -10   8    0.65    0.24
   5  10  -8    0.77    0.22
   4 -10  -8    0.69    0.18
  -4 -10   8    0.11    0.16
   4 -10  -8    0.13    0.13
   4  10  -8    0.48    0.23
  -3 -10   8    0.25    0.18
   3 -10  -8    0.02    0.12
   3 -10  -8   -0.03    0.13
   3  10  -8    0.22    0.18
  -2 -10   8    1.66    0.28
   2 -10  -8    1.91    0.24
   2  10  -8    0.98    0.27
  -1 -10   8    2.75    0.33
   1 -10  -8    2.76    0.30
   1  10  -8    1.70    0.32
   0 -10  -8    1.01    0.19
   0 -10   8    0.81    0.23
   0  10  -8    0.41    0.19
   1 -10   8    0.16    0.19
   1 -10   8    0.41    0.19
  -1 -10  -8    0.35    0.16
  -1  10  -8    0.33    0.22
   2 -10   8    0.58    0.19
   2 -10   8    0.66    0.22
  -2 -10  -8    0.54    0.18
  -2  10  -8    0.81    0.23
  -3 -10  -8    0.91    0.20
   3 -10   8    0.65    0.19
   3 -10   8    0.53    0.18
  -3  10  -8    0.60    0.23
   4 -10   8    1.67    0.26
  -4 -10  -8    2.12    0.28
   4 -10   8    1.70    0.27
  -4  10  -8    1.93    0.33
 -13   0   9    0.49    0.21
  13   0  -9    0.53    0.15
  12   0  -9    3.22    0.28
 -12   0   9    2.88    0.33
  11   0  -9    0.52    0.12
 -11   0   9    0.45    0.16
  10   0  -9    1.55    0.19
 -10   0   9    1.98    0.25
   9   0  -9    0.25    0.09
  -9   0   9    0.16    0.12
  -8   0   9    0.25    0.12
   8   0  -9    0.27    0.10
   7   0  -9    4.60    0.32
  -7   0   9    4.46    0.36
  -6   0   9    4.71    0.35
   6   0  -9    4.29    0.31
   5   0  -9    5.08    0.34
  -5   0   9    5.44    0.38
  -4   0   9    3.08    0.28
   4   0  -9    3.25    0.24
   3   0  -9    0.92    0.11
  -2   0   9   -0.02    0.08
   2   0  -9   -0.03    0.05
  -1   0   9    5.95    0.39
   1   0  -9    5.88    0.37
   0   0  -9   45.29    2.47
   0   0  -9   47.20    2.45
   0   0   9   44.32    2.47
  -1   0  -9    9.40    0.56
  -1   0  -9    9.02    0.54
   1   0   9    9.11    0.56
   2   0   9    9.08    0.53
  -2   0  -9    8.10    0.52
  -2   0  -9    8.31    0.49
   3   0   9    2.79    0.22
  -3   0  -9    2.18    0.21
  -3   0  -9    2.35    0.18
  -4   0  -9   15.42    0.89
  -4   0  -9   15.24    0.84
  -5   0  -9    8.86    0.57
  -6   0  -9    3.76    0.31
  -7   0  -9    2.91    0.28
  -8   0  -9    1.25    0.18
  -9   0  -9    0.48    0.14
 -10   0  -9   -0.09    0.13
 -11   0  -9    0.35    0.17
 -12   0  -9    0.58    0.18
 -13   0  -9   -0.21    0.18
 -13  -1   9    0.05    0.18
  13  -1  -9    0.07    0.10
 -13   1   9   -0.02    0.14
  13   1  -9    0.00    0.12
 -12  -1   9    0.98    0.20
  12  -1  -9    0.64    0.14
  12   1  -9    0.69    0.15
 -12   1   9    0.74    0.19
 -11  -1   9    0.18    0.14
  11  -1  -9    0.31    0.10
  11   1  -9    0.22    0.11
 -11   1   9    0.24    0.14
 -10  -1   9    0.73    0.17
  10  -1  -9    0.72    0.12
  10   1  -9    0.63    0.13
 -10   1   9    0.73    0.18
   9  -1  -9    0.33    0.09
  -9  -1   9    0.53    0.16
  -9  -1   9    0.36    0.11
  -9   1   9    0.22    0.12
   9   1  -9    0.23    0.09
  -8  -1   9    3.49    0.32
   8  -1  -9    3.77    0.28
  -8  -1   9    3.89    0.28
   8   1  -9    2.98    0.27
  -8   1   9    3.97    0.32
  -7  -1   9    2.08    0.24
   7  -1  -9    1.96    0.19
  -7  -1   9    2.09    0.20
   7   1  -9    2.06    0.20
  -7   1   9    2.01    0.22
   6  -1  -9    7.83    0.46
  -6  -1   9    7.81    0.51
   6   1  -9    7.14    0.47
  -6   1   9    7.55    0.50
  -5  -1   9   21.36    1.23
   5  -1  -9   22.24    1.20
  -5   1   9   23.22    1.24
   5   1  -9   20.43    1.21
  -4  -1   9   17.98    1.01
   4  -1  -9   17.87    0.98
  -4   1   9   17.93    1.01
   4   1  -9   16.51    0.99
   3  -1  -9    2.66    0.20
  -3  -1   9    2.31    0.22
  -3   1   9    2.83    0.23
   3   1  -9    2.73    0.22
  -2  -1   9    5.68    0.40
   2  -1  -9    6.04    0.37
  -2   1   9    6.43    0.41
   2   1  -9    6.00    0.39
   1  -1  -9    9.92    0.55
  -1  -1   9    9.55    0.58
  -1   1   9    9.61    0.58
   1   1  -9    9.08    0.57
   0  -1  -9    0.58    0.08
   0  -1   9    0.77    0.12
   0  -1  -9    0.77    0.12
   0   1   9    0.48    0.10
   0   1  -9    0.57    0.10
  -1  -1  -9    1.00    0.14
   1  -1   9    1.34    0.15
  -1  -1  -9    1.04    0.11
   1   1   9    0.94    0.13
  -1   1  -9    1.25    0.15
  -1   1  -9    1.12    0.13
  -2  -1  -9    1.51    0.13
   2  -1   9    1.58    0.17
  -2  -1  -9    1.55    0.17
   2   1   9    1.67    0.18
  -2   1  -9    1.58    0.16
  -2   1  -9    2.06    0.18
   3  -1   9   -0.06    0.06
  -3  -1  -9    0.03    0.03
  -3  -1  -9   -0.07    0.08
  -3   1  -9    0.00    0.06
   3   1   9    0.10    0.09
  -3   1  -9    0.04    0.07
  -4  -1  -9    1.14    0.16
   4  -1   9    1.37    0.16
  -4   1  -9    1.40    0.17
  -4   1  -9    1.29    0.14
   5  -1   9   10.26    0.59
  -5  -1  -9   10.62    0.64
  -5   1  -9   10.08    0.60
  -5   1  -9   10.61    0.64
  -6  -1  -9    9.38    0.60
  -6   1  -9    9.51    0.59
  -7  -1  -9    1.44    0.19
  -7   1  -9    1.19    0.17
  -8  -1  -9    3.43    0.32
  -8   1  -9    3.94    0.32
  -9  -1  -9    0.66    0.15
  -9   1  -9    0.43    0.13
 -10  -1  -9    0.18    0.15
 -10   1  -9    0.55    0.15
 -11  -1  -9    0.86    0.20
 -11   1  -9    0.39    0.15
 -12  -1  -9    1.82    0.28
 -12   1  -9    2.20    0.29
 -13  -1  -9   -0.23    0.13
 -13   1  -9    0.14    0.18
  13  -2  -9    0.03    0.10
 -13  -2   9    0.07    0.14
  13   2  -9   -0.03    0.10
 -13   2   9    0.23    0.15
  12  -2  -9    0.14    0.10
 -12  -2   9    0.45    0.19
 -12   2   9    0.52    0.16
  12   2  -9    0.30    0.12
  11  -2  -9    0.69    0.13
 -11  -2   9    0.91    0.21
  11   2  -9    0.65    0.14
 -11   2   9    0.50    0.16
  10  -2  -9    0.22    0.09
 -10  -2   9    0.30    0.16
  10   2  -9    0.19    0.10
 -10   2   9    0.54    0.16
   9  -2  -9    1.05    0.14
  -9  -2   9    0.79    0.15
  -9  -2   9    0.98    0.18
  -9   2   9    0.48    0.16
   9   2  -9    0.94    0.16
  -8  -2   9    2.34    0.26
   8  -2  -9    2.47    0.21
  -8  -2   9    2.69    0.24
  -8   2   9    2.45    0.26
   8   2  -9    1.91    0.22
  -7  -2   9    0.14    0.11
   7  -2  -9    0.31    0.09
  -7  -2   9    0.23    0.09
  -7   2   9    0.23    0.11
   7   2  -9    0.42    0.10
  -6  -2   9   19.32    1.09
   6  -2  -9   18.41    1.04
  -6  -2   9   20.15    1.07
  -6   2   9   18.85    1.07
   6   2  -9   16.63    1.05
  -5  -2   9    3.26    0.29
   5  -2  -9    3.76    0.25
  -5  -2   9    3.58    0.28
  -5   2   9    3.17    0.28
   5   2  -9    3.25    0.27
  -4  -2   9    7.93    0.50
   4  -2  -9    7.80    0.46
  -4   2   9    8.17    0.50
   4   2  -9    7.35    0.49
  -3  -2   9    1.45    0.18
   3  -2  -9    1.32    0.13
   3   2  -9    1.04    0.15
  -3   2   9    1.24    0.16
   2  -2  -9    2.50    0.18
  -2  -2   9    2.34    0.22
   2   2  -9    2.30    0.21
  -2   2   9    2.57    0.22
   1  -2  -9    6.40    0.37
  -1  -2   9    6.09    0.41
  -1   2   9    6.26    0.41
   1   2  -9    5.88    0.41
   0  -2  -9    7.95    0.44
   0  -2  -9    7.70    0.48
   0  -2   9    7.26    0.48
   0   2   9    8.14    0.49
   0   2  -9    7.17    0.49
   1  -2   9    1.04    0.14
  -1  -2  -9    0.98    0.13
  -1  -2  -9    0.93    0.09
  -1   2  -9    0.99    0.13
   1   2   9    0.88    0.13
  -1   2  -9    0.69    0.12
  -2  -2  -9    7.13    0.41
  -2  -2  -9    7.21    0.47
   2  -2   9    7.27    0.47
   2   2   9    8.18    0.48
  -2   2  -9    6.89    0.46
  -2   2  -9    6.98    0.46
  -3  -2  -9    1.15    0.15
   3  -2   9    1.24    0.15
  -3   2  -9    1.35    0.16
   3   2   9    1.21    0.15
  -3   2  -9    1.23    0.15
  -4  -2  -9   17.16    1.01
   4  -2   9   17.79    1.01
  -4   2  -9   18.43    1.01
  -4   2  -9   17.10    1.00
   5  -2   9    9.24    0.56
  -5  -2  -9   10.45    0.60
  -5   2  -9    9.54    0.58
  -5   2  -9    8.87    0.58
   6  -2   9    1.42    0.15
  -6  -2  -9    1.64    0.19
  -6   2  -9    1.54    0.17
  -6   2  -9    1.29    0.18
  -7  -2  -9    8.88    0.58
  -7   2  -9    8.29    0.55
  -8  -2  -9   -0.03    0.10
  -8   2  -9   -0.16    0.11
  -9  -2  -9    0.40    0.15
  -9   2  -9    0.05    0.13
 -10  -2  -9    0.58    0.17
 -10   2  -9    0.77    0.17
 -11  -2  -9    0.09    0.14
 -11   2  -9    0.35    0.16
 -12  -2  -9   -0.12    0.17
 -12   2  -9    0.16    0.14
 -13  -3   9    0.97    0.23
  13  -3  -9    0.83    0.16
  13   3  -9    0.65    0.16
 -13   3   9    0.91    0.21
  12  -3  -9    0.57    0.13
 -12  -3   9    0.49    0.20
  12   3  -9    0.42    0.14
 -12   3   9    0.34    0.15
 -11  -3   9    0.03    0.13
  11  -3  -9    0.25    0.10
 -11   3   9    0.44    0.15
  11   3  -9    0.17    0.11
 -10  -3   9    1.69    0.23
  10  -3  -9    1.45    0.18
  10   3  -9    1.55    0.20
 -10   3   9    1.37    0.22
  -9  -3   9    2.20    0.26
  -9  -3   9    2.29    0.24
   9  -3  -9    2.35    0.22
  -9   3   9    2.21    0.25
   9   3  -9    1.76    0.22
  -8  -3   9    0.71    0.15
   8  -3  -9    0.95    0.13
  -8  -3   9    0.81    0.18
   8   3  -9    0.80    0.15
  -8   3   9    0.93    0.15
   7  -3  -9    1.16    0.14
  -7  -3   9    0.93    0.18
  -7  -3   9    1.17    0.17
  -7   3   9    0.73    0.15
   7   3  -9    1.03    0.15
  -6  -3   9    9.45    0.60
   6  -3  -9   10.57    0.57
  -6  -3   9    9.86    0.62
  -6   3   9    9.25    0.59
   6   3  -9    8.20    0.59
  -5  -3   9   19.69    1.17
   5  -3  -9   21.62    1.13
  -5  -3   9   20.31    1.17
  -5   3   9   20.69    1.16
   5   3  -9   19.44    1.16
  -4  -3   9    2.61    0.25
  -4  -3   9    2.37    0.24
   4  -3  -9    2.67    0.19
  -4   3   9    2.80    0.24
   4   3  -9    2.20    0.23
  -3  -3   9    4.50    0.32
   3  -3  -9    4.09    0.27
  -3  -3   9    4.50    0.32
   3   3  -9    3.74    0.31
  -3   3   9    4.00    0.30
  -2  -3   9    1.04    0.16
   2  -3  -9    1.33    0.12
  -2  -3   9    1.46    0.17
   2   3  -9    1.16    0.16
  -2   3   9    1.39    0.16
   1  -3  -9    0.46    0.07
  -1  -3   9    0.27    0.09
   1   3  -9    0.38    0.10
  -1   3   9    0.57    0.10
   0  -3  -9    0.44    0.07
   0  -3  -9    0.30    0.09
   0  -3   9    0.46    0.10
   0   3  -9    0.37    0.10
   0   3   9    0.47    0.10
  -1  -3  -9    4.28    0.32
   1  -3   9    4.22    0.32
  -1  -3  -9    4.91    0.27
   1   3   9    4.33    0.32
  -1   3  -9    4.54    0.35
   2  -3   9    0.49    0.10
  -2  -3  -9    0.44    0.11
  -2   3  -9    0.50    0.10
   2   3   9    0.65    0.12
  -2   3  -9    0.49    0.11
  -4  -3  -9    6.75    0.46
   4  -3   9    7.05    0.46
  -4   3  -9    7.24    0.46
  -4   3  -9    6.97    0.46
  -5  -3  -9    9.71    0.63
   5  -3   9    9.80    0.63
   5  -3   9   10.65    0.62
  -5   3  -9   10.18    0.63
  -5   3  -9   10.77    0.64
   6  -3   9    2.29    0.21
  -6  -3  -9    1.93    0.22
  -6   3  -9    1.89    0.21
  -7  -3  -9    2.31    0.25
   7  -3   9    2.03    0.20
  -7   3  -9    1.93    0.22
  -7   3  -9    1.77    0.21
  -8  -3  -9    1.37    0.20
  -8   3  -9    1.18    0.17
  -9  -3  -9   -0.07    0.13
  -9   3  -9    0.01    0.09
 -10  -3  -9   -0.01    0.12
 -10   3  -9    0.03    0.11
 -11  -3  -9    1.84    0.27
 -11   3  -9    1.79    0.24
 -12  -3  -9    0.59    0.20
 -12   3  -9    0.74    0.18
 -12  -4   9    0.89    0.21
  12  -4  -9    1.01    0.16
  12   4  -9    0.94    0.19
 -12   4   9    0.89    0.19
 -11  -4   9    1.81    0.25
  11  -4  -9    1.83    0.21
 -11   4   9    1.66    0.23
  11   4  -9    1.23    0.21
 -10  -4   9   -0.07    0.11
 -10  -4   9   -0.16    0.13
  10  -4  -9    0.04    0.09
  10   4  -9    0.06    0.10
 -10   4   9    0.19    0.14
   9  -4  -9    0.29    0.10
  -9  -4   9    0.28    0.14
  -9  -4   9    0.20    0.15
  -9   4   9    0.37    0.13
   9   4  -9    0.21    0.11
   8  -4  -9    3.21    0.26
  -8  -4   9    3.52    0.34
  -8  -4   9    2.87    0.29
  -8   4   9    4.03    0.32
   8   4  -9    2.96    0.29
  -7  -4   9    1.45    0.21
  -7  -4   9    1.93    0.23
   7  -4  -9    1.88    0.18
   7   4  -9    1.63    0.21
  -7   4   9    1.33    0.18
  -6  -4   9    4.01    0.35
   6  -4  -9    5.29    0.33
  -6  -4   9    4.97    0.36
  -6   4   9    4.21    0.34
   6   4  -9    4.31    0.37
  -5  -4   9   10.26    0.66
   5  -4  -9   11.36    0.62
  -5  -4   9   10.53    0.66
   5   4  -9    9.52    0.66
  -5   4   9   11.08    0.65
  -4  -4   9    0.91    0.16
  -4  -4   9    0.87    0.16
   4  -4  -9    1.22    0.13
   4   4  -9    1.21    0.17
  -4   4   9    1.13    0.15
  -3  -4   9    3.99    0.31
  -3  -4   9    3.91    0.32
   3  -4  -9    4.05    0.26
   3   4  -9    4.03    0.34
  -3   4   9    4.02    0.30
  -2  -4   9    3.06    0.28
  -2  -4   9    3.37    0.28
   2  -4  -9    3.43    0.23
   2   4  -9    3.18    0.31
  -2   4   9    3.65    0.27
   1  -4  -9    1.86    0.15
  -1  -4   9    1.73    0.20
  -1  -4   9    1.90    0.19
  -1   4   9    1.71    0.18
   1   4  -9    1.89    0.22
   0  -4  -9    2.77    0.23
   0  -4   9    2.60    0.25
   0  -4   9    2.84    0.25
   0  -4  -9    3.07    0.19
   0   4   9    2.54    0.23
   0   4  -9    2.86    0.28
   1  -4   9    2.25    0.21
   1  -4   9    1.62    0.20
  -1  -4  -9    2.11    0.20
  -1  -4  -9    2.06    0.14
  -1   4  -9    1.96    0.23
   1   4   9    1.82    0.19
  -2  -4  -9    1.53    0.17
   2  -4   9    1.44    0.18
   2  -4   9    1.15    0.16
  -2   4  -9    1.13    0.16
   2   4   9    1.43    0.17
  -2   4  -9    1.06    0.17
  -3  -4  -9    2.21    0.22
   3  -4   9    2.29    0.23
   3  -4   9    2.14    0.21
  -3   4  -9    2.03    0.24
   3   4   9    2.15    0.22
  -3   4  -9    2.09    0.21
   4  -4   9    2.41    0.23
   4  -4   9    2.62    0.25
  -4  -4  -9    2.76    0.26
  -4   4  -9    2.70    0.23
  -4   4  -9    2.73    0.27
   5  -4   9   18.25    1.11
  -5  -4  -9   19.17    1.12
   5  -4   9   20.76    1.12
   5  -4   9   19.55    1.11
  -5   4  -9   18.55    1.10
  -5   4  -9   21.01    1.15
   6  -4   9    6.25    0.42
   6  -4   9    5.77    0.42
  -6  -4  -9    6.94    0.45
   6  -4   9    6.56    0.43
  -6   4  -9    6.05    0.45
  -6   4  -9    5.87    0.42
   7  -4   9    6.23    0.43
  -7  -4  -9    5.80    0.44
   7  -4   9    6.64    0.43
  -7   4  -9    6.00    0.45
  -7   4  -9    5.78    0.42
   8  -4   9    0.26    0.11
  -8  -4  -9    0.10    0.12
  -8   4  -9    0.11    0.12
  -9  -4  -9    1.22    0.21
  -9   4  -9    1.24    0.18
 -10  -4  -9    0.17    0.14
 -10   4  -9    0.03    0.13
 -11  -4  -9    2.01    0.28
 -11   4  -9    1.77    0.24
 -12  -4  -9    0.08    0.15
 -12   4  -9    0.27    0.14
  12  -5  -9    3.78    0.34
 -12  -5   9    3.66    0.40
  12   5  -9    3.08    0.34
 -11  -5   9    0.41    0.17
  11  -5  -9    0.64    0.15
  11   5  -9    0.42    0.17
 -10  -5   9    0.31    0.14
 -10  -5   9    0.44    0.18
  10  -5  -9    0.40    0.12
  10   5  -9    0.28    0.13
   9  -5  -9    2.71    0.24
  -9  -5   9    2.30    0.28
  -9  -5   9    2.08    0.26
  -9   5   9    2.17    0.24
   9   5  -9    1.59    0.24
  -8  -5   9    1.19    0.19
   8  -5  -9    1.18    0.16
  -8  -5   9    0.90    0.18
   8   5  -9    1.15    0.19
  -8   5   9    1.21    0.18
  -7  -5   9    2.38    0.27
  -7  -5   9    2.66    0.28
   7  -5  -9    2.83    0.24
  -7   5   9    3.03    0.27
   7   5  -9    2.10    0.26
   6  -5  -9    4.08    0.29
  -6  -5   9    3.75    0.34
  -6  -5   9    4.09    0.33
   6   5  -9    3.82    0.34
  -6   5   9    3.42    0.30
  -5  -5   9    8.25    0.59
  -5  -5   9    8.96    0.59
   5  -5  -9    9.61    0.54
   5   5  -9    8.47    0.59
  -5   5   9    8.94    0.56
  -4  -5   9    0.92    0.16
  -4  -5   9    0.53    0.12
   4  -5  -9    0.67    0.11
  -4   5   9    0.87    0.13
   4   5  -9    0.48    0.14
  -3  -5   9    5.12    0.40
  -3  -5   9    5.39    0.39
   3  -5  -9    5.27    0.35
  -3   5   9    6.14    0.38
   3   5  -9    5.48    0.42
  -2  -5   9    2.97    0.30
  -2  -5   9    3.52    0.29
   2  -5  -9    3.85    0.25
   2   5  -9    4.11    0.35
  -2   5   9    3.42    0.27
  -1  -5   9    9.80    0.62
  -1  -5   9    9.35    0.64
   1  -5  -9   10.74    0.58
  -1   5   9   11.28    0.62
   1   5  -9    8.82    0.65
   0  -5  -9    1.93    0.15
   0  -5   9    2.34    0.21
   0  -5   9    1.81    0.22
   0   5  -9    2.11    0.25
   0   5   9    2.14    0.20
   1  -5   9    6.67    0.49
  -1  -5  -9    6.92    0.46
  -1  -5  -9    7.60    0.46
   1  -5   9    7.06    0.46
   1   5   9    7.58    0.47
  -1   5  -9    6.90    0.51
   2  -5   9    2.50    0.25
  -2  -5  -9    2.72    0.24
   2  -5   9    2.39    0.22
  -2  -5  -9    2.28    0.22
   2   5   9    2.22    0.22
  -2   5  -9    2.17    0.26
  -3  -5  -9    6.93    0.43
   3  -5   9    6.24    0.42
  -3  -5  -9    6.26    0.42
   3  -5   9    6.12    0.44
   3   5   9    6.41    0.42
  -3   5  -9    6.41    0.47
  -3   5  -9    6.09    0.42
   4  -5   9    4.37    0.32
  -4  -5  -9    5.06    0.34
   4  -5   9    4.90    0.36
  -4  -5  -9    3.94    0.33
   4  -5   9    4.55    0.35
  -4   5  -9    4.19    0.32
  -4   5  -9    4.96    0.38
  -5  -5  -9    2.21    0.24
   5  -5   9    2.35    0.25
  -5  -5  -9    2.84    0.27
   5  -5   9    2.26    0.25
   5  -5   9    2.15    0.22
  -5   5  -9    2.27    0.27
  -5   5  -9    2.23    0.21
   6  -5   9    2.64    0.26
   6  -5   9    2.39    0.25
  -6  -5  -9    2.41    0.25
  -6  -5  -9    2.62    0.25
   6  -5   9    2.38    0.24
  -6   5  -9    2.54    0.24
  -6   5  -9    2.73    0.29
   7  -5   9    4.56    0.37
  -7  -5  -9    6.24    0.39
   7  -5   9    4.97    0.38
  -7  -5  -9    5.07    0.39
   7  -5   9    4.74    0.37
  -7   5  -9    4.27    0.36
  -7   5  -9    4.93    0.43
  -8  -5  -9    0.64    0.15
   8  -5   9    0.46    0.12
  -8   5  -9    0.27    0.12
   9  -5   9    1.05    0.19
  -9  -5  -9    0.92    0.19
  -9   5  -9    1.18    0.17
 -10  -5  -9    1.78    0.25
 -10   5  -9    1.35    0.19
 -11  -5  -9    0.46    0.19
 -11   5  -9    0.82    0.20
  11  -6  -9    3.67    0.31
 -11  -6   9    2.52    0.34
  11   6  -9    3.08    0.34
 -10  -6   9    1.80    0.28
 -10  -6   9    1.67    0.25
  10  -6  -9    2.16    0.23
  10   6  -9    1.45    0.24
   9  -6  -9    0.25    0.11
  -9  -6   9   -0.08    0.15
  -9  -6   9    0.27    0.16
   9   6  -9    0.12    0.12
  -8  -6   9   -0.07    0.13
  -8  -6   9    0.06    0.11
   8  -6  -9    0.09    0.10
   8   6  -9    0.05    0.12
   7  -6  -9    0.69    0.13
  -7  -6   9    0.60    0.15
  -7  -6   9    0.46    0.17
   7   6  -9    0.51    0.15
  -6  -6   9    3.89    0.34
   6  -6  -9    4.24    0.31
  -6  -6   9    3.92    0.36
   6   6  -9    3.10    0.34
  -5  -6   9    4.37    0.38
  -5  -6   9    4.62    0.35
   5  -6  -9    4.44    0.33
   5   6  -9    3.93    0.37
  -4  -6   9    4.86    0.42
   4  -6  -9    6.25    0.37
  -4  -6   9    5.02    0.39
   4   6  -9    4.75    0.42
  -3  -6   9    5.57    0.44
  -3  -6   9    6.03    0.41
   3  -6  -9    5.98    0.38
   3   6  -9    5.34    0.45
  -3   6   9    6.04    0.40
   2  -6  -9    3.16    0.23
  -2  -6   9    2.56    0.30
  -2  -6   9    2.98    0.27
   2  -6  -9    3.36    0.26
  -2   6   9    3.02    0.25
   2   6  -9    2.94    0.32
   1  -6  -9    2.11    0.17
  -1  -6   9    1.90    0.20
  -1  -6   9    1.60    0.22
   1  -6  -9    1.79    0.19
   1   6  -9    1.83    0.25
  -1   6   9    2.23    0.21
   0  -6  -9    2.21    0.21
   0  -6   9    1.82    0.24
   0  -6   9    2.12    0.21
   0   6   9    2.05    0.20
   0   6  -9    1.80    0.25
   1  -6   9    2.99    0.30
  -1  -6  -9    2.59    0.24
  -1  -6  -9    2.48    0.23
   1  -6   9    2.77    0.24
  -1   6  -9    2.56    0.30
   1   6   9    3.00    0.25
   2  -6   9    2.76    0.27
  -2  -6  -9    2.50    0.24
  -2  -6  -9    2.76    0.26
   2  -6   9    3.09    0.25
   2   6   9    2.53    0.25
  -2   6  -9    3.35    0.32
  -3  -6  -9    1.80    0.20
  -3  -6  -9    2.04    0.22
   3  -6   9    1.74    0.22
   3  -6   9    2.12    0.21
   3   6   9    1.88    0.21
  -3   6  -9    1.86    0.25
  -4  -6  -9    0.93    0.14
  -4  -6  -9    0.86    0.16
   4  -6   9    0.56    0.15
   4  -6   9    0.68    0.15
   4  -6   9    0.62    0.13
  -4   6  -9    0.46    0.12
   4   6   9    1.02    0.15
  -4   6  -9    0.90    0.19
   5  -6   9    3.50    0.30
  -5  -6  -9    4.06    0.33
   5  -6   9    3.33    0.31
   5  -6   9    3.92    0.34
  -5  -6  -9    4.16    0.32
  -5   6  -9    4.11    0.39
  -5   6  -9    3.40    0.29
   6  -6   9    3.75    0.35
   6  -6   9    4.47    0.33
   6  -6   9    4.49    0.36
  -6  -6  -9    4.37    0.35
  -6  -6  -9    4.87    0.36
  -6   6  -9    4.32    0.40
  -6   6  -9    4.30    0.32
  -7  -6  -9    5.17    0.38
   7  -6   9    4.57    0.39
   7  -6   9    4.34    0.36
  -7  -6  -9    4.54    0.37
  -7   6  -9    4.19    0.42
   8  -6   9    0.42    0.13
  -8  -6  -9    0.44    0.17
  -8  -6  -9    0.67    0.15
  -9  -6  -9    0.19    0.16
   9  -6   9    0.32    0.15
  -9  -6  -9    0.04    0.15
 -10  -6  -9    0.62    0.18
 -10  -7   9    3.62    0.39
  10  -7  -9    3.17    0.31
 -10  -7   9    3.15    0.34
  10   7  -9    2.84    0.35
  -9  -7   9    2.25    0.31
   9  -7  -9    2.55    0.26
  -9  -7   9    2.09    0.27
   9   7  -9    1.93    0.29
   8  -7  -9    0.16    0.13
  -8  -7   9    0.26    0.15
  -8  -7   9    0.02    0.14
   8   7  -9    0.18    0.14
   7  -7  -9    3.21    0.27
  -7  -7   9    2.30    0.30
  -7  -7   9    2.79    0.29
   7   7  -9    2.77    0.33
  -6  -7   9    0.68    0.17
  -6  -7   9    0.14    0.13
   6  -7  -9    0.28    0.12
   6   7  -9    0.19    0.17
  -5  -7   9    3.31    0.31
  -5  -7   9    3.09    0.34
   5  -7  -9    3.51    0.29
   5   7  -9    2.91    0.34
  -4  -7   9    6.04    0.42
   4  -7  -9    6.40    0.40
  -4  -7   9    5.50    0.46
   4   7  -9    5.31    0.49
  -3  -7   9    3.33    0.35
  -3  -7   9    2.96    0.29
   3  -7  -9    3.66    0.28
   3  -7  -9    3.67    0.28
   3   7  -9    3.23    0.36
   2  -7  -9    0.19    0.09
   2  -7  -9    0.13    0.09
  -2  -7   9    0.17    0.10
  -2  -7   9   -0.01    0.11
   2   7  -9   -0.03    0.12
   1  -7  -9    2.37    0.24
  -1  -7   9    2.09    0.27
  -1  -7   9    1.94    0.21
   1  -7  -9    2.38    0.20
   1   7  -9    2.44    0.30
   0  -7  -9    1.15    0.17
   0  -7   9    1.38    0.17
   0  -7   9    1.13    0.20
   0   7  -9    1.16    0.22
  -1  -7  -9    8.36    0.54
   1  -7   9    7.11    0.55
  -1   7  -9    8.32    0.62
   2  -7   9    1.64    0.25
  -2  -7  -9    1.90    0.22
  -2   7  -9    2.57    0.30
   3  -7   9    0.04    0.13
   3  -7   9   -0.02    0.10
  -3  -7  -9    0.02    0.09
  -3  -7  -9   -0.12    0.12
  -3   7  -9    0.04    0.17
  -4  -7  -9    1.97    0.22
   4  -7   9    1.54    0.22
   4  -7   9    1.90    0.24
  -4  -7  -9    2.15    0.24
  -4   7  -9    1.81    0.27
   4   7   9    1.79    0.23
  -5  -7  -9    0.99    0.17
  -5  -7  -9    1.31    0.19
   5  -7   9    1.46    0.20
   5  -7   9    0.95    0.19
  -5   7  -9    0.83    0.21
  -6  -7  -9    2.91    0.30
   6  -7   9    2.32    0.28
  -6  -7  -9    2.29    0.26
   6  -7   9    3.16    0.31
  -6   7  -9    2.81    0.34
  -7  -7  -9    5.84    0.44
  -7  -7  -9    4.35    0.41
   7  -7   9    5.06    0.42
  -7   7  -9    4.96    0.46
   8  -7   9    0.50    0.16
  -8  -7  -9    0.46    0.17
  -8  -7  -9    0.51    0.18
  -9  -7  -9    2.81    0.29
  -9  -7  -9    1.75    0.27
   9  -7   9    2.04    0.27
   8  -8  -9    1.91    0.24
  -8  -8   9    1.48    0.26
   8   8  -9    1.17    0.23
  -7  -8   9    1.25    0.26
   7  -8  -9    1.52    0.20
   7   8  -9    0.84    0.20
  -6  -8   9    2.49    0.33
   6  -8  -9    3.07    0.29
   6   8  -9    2.47    0.32
  -5  -8   9    0.61    0.18
   5  -8  -9    0.67    0.14
   5   8  -9    0.63    0.19
  -4  -8   9    1.70    0.26
   4  -8  -9    1.86    0.20
   4  -8  -9    1.82    0.20
   4   8  -9    1.36    0.26
   3  -8  -9    3.15    0.26
   3  -8  -9    3.01    0.27
  -3  -8   9    2.31    0.30
   3   8  -9    2.45    0.32
   2  -8  -9    0.08    0.09
  -2  -8   9    0.21    0.16
   2  -8  -9    0.19    0.11
   2   8  -9    0.08    0.14
   1  -8  -9    1.88    0.23
  -1  -8   9    1.47    0.24
   1   8  -9    1.21    0.26
   0  -8   9    0.98    0.20
   0  -8  -9    1.02    0.19
   0   8  -9    1.15    0.23
  -1  -8  -9    2.51    0.26
   1  -8   9    2.07    0.28
  -1   8  -9    2.65    0.34
   2  -8   9    2.43    0.30
  -2  -8  -9    2.61    0.27
  -2   8  -9    1.94    0.30
   3  -8   9    2.48    0.30
   3  -8   9    3.04    0.33
  -3  -8  -9    2.88    0.30
  -3   8  -9    3.25    0.37
   4  -8   9    1.17    0.22
  -4  -8  -9    1.48    0.22
   4  -8   9    1.47    0.23
  -4   8  -9    1.40    0.29
   5  -8   9   -0.08    0.14
   5  -8   9   -0.07    0.12
  -5  -8  -9   -0.23    0.14
  -5   8  -9   -0.10    0.14
   6  -8   9    1.18    0.25
   6  -8   9    1.68    0.25
  -6  -8  -9    2.56    0.28
  -6   8  -9    2.05    0.31
  -7  -8  -9    2.41    0.28
   7  -8   9    1.85    0.27
  -7   8  -9    2.23    0.33
  -8  -8  -9    0.14    0.14
   8  -8   9    0.02    0.16
   7  -9  -9    0.15    0.16
  -7  -9   9    0.15    0.20
   7   9  -9    0.51    0.19
  -6  -9   9    0.32    0.18
   6  -9  -9    0.57    0.15
   6   9  -9    0.14    0.15
   5  -9  -9    1.07    0.19
  -5  -9   9    1.22    0.24
   5  -9  -9    1.36    0.19
   5   9  -9    1.26    0.26
   4  -9  -9    0.77    0.17
   4  -9  -9    0.96    0.17
  -4  -9   9    0.83    0.21
   4   9  -9    0.76    0.22
   3  -9  -9    0.79    0.18
  -3  -9   9    0.51    0.21
   3  -9  -9    0.58    0.15
   3   9  -9    0.35    0.18
  -2  -9   9    2.70    0.36
   2  -9  -9    3.27    0.31
   2   9  -9    3.29    0.40
   1  -9  -9    3.14    0.31
  -1  -9   9    2.38    0.33
   1   9  -9    3.04    0.38
   0  -9   9    0.50    0.18
   0  -9  -9    0.79    0.17
   0   9  -9    0.65    0.21
  -1  -9  -9    0.57    0.18
   1  -9   9    0.50    0.17
  -1   9  -9    0.22    0.18
  -2  -9  -9    3.88    0.34
   2  -9   9    2.87    0.34
   2  -9   9    2.94    0.35
  -2   9  -9    3.14    0.39
   3  -9   9    2.23    0.30
  -3  -9  -9    2.76    0.30
   3  -9   9    2.22    0.31
  -3   9  -9    2.51    0.35
  -4  -9  -9    0.35    0.15
   4  -9   9    0.36    0.19
   4  -9   9    0.21    0.15
  -4   9  -9    0.13    0.21
  -5  -9  -9    0.14    0.14
   5  -9   9    0.06    0.14
   5  -9   9    0.06    0.18
  -5   9  -9   -0.04    0.21
  -6  -9  -9    2.04    0.27
   6  -9   9    1.60    0.29
  -6   9  -9    1.74    0.30
  -4 -10   9    1.30    0.26
   4 -10  -9    1.36    0.22
   4  10  -9    1.25    0.26
   3 -10  -9    0.87    0.20
  -3 -10   9    0.76    0.22
   3  10  -9    0.85    0.24
  -2 -10   9    2.02    0.32
   2 -10  -9    3.85    0.33
   2  10  -9    2.30    0.35
   1 -10  -9    0.18    0.16
  -1 -10   9    0.11    0.19
   1  10  -9    0.65    0.24
   0 -10   9    1.65    0.28
   0 -10  -9    2.57    0.28
   0  10  -9    2.34    0.37
   1 -10   9    0.22    0.16
   1 -10   9    0.37    0.22
  -1 -10  -9    0.51    0.17
  -1  10  -9    0.59    0.26
   2 -10   9    1.13    0.24
   2 -10   9    1.09    0.23
  -2 -10  -9    1.57    0.27
  -2  10  -9    1.30    0.30
   3 -10   9    4.28    0.43
  -3 -10  -9    4.05    0.41
   3 -10   9    3.64    0.42
  -3  10  -9    4.44    0.50
 -13   0  10    2.79    0.35
  13   0 -10    2.21    0.27
 -12   0  10    1.36    0.26
  12   0 -10    1.53    0.20
  11   0 -10    1.34    0.18
 -11   0  10    1.44    0.24
 -10   0  10   -0.17    0.14
  10   0 -10    0.13    0.09
   9   0 -10    0.18    0.09
  -9   0  10    0.39    0.13
   8   0 -10   -0.06    0.07
  -8   0  10    0.06    0.10
   7   0 -10    5.49    0.38
  -7   0  10    5.56    0.42
  -6   0  10    8.04    0.52
   6   0 -10    6.99    0.47
  -5   0  10    3.46    0.30
   5   0 -10    3.20    0.26
   4   0 -10    4.80    0.33
  -4   0  10    4.81    0.37
  -3   0  10    2.23    0.23
   3   0 -10    2.21    0.19
   2   0 -10    4.64    0.31
  -2   0  10    4.72    0.35
   1   0 -10    0.90    0.12
  -1   0  10    1.08    0.15
   0   0  10    9.99    0.62
   0   0 -10   10.08    0.59
  -1   0 -10    3.89    0.30
   1   0  10    3.72    0.30
  -1   0 -10    3.94    0.27
   2   0  10    0.23    0.10
  -2   0 -10    0.21    0.07
  -2   0 -10    0.33    0.10
   3   0  10    0.07    0.08
  -3   0 -10    0.09    0.08
  -3   0 -10    0.13    0.06
  -4   0 -10    6.50    0.44
   4   0  10    6.09    0.44
  -5   0 -10   39.49    2.17
  -6   0 -10   16.92    0.99
  -7   0 -10    1.70    0.21
  -8   0 -10    0.68    0.15
  -9   0 -10    2.02    0.25
 -10   0 -10    0.35    0.14
 -11   0 -10    1.79    0.26
 -12   0 -10    0.44    0.20
  13  -1 -10    3.12    0.30
 -13  -1  10    3.64    0.39
 -13   1  10    3.15    0.36
  13   1 -10    2.85    0.30
  12  -1 -10    0.44    0.12
 -12  -1  10    0.46    0.17
  12   1 -10    0.37    0.14
 -12   1  10    0.59    0.18
 -11  -1  10    3.09    0.33
  11  -1 -10    2.54    0.25
  11   1 -10    2.45    0.25
 -11   1  10    3.09    0.32
  10  -1 -10    0.15    0.11
 -10  -1  10    0.01    0.12
  10   1 -10   -0.04    0.08
 -10   1  10   -0.01    0.14
  -9  -1  10    0.37    0.11
   9  -1 -10    0.35    0.10
  -9  -1  10    0.15    0.12
  -9   1  10    0.24    0.13
   9   1 -10    0.24    0.10
  -8  -1  10    0.93    0.19
  -8  -1  10    1.16    0.16
   8  -1 -10    1.15    0.15
   8   1 -10    0.95    0.15
  -8   1  10    1.03    0.18
   7  -1 -10    3.13    0.26
  -7  -1  10    3.80    0.29
  -7  -1  10    3.42    0.31
  -7   1  10    2.98    0.29
   7   1 -10    2.70    0.25
  -6  -1  10   20.50    1.18
   6  -1 -10   20.15    1.13
  -6   1  10   20.99    1.17
   6   1 -10   19.20    1.14
  -5  -1  10  109.09    5.82
   5  -1 -10  111.41    5.79
  -5   1  10  111.39    5.82
   5   1 -10  104.87    5.80
  -4  -1  10   75.52    4.15
   4  -1 -10   77.89    4.11
  -4   1  10   78.20    4.14
   4   1 -10   77.35    4.13
   3  -1 -10    2.38    0.20
  -3  -1  10    2.58    0.24
  -3   1  10    2.17    0.23
   3   1 -10    2.09    0.20
   2  -1 -10    3.84    0.25
  -2  -1  10    3.48    0.28
   2   1 -10    3.40    0.27
  -2   1  10    3.40    0.28
  -1  -1  10    2.33    0.23
   1  -1 -10    2.54    0.19
  -1   1  10    2.41    0.23
   1   1 -10    2.37    0.21
   0  -1 -10   10.42    0.60
   0  -1 -10   10.52    0.63
   0  -1  10   10.66    0.64
   0   1 -10   10.00    0.62
   0   1  10   10.72    0.64
  -1  -1 -10    5.81    0.36
   1  -1  10    5.78    0.40
  -1  -1 -10    5.66    0.40
  -1   1 -10    6.12    0.40
   1   1  10    5.75    0.40
  -1   1 -10    5.80    0.39
  -2  -1 -10    0.24    0.06
   2  -1  10    0.08    0.08
  -2  -1 -10    0.28    0.10
  -2   1 -10    0.34    0.10
  -2   1 -10    0.19    0.08
   2   1  10    0.39    0.10
   3  -1  10    4.87    0.35
  -3  -1 -10    4.63    0.35
  -3   1 -10    4.53    0.33
   3   1  10    4.96    0.35
  -3   1 -10    5.00    0.35
   4  -1  10    2.25    0.22
  -4  -1 -10    2.11    0.21
   4   1  10    1.90    0.21
  -4   1 -10    1.87    0.20
  -4   1 -10    1.82    0.18
  -5  -1 -10    0.00    0.09
   5  -1  10    0.03    0.08
  -5   1 -10   -0.05    0.08
  -6  -1 -10    2.11    0.24
  -6   1 -10    2.10    0.24
  -7  -1 -10    5.50    0.41
  -7   1 -10    5.39    0.42
  -8  -1 -10    2.11    0.24
  -8   1 -10    1.65    0.22
  -9  -1 -10    1.18    0.20
  -9   1 -10    1.00    0.18
 -10  -1 -10   -0.23    0.14
 -10   1 -10    0.21    0.13
 -11  -1 -10    1.34    0.25
 -11   1 -10    1.02    0.22
 -12  -1 -10    0.15    0.15
 -12   1 -10    0.00    0.14
  13  -2 -10    2.20    0.26
 -13  -2  10    2.68    0.34
  13   2 -10    2.54    0.28
 -13   2  10    3.16    0.36
  12  -2 -10    0.31    0.11
 -12  -2  10    0.55    0.20
  12   2 -10    0.36    0.13
 -12   2  10    0.40    0.19
  11  -2 -10    0.04    0.09
 -11  -2  10    0.15    0.17
 -11   2  10    0.17    0.15
  11   2 -10    0.01    0.11
 -10  -2  10    2.44    0.32
  10  -2 -10    2.96    0.26
  10   2 -10    2.94    0.27
 -10   2  10    3.40    0.33
  -9  -2  10    0.21    0.10
  -9  -2  10    0.33    0.14
   9  -2 -10    0.26    0.09
  -9   2  10    0.18    0.14
   9   2 -10   -0.05    0.08
  -8  -2  10    1.16    0.19
   8  -2 -10    1.14    0.15
  -8  -2  10    1.35    0.18
   8   2 -10    1.24    0.17
  -8   2  10    1.27    0.20
  -7  -2  10    2.68    0.29
   7  -2 -10    2.83    0.23
  -7  -2  10    3.17    0.26
  -7   2  10    3.05    0.29
   7   2 -10    2.26    0.24
  -6  -2  10   12.12    0.72
   6  -2 -10   12.22    0.68
  -6  -2  10   11.05    0.73
   6   2 -10   10.31    0.70
  -6   2  10   12.82    0.74
  -5  -2  10   13.31    0.73
   5  -2 -10   11.49    0.69
  -5  -2  10   11.40    0.73
   5   2 -10   11.16    0.71
  -5   2  10   11.78    0.72
   4  -2 -10    0.77    0.11
  -4  -2  10    0.71    0.15
  -4   2  10    0.82    0.14
   4   2 -10    0.42    0.13
   3  -2 -10    6.06    0.39
  -3  -2  10    6.57    0.44
  -3   2  10    6.50    0.43
   3   2 -10    6.14    0.42
  -2  -2  10    0.25    0.11
   2  -2 -10    0.33    0.08
  -2   2  10    0.36    0.11
   2   2 -10    0.31    0.10
   1  -2 -10   10.37    0.58
  -1  -2  10    9.85    0.62
   1   2 -10    9.57    0.62
  -1   2  10   10.46    0.63
   0  -2  10    3.80    0.31
   0  -2 -10    4.39    0.27
   0  -2 -10    3.81    0.31
   0   2 -10    4.27    0.31
   0   2  10    4.58    0.32
  -1  -2 -10    8.80    0.50
  -1  -2 -10    8.44    0.55
   1  -2  10    8.61    0.55
   1   2  10    9.22    0.56
  -1   2 -10    9.25    0.56
  -1   2 -10    8.59    0.55
  -2  -2 -10    1.87    0.20
   2  -2  10    2.05    0.20
  -2   2 -10    1.41    0.18
  -2   2 -10    1.76    0.19
   2   2  10    1.82    0.20
  -3  -2 -10    5.87    0.40
   3  -2  10    5.73    0.40
   3   2  10    5.64    0.40
  -3   2 -10    5.48    0.38
  -3   2 -10    5.71    0.40
  -4  -2 -10    2.57    0.25
   4  -2  10    2.59    0.24
  -4   2 -10    2.39    0.24
   4   2  10    2.60    0.25
  -4   2 -10    2.78    0.23
  -5  -2 -10   33.61    1.86
   5  -2  10   34.48    1.86
   5  -2  10   32.81    1.82
  -5   2 -10   35.66    1.86
  -5   2 -10   31.32    1.83
  -6  -2 -10    8.74    0.58
  -6   2 -10    8.89    0.57
  -7  -2 -10    3.67    0.34
  -7   2 -10    3.66    0.31
  -8  -2 -10    3.03    0.30
  -8   2 -10    2.84    0.28
  -9  -2 -10    1.03    0.20
  -9   2 -10    0.50    0.15
 -10  -2 -10    2.71    0.31
 -10   2 -10    2.69    0.30
 -11  -2 -10    1.61    0.25
 -11   2 -10    1.37    0.24
 -12  -2 -10    1.36    0.24
 -12   2 -10    0.96    0.23
 -12  -3  10    0.88    0.24
  12  -3 -10    0.47    0.13
 -12   3  10    0.66    0.18
  12   3 -10    0.57    0.15
 -11  -3  10    0.73    0.18
  11  -3 -10    0.45    0.14
  11   3 -10    0.30    0.12
 -11   3  10    0.54    0.18
 -10  -3  10    0.91    0.20
  10  -3 -10    1.34    0.18
  10   3 -10    1.11    0.19
 -10   3  10    1.29    0.22
   9  -3 -10    0.06    0.10
  -9  -3  10   -0.02    0.12
  -9  -3  10    0.15    0.14
  -9   3  10    0.12    0.13
   9   3 -10    0.14    0.10
  -8  -3  10    2.20    0.25
  -8  -3  10    1.46    0.20
   8  -3 -10    1.84    0.18
   8   3 -10    1.02    0.17
  -8   3  10    1.63    0.22
  -7  -3  10    2.37    0.27
   7  -3 -10    2.02    0.20
  -7  -3  10    2.13    0.24
   7   3 -10    2.13    0.23
  -7   3  10    2.09    0.24
  -6  -3  10   10.51    0.66
  -6  -3  10   10.18    0.67
   6  -3 -10   11.84    0.63
   6   3 -10    9.09    0.65
  -6   3  10   10.95    0.67
   5  -3 -10   27.74    1.47
  -5  -3  10   27.93    1.52
  -5  -3  10   27.89    1.51
   5   3 -10   24.22    1.51
  -5   3  10   26.37    1.50
  -4  -3  10   20.93    1.21
  -4  -3  10   21.63    1.21
   4  -3 -10   21.80    1.16
   4   3 -10   19.12    1.20
  -4   3  10   21.98    1.21
  -3  -3  10    9.16    0.58
   3  -3 -10    9.48    0.54
  -3  -3  10    9.00    0.59
   3   3 -10    8.25    0.58
  -3   3  10   10.03    0.59
   2  -3 -10    0.13    0.06
  -2  -3  10    0.16    0.09
   2   3 -10    0.08    0.09
  -2   3  10    0.12    0.08
  -1  -3  10    6.90    0.46
   1  -3 -10    6.97    0.41
  -1   3  10    7.27    0.46
   1   3 -10    6.88    0.48
   0  -3 -10    2.38    0.22
   0  -3 -10    2.16    0.16
   0  -3  10    2.04    0.22
   0   3 -10    2.32    0.23
   0   3  10    2.19    0.22
   1  -3  10    3.52    0.29
  -1  -3 -10    3.71    0.30
  -1  -3 -10    3.82    0.24
   1   3  10    3.82    0.30
  -1   3 -10    3.85    0.32
  -2  -3 -10    0.23    0.11
   2  -3  10    0.37    0.11
  -2   3 -10    0.45    0.11
   2   3  10    0.37    0.11
  -2   3 -10    0.22    0.11
   3  -3  10    2.60    0.23
  -3  -3 -10    2.36    0.24
  -3   3 -10    2.34    0.23
  -3   3 -10    2.20    0.22
   3   3  10    2.61    0.25
  -4  -3 -10    0.79    0.14
   4  -3  10    0.64    0.12
  -4   3 -10    0.73    0.12
  -4   3 -10    0.62    0.14
   4   3  10    0.60    0.13
   5  -3  10    1.03    0.17
   5  -3  10    0.92    0.13
  -5  -3 -10    1.18    0.17
  -5   3 -10    1.31    0.17
  -5   3 -10    0.92    0.16
   6  -3  10    2.17    0.21
   6  -3  10    2.20    0.23
  -6  -3 -10    1.95    0.24
  -6   3 -10    2.13    0.23
  -6   3 -10    2.50    0.24
  -7  -3 -10    2.78    0.29
  -7   3 -10    2.64    0.27
  -8  -3 -10    4.62    0.39
  -8   3 -10    4.87    0.37
  -9  -3 -10    0.45    0.17
  -9   3 -10    0.51    0.16
 -10  -3 -10    1.38    0.23
 -10   3 -10    1.11    0.20
 -11  -3 -10    0.60    0.20
 -11   3 -10    1.00    0.21
 -12  -3 -10    0.68    0.23
 -12   3 -10    0.27    0.19
 -12  -4  10    0.45    0.18
  12  -4 -10    0.48    0.13
  12   4 -10    0.26    0.16
 -12   4  10    0.20    0.17
 -11  -4  10    1.16    0.23
  11  -4 -10    1.32    0.18
  11   4 -10    1.00    0.20
 -11   4  10    1.46    0.24
 -10  -4  10    0.12    0.16
 -10  -4  10    0.15    0.14
  10  -4 -10    0.34    0.13
  10   4 -10    0.41    0.13
 -10   4  10    0.10    0.12
  -9  -4  10    2.77    0.29
   9  -4 -10    2.87    0.27
  -9  -4  10    2.94    0.32
  -9   4  10    2.51    0.29
   9   4 -10    2.31    0.27
  -8  -4  10    0.49    0.16
   8  -4 -10    0.82    0.14
  -8  -4  10    0.48    0.16
  -8   4  10    0.66    0.16
   8   4 -10    0.59    0.15
  -7  -4  10    0.76    0.16
   7  -4 -10    0.70    0.12
  -7  -4  10    0.63    0.15
   7   4 -10    0.96    0.17
  -7   4  10    0.50    0.15
   6  -4 -10    5.14    0.34
  -6  -4  10    4.67    0.38
  -6  -4  10    5.12    0.38
  -6   4  10    4.70    0.36
   6   4 -10    4.31    0.38
  -5  -4  10    6.86    0.50
  -5  -4  10    7.80    0.51
   5  -4 -10    7.67    0.46
   5   4 -10    6.73    0.50
  -5   4  10    7.66    0.50
   4  -4 -10    0.25    0.08
  -4  -4  10    0.24    0.10
  -4  -4  10    0.05    0.10
  -4   4  10    0.03    0.09
   4   4 -10    0.21    0.11
  -3  -4  10    7.91    0.55
  -3  -4  10    8.38    0.55
   3  -4 -10    8.43    0.49
  -3   4  10    8.54    0.53
   3   4 -10    8.05    0.56
   2  -4 -10    0.30    0.07
  -2  -4  10    0.01    0.10
  -2  -4  10    0.14    0.11
  -2   4  10    0.29    0.10
   2   4 -10    0.20    0.10
   1  -4 -10   10.02    0.56
  -1  -4  10    9.68    0.62
  -1  -4  10    9.48    0.62
  -1   4  10   10.36    0.62
   1   4 -10    9.70    0.65
   0  -4 -10    5.68    0.33
   0  -4  10    5.53    0.41
   0  -4  10    5.54    0.40
   0   4  10    5.32    0.38
   0   4 -10    5.22    0.42
  -1  -4 -10    0.14    0.10
   1  -4  10    0.23    0.11
   1  -4  10    0.30    0.12
   1   4  10    0.03    0.10
  -1   4 -10    0.05    0.10
  -2  -4 -10    7.77    0.51
   2  -4  10    8.42    0.52
   2  -4  10    8.13    0.51
  -2   4 -10    7.67    0.53
   2   4  10    7.34    0.51
   3  -4  10    5.28    0.37
  -3  -4 -10    4.57    0.35
   3  -4  10    5.10    0.38
   3   4  10    5.15    0.36
  -3   4 -10    4.77    0.36
  -3   4 -10    4.86    0.39
   4  -4  10    0.11    0.10
  -4  -4 -10    0.18    0.11
   4  -4  10    0.31    0.12
   4   4  10    0.17    0.11
  -4   4 -10    0.04    0.11
  -4   4 -10   -0.01    0.10
   5  -4  10    7.96    0.54
   5  -4  10    8.27    0.54
   5  -4  10    9.39    0.56
  -5  -4 -10    8.51    0.56
  -5   4 -10    8.31    0.57
  -5   4 -10    8.43    0.54
   6  -4  10    3.94    0.31
  -6  -4 -10    3.62    0.31
   6  -4  10    2.90    0.29
   6  -4  10    3.64    0.31
  -6   4 -10    3.64    0.33
  -6   4 -10    2.94    0.29
   7  -4  10    1.35    0.18
  -7  -4 -10    1.28    0.19
   7  -4  10    1.35    0.19
   7  -4  10    1.26    0.18
  -7   4 -10    1.32    0.18
  -8  -4 -10    1.72    0.23
  -8   4 -10    1.65    0.20
  -9  -4 -10    1.25    0.21
  -9   4 -10    1.20    0.18
 -10  -4 -10    1.58    0.26
 -10   4 -10    1.13    0.19
 -11  -4 -10    0.19    0.19
 -11   4 -10    0.24    0.16
 -11  -5  10    1.45    0.25
  11  -5 -10    1.68    0.22
  11   5 -10    1.15    0.21
 -10  -5  10    1.38    0.24
  10  -5 -10    1.55    0.19
 -10  -5  10    1.49    0.25
  10   5 -10    1.42    0.21
   9  -5 -10    0.07    0.09
  -9  -5  10    0.16    0.12
  -9  -5  10    0.28    0.14
  -9   5  10    0.20    0.15
   9   5 -10    0.12    0.14
  -8  -5  10    4.43    0.39
  -8  -5  10    5.42    0.42
   8  -5 -10    4.93    0.35
  -8   5  10    4.71    0.38
   8   5 -10    3.57    0.36
  -7  -5  10    0.53    0.17
  -7  -5  10    0.53    0.17
   7  -5 -10    0.55    0.11
   7   5 -10    0.50    0.16
  -7   5  10    0.20    0.12
   6  -5 -10    2.64    0.23
  -6  -5  10    2.46    0.28
  -6  -5  10    2.72    0.28
  -6   5  10    3.16    0.28
   6   5 -10    2.83    0.30
  -5  -5  10    0.43    0.13
  -5  -5  10    0.54    0.15
   5  -5 -10    0.45    0.11
   5   5 -10    0.38    0.14
  -5   5  10    0.52    0.13
  -4  -5  10    1.52    0.21
   4  -5 -10    1.85    0.18
  -4  -5  10    1.43    0.20
   4   5 -10    1.31    0.23
  -4   5  10    1.84    0.20
   3  -5 -10    2.28    0.20
  -3  -5  10    2.47    0.26
  -3  -5  10    2.21    0.23
  -3   5  10    2.20    0.22
   3   5 -10    1.98    0.25
   2  -5 -10    2.00    0.17
  -2  -5  10    1.65    0.20
  -2  -5  10    1.88    0.23
   2   5 -10    2.10    0.26
  -2   5  10    2.06    0.21
   1  -5 -10    4.50    0.28
  -1  -5  10    3.68    0.32
  -1  -5  10    3.90    0.34
   1   5 -10    4.70    0.39
  -1   5  10    4.82    0.34
   0  -5  10    2.22    0.22
   0  -5  10    2.10    0.23
   0   5  10    1.91    0.21
   0   5 -10    1.66    0.24
  -1  -5 -10    1.42    0.17
   1  -5  10    1.63    0.19
   1  -5  10    1.58    0.21
  -1   5 -10    1.69    0.23
   1   5  10    1.76    0.19
  -2  -5 -10    0.76    0.14
   2  -5  10    0.58    0.14
   2  -5  10    0.86    0.15
  -2   5 -10    0.56    0.17
   2   5  10    0.69    0.14
   3  -5  10    4.52    0.35
  -3  -5 -10    3.58    0.33
   3  -5  10    4.37    0.33
  -3   5 -10    4.40    0.32
   3   5  10    4.92    0.36
  -3   5 -10    4.81    0.40
   4  -5  10    1.10    0.15
   4  -5  10    1.01    0.16
  -4  -5 -10    0.93    0.16
   4  -5  10    0.94    0.16
   4   5  10    1.15    0.18
  -4   5 -10    0.81    0.17
  -4   5 -10    0.99    0.15
   5  -5  10    1.12    0.17
   5  -5  10    1.07    0.18
  -5  -5 -10    1.32    0.19
   5  -5  10    0.84    0.16
  -5   5 -10    0.90    0.16
  -5   5 -10    0.85    0.19
   6  -5  10    1.12    0.18
   6  -5  10    1.16    0.19
   6  -5  10    1.29    0.18
  -6  -5 -10    1.32    0.19
  -6   5 -10    1.07    0.17
  -6   5 -10    1.54    0.23
   7  -5  10    1.03    0.18
  -7  -5 -10    1.37    0.20
   7  -5  10    1.28    0.18
   7  -5  10    1.28    0.18
  -7   5 -10    1.65    0.19
  -7   5 -10    1.29    0.22
   8  -5  10    0.15    0.13
   8  -5  10    0.16    0.11
  -8  -5 -10    0.44    0.15
  -8   5 -10    0.33    0.12
  -9  -5 -10    1.11    0.21
   9  -5  10    1.59    0.22
  -9   5 -10    0.93    0.18
 -10  -5 -10    0.14    0.18
 -10   5 -10    0.12    0.14
 -10  -6  10    0.55    0.18
 -10  -6  10    0.62    0.21
  10  -6 -10    0.75    0.17
  10   6 -10    0.67    0.17
   9  -6 -10    0.31    0.12
  -9  -6  10   -0.07    0.12
  -9  -6  10    0.42    0.17
   9   6 -10    0.14    0.14
  -8  -6  10    2.45    0.28
  -8  -6  10    2.07    0.27
   8  -6 -10    2.01    0.22
   8   6 -10    1.56    0.26
   7  -6 -10    0.09    0.11
  -7  -6  10    0.03    0.15
  -7  -6  10    0.28    0.15
   7   6 -10    0.07    0.12
  -6  -6  10    7.30    0.52
   6  -6 -10    8.07    0.48
  -6  -6  10    6.31    0.51
   6   6 -10    6.33    0.52
   5  -6 -10    1.23    0.15
  -5  -6  10    0.99    0.17
  -5  -6  10    1.16    0.20
   5   6 -10    0.86    0.21
  -4  -6  10    3.29    0.31
   4  -6 -10    3.65    0.28
  -4  -6  10    3.64    0.34
   4   6 -10    3.29    0.35
   3  -6 -10   11.42    0.63
  -3  -6  10   10.26    0.67
  -3  -6  10    9.44    0.68
  -3   6  10   11.82    0.70
   3   6 -10    9.53    0.70
  -2  -6  10    2.17    0.24
  -2  -6  10    2.22    0.28
   2  -6 -10    2.68    0.21
  -2   6  10    2.65    0.24
   2   6 -10    2.33    0.30
  -1  -6  10    1.61    0.22
  -1  -6  10    1.97    0.21
   1   6 -10    1.12    0.23
  -1   6  10    1.56    0.19
   0  -6  10    1.06    0.16
   0  -6  10    0.95    0.18
   0   6 -10    1.23    0.23
   0   6  10    1.19    0.16
  -1  -6 -10    1.00    0.15
   1  -6  10    1.10    0.16
  -1  -6 -10    0.99    0.15
   1  -6  10    0.91    0.19
  -1   6 -10    0.56    0.17
   1   6  10    0.93    0.15
  -2  -6 -10    5.15    0.38
   2  -6  10    5.48    0.42
  -2  -6 -10    6.39    0.43
   2  -6  10    5.64    0.40
   2   6  10    5.61    0.40
  -2   6 -10    5.51    0.46
  -3  -6 -10    0.28    0.12
   3  -6  10    0.37    0.12
  -3  -6 -10    0.13    0.10
   3  -6  10    0.41    0.14
   3   6  10    0.46    0.13
  -3   6 -10    0.34    0.15
   4  -6  10    1.05    0.18
  -4  -6 -10    1.14    0.17
   4  -6  10    1.01    0.16
  -4  -6 -10    1.33    0.19
   4  -6  10    1.10    0.19
   4   6  10    1.14    0.18
  -4   6 -10    1.07    0.20
   5  -6  10    1.09    0.19
   5  -6  10    1.29    0.20
   5  -6  10    1.30    0.18
  -5  -6 -10    1.46    0.20
  -5  -6 -10    1.44    0.20
  -5   6 -10    1.26    0.17
   5   6  10    1.22    0.19
  -5   6 -10    1.18    0.23
  -6  -6 -10    3.34    0.29
   6  -6  10    2.86    0.27
   6  -6  10    2.84    0.27
  -6  -6 -10    2.31    0.27
   6  -6  10    2.40    0.27
  -6   6 -10    2.36    0.27
  -6   6 -10    2.66    0.31
  -7  -6 -10    1.93    0.24
   7  -6  10    1.87    0.25
   7  -6  10    1.53    0.24
  -7   6 -10    2.02    0.29
   8  -6  10    0.36    0.14
  -8  -6 -10    0.39    0.17
  -9  -6 -10    0.07    0.17
 -10  -6 -10   -0.04    0.13
   9  -7 -10    1.67    0.22
  -9  -7  10    1.04    0.23
  -9  -7  10    1.03    0.22
   9   7 -10    0.94    0.23
  -8  -7  10    0.80    0.22
  -8  -7  10    1.06    0.19
   8  -7 -10    1.19    0.18
   8   7 -10    0.63    0.19
   7  -7 -10    4.88    0.35
  -7  -7  10    4.23    0.40
  -7  -7  10    3.52    0.36
   7   7 -10    3.66    0.41
   6  -7 -10    0.39    0.14
  -6  -7  10    0.54    0.16
  -6  -7  10    0.85    0.20
   6   7 -10    0.55    0.20
  -5  -7  10    0.11    0.13
  -5  -7  10    0.21    0.14
   5  -7 -10    0.25    0.12
   5   7 -10   -0.24    0.11
   4  -7 -10    2.99    0.25
  -4  -7  10    3.11    0.29
  -4  -7  10    2.69    0.32
   4   7 -10    2.32    0.31
  -3  -7  10    0.96    0.21
  -3  -7  10    1.08    0.18
   3  -7 -10    1.23    0.16
   3   7 -10    1.00    0.21
   2  -7 -10    1.73    0.24
  -2  -7  10    1.14    0.18
  -2  -7  10    1.21    0.22
   2   7 -10    1.31    0.23
  -1  -7  10    0.29    0.10
  -1  -7  10    0.45    0.15
   1  -7 -10    0.61    0.15
   1   7 -10    0.05    0.14
   0  -7  10    4.16    0.33
   0  -7  10    3.47    0.38
   0  -7 -10    4.34    0.35
   0   7 -10    4.18    0.41
  -1  -7 -10    0.05    0.13
   1  -7  10    0.13    0.12
  -1   7 -10   -0.10    0.12
  -2  -7 -10    1.47    0.20
   2  -7  10    1.13    0.22
  -2   7 -10    1.16    0.23
   3  -7  10    1.73    0.23
  -3  -7 -10    1.87    0.23
  -3  -7 -10    1.91    0.24
  -3   7 -10    1.99    0.30
  -4  -7 -10    0.67    0.17
   4  -7  10    0.33    0.14
  -4  -7 -10    0.52    0.12
   4  -7  10    0.65    0.16
  -4   7 -10    0.80    0.22
   5  -7  10    1.47    0.23
  -5  -7 -10    1.36    0.21
  -5  -7 -10    1.91    0.23
   5  -7  10    1.66    0.23
  -5   7 -10    1.62    0.26
   5   7  10    1.57    0.22
   6  -7  10    3.38    0.33
  -6  -7 -10    3.68    0.32
   6  -7  10    2.93    0.33
  -6  -7 -10    4.01    0.38
  -6   7 -10    3.58    0.39
  -7  -7 -10    1.53    0.22
   7  -7  10    1.08    0.20
  -7  -7 -10    0.89    0.18
  -7   7 -10    1.14    0.24
   8  -7  10    2.26    0.28
  -8  -7 -10    1.77    0.27
  -8  -7 -10    3.33    0.31
  -8  -8  10    3.29    0.37
   8  -8 -10    3.81    0.32
   8   8 -10    2.24    0.33
  -7  -8  10    1.15    0.26
   7  -8 -10    1.93    0.22
   7   8 -10    1.29    0.25
  -6  -8  10    2.32    0.34
   6  -8 -10    3.12    0.30
   6   8 -10    2.35    0.35
   5  -8 -10    1.16    0.18
  -5  -8  10    1.16    0.23
   5   8 -10    1.07    0.23
  -4  -8  10    4.33    0.43
   4  -8 -10    5.29    0.37
   4   8 -10    4.20    0.44
   3  -8 -10    1.36    0.21
  -3  -8  10    1.04    0.21
   3   8 -10    1.26    0.24
   2  -8 -10    5.38    0.38
  -2  -8  10    3.69    0.42
   2   8 -10    4.43    0.44
  -1  -8  10    0.90    0.21
   1  -8 -10    0.86    0.17
   1   8 -10    0.87    0.22
   0  -8 -10    0.68    0.16
   0  -8  10    0.63    0.18
   0   8 -10    0.62    0.22
  -1  -8 -10    0.87    0.18
   1  -8  10    0.57    0.18
  -1   8 -10    0.61    0.21
   2  -8  10    0.85    0.22
  -2  -8 -10    1.32    0.20
  -2   8 -10    0.70    0.21
   3  -8  10    0.58    0.17
  -3  -8 -10    0.50    0.15
   3  -8  10    0.44    0.16
  -3   8 -10    0.45    0.20
  -4  -8 -10    1.19    0.20
   4  -8  10    0.93    0.22
   4  -8  10    0.78    0.21
  -4   8 -10    0.92    0.26
   5  -8  10    0.42    0.16
   5  -8  10    0.24    0.14
  -5  -8 -10    0.52    0.17
  -5   8 -10    0.52    0.21
   6  -8  10    1.14    0.24
  -6  -8 -10    1.88    0.25
  -6   8 -10    1.33    0.29
  -7  -8 -10    1.03    0.23
   7  -8  10    0.89    0.21
  -7   8 -10    1.11    0.26
  -6  -9  10    1.79    0.29
   6  -9 -10    1.74    0.23
   6   9 -10    1.80    0.32
   5  -9 -10   -0.05    0.13
  -5  -9  10    0.09    0.15
   5   9 -10    0.11    0.19
  -4  -9  10    4.45    0.43
   4   9 -10    3.96    0.44
   3  -9 -10    0.14    0.12
  -3  -9  10   -0.17    0.17
   3   9 -10    0.51    0.19
   2  -9 -10    0.89    0.19
  -2  -9  10    0.58    0.21
   2   9 -10    0.79    0.24
   1  -9 -10    0.85    0.18
  -1  -9  10    0.64    0.20
   1   9 -10    1.28    0.26
   0  -9 -10    0.76    0.17
   0  -9  10    0.57    0.21
   0   9 -10    0.66    0.21
  -1  -9 -10    0.56    0.19
   1  -9  10    0.55    0.19
  -1   9 -10    0.23    0.18
   2  -9  10    1.88    0.29
   2  -9  10    1.95    0.29
  -2  -9 -10    2.36    0.28
  -2   9 -10    2.14    0.33
   3  -9  10    2.09    0.30
  -3  -9 -10    1.96    0.26
   3  -9  10    1.31    0.27
  -3   9 -10    2.59    0.36
   4  -9  10    2.33    0.32
  -4  -9 -10    2.79    0.32
   4  -9  10    3.25    0.36
  -4   9 -10    3.27    0.41
  -5  -9 -10    0.84    0.20
   5  -9  10    0.48    0.19
   5  -9  10    0.68    0.19
  -5   9 -10    1.16    0.26
 -12   0  11    4.72    0.43
  12   0 -11    4.46    0.38
  11   0 -11    0.54    0.14
 -11   0  11    1.02    0.20
  10   0 -11    0.01    0.08
 -10   0  11    0.12    0.15
  -9   0  11    1.80    0.24
   9   0 -11    1.54    0.19
   8   0 -11    2.67    0.24
  -8   0  11    2.80    0.30
   7   0 -11    0.13    0.09
  -7   0  11    0.54    0.15
   6   0 -11    1.90    0.20
  -6   0  11    1.96    0.23
   5   0 -11    1.44    0.17
  -5   0  11    1.40    0.19
  -4   0  11   17.90    1.03
   4   0 -11   17.24    1.00
  -3   0  11   12.68    0.80
   3   0 -11   13.52    0.77
   2   0 -11    0.07    0.07
  -2   0  11    0.25    0.10
  -1   0  11    5.24    0.36
   1   0 -11    4.30    0.32
   0   0  11    4.19    0.32
   0   0 -11    3.74    0.28
  -1   0 -11    5.86    0.39
  -1   0 -11    6.22    0.43
   1   0  11    6.48    0.43
  -2   0 -11    0.57    0.10
  -2   0 -11    0.89    0.14
   2   0  11    0.66    0.13
   3   0  11   10.85    0.67
  -3   0 -11   10.50    0.66
  -4   0 -11   -0.16    0.08
   4   0  11   -0.07    0.08
   5   0  11    1.26    0.18
  -5   0 -11    1.39    0.19
  -6   0 -11    7.93    0.53
  -7   0 -11    7.24    0.51
  -8   0 -11    0.32    0.16
  -9   0 -11    1.47    0.24
 -10   0 -11    0.86    0.20
 -11   0 -11   -0.07    0.14
  12  -1 -11    1.44    0.20
 -12  -1  11    1.11    0.23
 -12   1  11    1.21    0.23
  12   1 -11    0.86    0.17
 -11  -1  11    0.15    0.14
  11  -1 -11   -0.04    0.11
  11   1 -11    0.17    0.11
 -11   1  11    0.13    0.14
 -10  -1  11    0.84    0.20
  10  -1 -11    0.78    0.14
 -10   1  11    0.81    0.20
  10   1 -11    0.63    0.14
   9  -1 -11    0.62    0.13
  -9  -1  11    0.79    0.19
  -9  -1  11    0.78    0.16
  -9   1  11    0.65    0.16
   9   1 -11    0.79    0.14
   8  -1 -11    0.98    0.15
  -8  -1  11    1.18    0.18
  -8  -1  11    1.56    0.22
  -8   1  11    1.22    0.20
   8   1 -11    1.30    0.17
   7  -1 -11    0.33    0.10
  -7  -1  11    0.31    0.13
   7   1 -11    0.48    0.12
  -7   1  11    0.44    0.13
  -6  -1  11    0.78    0.16
   6  -1 -11    0.61    0.12
  -6   1  11    0.69    0.15
   6   1 -11    0.79    0.13
  -5  -1  11    0.11    0.11
   5  -1 -11    0.11    0.10
  -5   1  11    0.11    0.11
   5   1 -11    0.03    0.09
  -4  -1  11    6.28    0.46
   4  -1 -11    6.40    0.41
   4   1 -11    6.19    0.43
  -4   1  11    6.46    0.45
  -3  -1  11    5.19    0.38
   3  -1 -11    5.14    0.33
   3   1 -11    4.79    0.35
  -3   1  11    4.79    0.37
   2  -1 -11    0.79    0.12
  -2  -1  11    1.03    0.17
  -2   1  11    0.90    0.15
   2   1 -11    0.72    0.13
   1  -1 -11    0.87    0.11
  -1  -1  11    0.65    0.15
   1   1 -11    0.64    0.12
  -1   1  11    0.59    0.13
   0  -1  11    7.80    0.50
   0  -1 -11    7.55    0.46
   0   1 -11    7.03    0.47
   0   1  11    7.46    0.50
  -1  -1 -11   26.83    1.52
   1  -1  11   28.60    1.56
  -1  -1 -11   28.59    1.56
  -1   1 -11   27.86    1.56
  -1   1 -11   26.87    1.54
   1   1  11   28.88    1.56
  -2  -1 -11    3.43    0.29
   2  -1  11    3.82    0.30
  -2   1 -11    3.29    0.29
  -2   1 -11    3.55    0.28
   2   1  11    3.63    0.30
   3  -1  11    0.57    0.13
  -3  -1 -11    0.77    0.14
  -3   1 -11    0.60    0.13
   3   1  11    1.14    0.16
  -3   1 -11    0.90    0.13
   4  -1  11    2.13    0.24
  -4  -1 -11    2.29    0.24
  -4   1 -11    2.28    0.24
   4   1  11    2.32    0.24
   5  -1  11    8.17    0.54
  -5  -1 -11    6.68    0.52
  -5   1 -11    8.48    0.54
   5   1  11    8.68    0.54
  -6  -1 -11    0.51    0.16
   6  -1  11    1.04    0.17
  -6   1 -11    1.00    0.16
  -7  -1 -11    4.05    0.35
  -7   1 -11    3.84    0.33
  -8  -1 -11    0.64    0.18
  -8   1 -11    0.64    0.15
  -9  -1 -11    0.67    0.19
  -9   1 -11    0.83    0.18
 -10  -1 -11    2.27    0.29
 -10   1 -11    2.43    0.29
 -11  -1 -11    3.60    0.38
 -11   1 -11    3.27    0.35
 -12  -2  11    1.48    0.27
  12  -2 -11    1.80    0.22
  12   2 -11    1.48    0.21
 -12   2  11    2.20    0.28
  11  -2 -11    3.40    0.29
 -11  -2  11    3.42    0.37
  11   2 -11    3.13    0.31
 -11   2  11    3.98    0.39
  10  -2 -11    0.11    0.11
 -10  -2  11    0.00    0.13
 -10   2  11    0.13    0.13
  10   2 -11    0.16    0.10
   9  -2 -11    0.96    0.15
  -9  -2  11    0.41    0.18
  -9  -2  11    0.72    0.15
  -9   2  11    0.87    0.20
   9   2 -11    0.80    0.15
  -8  -2  11    0.18    0.12
  -8  -2  11    0.21    0.12
   8  -2 -11    0.05    0.08
  -8   2  11    0.02    0.13
   8   2 -11    0.24    0.11
  -7  -2  11    1.72    0.21
   7  -2 -11    1.38    0.17
  -7  -2  11    1.70    0.23
   7   2 -11    1.43    0.19
  -7   2  11    1.94    0.23
   6  -2 -11    0.51    0.11
  -6  -2  11    0.49    0.14
  -6  -2  11    0.32    0.15
  -6   2  11    0.58    0.14
   6   2 -11    0.52    0.13
  -5  -2  11    3.23    0.30
   5  -2 -11    3.22    0.25
   5   2 -11    2.65    0.28
  -5   2  11    3.79    0.31
  -4  -2  11   17.07    1.00
   4  -2 -11   17.36    0.96
   4   2 -11   16.07    0.98
  -4   2  11   17.00    0.99
  -3  -2  11    4.37    0.36
   3  -2 -11    4.55    0.31
  -3   2  11    5.39    0.37
   3   2 -11    4.48    0.36
  -2  -2  11    5.21    0.39
   2  -2 -11    5.44    0.34
  -2   2  11    5.15    0.38
   2   2 -11    4.69    0.38
  -1  -2  11    4.23    0.34
   1  -2 -11    4.60    0.29
  -1   2  11    4.65    0.36
   1   2 -11    4.32    0.35
   0  -2 -11    1.63    0.15
   0  -2  11    1.69    0.20
   0   2  11    1.73    0.20
   0   2 -11    1.66    0.19
  -1  -2 -11    8.73    0.54
  -1  -2 -11    9.13    0.51
   1  -2  11    7.95    0.54
   1   2  11    7.65    0.53
  -1   2 -11    7.32    0.53
   2  -2  11    2.46    0.25
  -2  -2 -11    2.53    0.26
   2   2  11    3.32    0.28
  -2   2 -11    2.49    0.25
  -2   2 -11    2.71    0.25
   3  -2  11    3.38    0.29
  -3  -2 -11    3.86    0.32
  -3   2 -11    3.09    0.28
  -3   2 -11    3.49    0.29
   3   2  11    4.30    0.33
  -4  -2 -11    3.84    0.30
   4  -2  11    2.79    0.27
  -4   2 -11    3.28    0.28
  -4   2 -11    3.26    0.27
   4   2  11    3.26    0.29
   5  -2  11    0.97    0.16
  -5  -2 -11    1.07    0.18
   5   2  11    0.72    0.15
  -5   2 -11    0.85    0.15
   6  -2  11    6.45    0.48
  -6  -2 -11    6.63    0.48
  -6   2 -11    7.21    0.49
  -7  -2 -11    0.00    0.10
  -7   2 -11   -0.05    0.12
  -8  -2 -11    1.21    0.20
  -8   2 -11    1.10    0.18
  -9  -2 -11    1.30    0.21
  -9   2 -11    0.92    0.18
 -10  -2 -11    0.41    0.17
 -10   2 -11    0.26    0.14
 -11  -2 -11    0.53    0.21
 -11   2 -11    0.21    0.16
 -12  -3  11    0.28    0.21
  12  -3 -11    0.06    0.10
  12   3 -11    0.31    0.13
 -12   3  11    0.29    0.16
 -11  -3  11    3.41    0.37
  11  -3 -11    3.12    0.28
 -11   3  11    2.80    0.34
  11   3 -11    2.42    0.28
  10  -3 -11    1.07    0.16
 -10  -3  11    1.32    0.24
 -10   3  11    1.22    0.22
  10   3 -11    0.98    0.18
  -9  -3  11    0.23    0.14
   9  -3 -11    0.21    0.12
  -9  -3  11    0.20    0.14
  -9   3  11    0.19    0.15
   9   3 -11    0.17    0.13
  -8  -3  11    0.50    0.15
  -8  -3  11    0.27    0.16
   8  -3 -11    0.47    0.11
  -8   3  11    0.66    0.17
   8   3 -11    0.26    0.12
  -7  -3  11    0.63    0.14
  -7  -3  11    0.43    0.15
   7  -3 -11    0.64    0.12
   7   3 -11    0.50    0.13
  -7   3  11    0.58    0.16
  -6  -3  11    2.82    0.29
  -6  -3  11    3.18    0.31
   6  -3 -11    2.92    0.24
  -6   3  11    3.44    0.29
   6   3 -11    2.77    0.29
  -5  -3  11    0.77    0.16
   5  -3 -11    1.16    0.14
  -5  -3  11    0.81    0.17
  -5   3  11    0.62    0.15
   5   3 -11    0.86    0.16
   4  -3 -11    9.82    0.57
  -4  -3  11    9.36    0.62
  -4  -3  11    9.60    0.62
   4   3 -11    9.01    0.62
  -4   3  11    9.89    0.61
  -3  -3  11    3.48    0.31
  -3  -3  11    3.11    0.30
   3  -3 -11    3.09    0.23
  -3   3  11    3.41    0.30
   3   3 -11    2.82    0.28
  -2  -3  11    0.46    0.12
   2  -3 -11    0.32    0.08
   2   3 -11    0.26    0.11
  -2   3  11    0.32    0.11
   1  -3 -11    1.36    0.14
  -1  -3  11    1.35    0.20
  -1   3  11    1.64    0.19
   1   3 -11    1.24    0.20
   0  -3 -11    3.65    0.25
   0  -3  11    3.51    0.30
   0   3 -11    3.75    0.33
   0   3  11    3.67    0.31
  -1  -3 -11    4.38    0.35
   1  -3  11    4.62    0.36
   1   3  11    5.12    0.36
  -1   3 -11    4.93    0.38
  -2  -3 -11    2.92    0.27
   2  -3  11    3.09    0.27
  -2   3 -11    2.72    0.26
  -2   3 -11    2.78    0.26
   2   3  11    2.82    0.27
   3  -3  11    0.27    0.10
  -3  -3 -11    0.26    0.12
  -3   3 -11    0.51    0.12
  -3   3 -11    0.53    0.13
   3   3  11    0.40    0.14
  -4  -3 -11    1.11    0.16
   4  -3  11    0.97    0.17
  -4   3 -11    1.11    0.16
   4   3  11    1.30    0.18
  -4   3 -11    0.73    0.15
  -5  -3 -11    3.13    0.30
   5  -3  11    3.01    0.25
   5  -3  11    3.45    0.30
  -5   3 -11    3.26    0.30
  -5   3 -11    2.79    0.27
   5   3  11    3.68    0.32
   6  -3  11    1.50    0.20
  -6  -3 -11    1.66    0.21
  -6   3 -11    1.46    0.19
  -7  -3 -11    1.31    0.21
   7  -3  11    1.09    0.18
  -7   3 -11    1.19    0.18
  -8  -3 -11    1.17    0.20
  -8   3 -11    1.28    0.20
  -9  -3 -11    2.37    0.28
  -9   3 -11    1.83    0.24
 -10  -3 -11    6.45    0.52
 -10   3 -11    6.36    0.50
 -11  -3 -11    3.84    0.42
 -11   3 -11    4.16    0.38
 -11  -4  11    0.98    0.23
  11  -4 -11    0.78    0.18
  11   4 -11    0.51    0.18
 -11   4  11    0.44    0.19
  10  -4 -11    0.51    0.14
 -10  -4  11    0.43    0.20
 -10   4  11    0.31    0.14
  10   4 -11    0.47    0.15
   9  -4 -11    0.16    0.12
  -9  -4  11    0.14    0.14
  -9  -4  11   -0.03    0.11
   9   4 -11    0.00    0.10
  -9   4  11   -0.06    0.14
   8  -4 -11    2.69    0.24
  -8  -4  11    2.47    0.29
  -8  -4  11    2.10    0.29
  -8   4  11    2.42    0.27
   8   4 -11    2.29    0.27
  -7  -4  11    2.12    0.27
   7  -4 -11    2.49    0.24
  -7  -4  11    2.63    0.28
   7   4 -11    2.08    0.26
  -7   4  11    2.54    0.27
  -6  -4  11    0.04    0.12
   6  -4 -11    0.16    0.09
  -6  -4  11    0.37    0.14
   6   4 -11    0.22    0.13
  -6   4  11    0.21    0.13
   5  -4 -11    5.27    0.34
  -5  -4  11    4.94    0.39
  -5  -4  11    4.95    0.39
   5   4 -11    4.09    0.38
  -5   4  11    4.97    0.39
  -4  -4  11    1.74    0.22
  -4  -4  11    1.88    0.24
   4  -4 -11    1.98    0.18
   4   4 -11    1.78    0.25
  -4   4  11    2.14    0.23
  -3  -4  11    1.02    0.18
  -3  -4  11    1.64    0.21
   3  -4 -11    1.55    0.15
  -3   4  11    1.53    0.19
   3   4 -11    0.97    0.18
  -2  -4  11    1.15    0.17
   2  -4 -11    0.76    0.11
  -2  -4  11    0.69    0.16
  -2   4  11    1.14    0.16
   2   4 -11    0.58    0.17
   1  -4 -11    1.58    0.15
  -1  -4  11    1.38    0.20
  -1  -4  11    2.03    0.23
  -1   4  11    1.72    0.20
   1   4 -11    1.61    0.21
   0  -4  11    2.28    0.26
   0  -4  11    2.83    0.26
   0   4 -11    2.08    0.27
   0   4  11    2.76    0.26
   1  -4  11    3.04    0.30
  -1  -4 -11    2.86    0.27
   1  -4  11    3.24    0.28
  -1   4 -11    3.05    0.30
   1   4  11    3.18    0.29
  -2  -4 -11    0.51    0.12
   2  -4  11    0.36    0.12
   2  -4  11    0.51    0.14
  -2   4 -11    0.53    0.14
   2   4  11    0.57    0.13
  -3  -4 -11    1.30    0.18
   3  -4  11    1.80    0.22
   3  -4  11    1.43    0.19
   3   4  11    1.53    0.19
  -3   4 -11    1.43    0.20
  -3   4 -11    1.42    0.19
  -4  -4 -11    5.54    0.43
   4  -4  11    6.17    0.43
   4  -4  11    6.50    0.45
   4   4  11    6.55    0.45
  -4   4 -11    6.07    0.43
  -4   4 -11    5.81    0.46
  -5  -4 -11    1.72    0.22
   5  -4  11    1.57    0.20
   5  -4  11    1.87    0.22
   5  -4  11    2.07    0.23
   5   4  11    2.14    0.24
  -5   4 -11    2.15    0.25
  -5   4 -11    2.00    0.22
   6  -4  11    1.94    0.23
  -6  -4 -11    1.78    0.24
   6  -4  11    1.62    0.20
   6  -4  11    1.86    0.22
  -6   4 -11    1.84    0.22
  -7  -4 -11    1.14    0.20
   7  -4  11    1.07    0.18
   7  -4  11    1.15    0.19
  -7   4 -11    1.17    0.17
   8  -4  11    0.84    0.18
  -8  -4 -11    0.62    0.19
  -8   4 -11    0.53    0.16
  -9  -4 -11    1.43    0.23
   9  -4  11    0.82    0.18
  -9   4 -11    1.27    0.19
 -10  -4 -11    0.02    0.13
 -10   4 -11    0.06    0.14
 -10  -5  11    0.30    0.19
  10  -5 -11    0.74    0.15
 -10  -5  11    0.59    0.21
  10   5 -11    0.62    0.19
   9  -5 -11    1.79    0.21
  -9  -5  11    1.48    0.24
  -9  -5  11    2.02    0.27
   9   5 -11    1.57    0.25
  -8  -5  11    1.57    0.25
  -8  -5  11    1.82    0.25
   8  -5 -11    1.95    0.21
  -8   5  11    2.10    0.25
   8   5 -11    1.57    0.25
   7  -5 -11    1.89    0.21
  -7  -5  11    1.73    0.24
  -7  -5  11    1.89    0.24
  -7   5  11    1.78    0.23
   7   5 -11    1.79    0.24
   6  -5 -11    0.64    0.12
  -6  -5  11    0.54    0.16
  -6  -5  11    0.30    0.14
   6   5 -11    0.20    0.12
  -6   5  11    0.26    0.14
  -5  -5  11    4.59    0.41
  -5  -5  11    4.68    0.38
   5  -5 -11    4.98    0.34
   5   5 -11    4.46    0.40
  -5   5  11    5.46    0.39
  -4  -5  11    3.54    0.37
  -4  -5  11    4.31    0.35
   4  -5 -11    4.89    0.31
   4   5 -11    3.93    0.37
  -4   5  11    4.60    0.34
  -3  -5  11    5.01    0.43
  -3  -5  11    5.17    0.40
   3  -5 -11    5.67    0.36
  -3   5  11    5.79    0.41
   3   5 -11    4.62    0.42
   2  -5 -11    2.85    0.22
  -2  -5  11    2.59    0.28
  -2  -5  11    2.90    0.28
  -2   5  11    3.00    0.26
   2   5 -11    2.48    0.29
  -1  -5  11    0.32    0.14
  -1  -5  11    0.23    0.12
  -1   5  11    0.60    0.14
   1   5 -11    0.43    0.15
   0  -5  11    2.32    0.27
   0  -5  11    2.38    0.25
   0   5 -11    2.27    0.28
   0   5  11    2.65    0.24
  -1  -5 -11    5.26    0.39
   1  -5  11    5.32    0.43
   1  -5  11    6.63    0.42
   1   5  11    5.56    0.40
  -1   5 -11    5.59    0.45
  -2  -5 -11    1.34    0.18
   2  -5  11    1.70    0.20
   2  -5  11    1.15    0.19
   2   5  11    1.39    0.19
  -2   5 -11    1.32    0.21
   3  -5  11    2.07    0.25
  -3  -5 -11    2.34    0.24
   3  -5  11    2.16    0.23
   3   5  11    2.60    0.25
  -3   5 -11    2.06    0.26
   4  -5  11    1.89    0.23
  -4  -5 -11    2.02    0.23
   4  -5  11    2.08    0.23
  -4   5 -11    2.25    0.23
   4   5  11    2.04    0.23
  -4   5 -11    2.16    0.27
   5  -5  11    2.15    0.24
  -5  -5 -11    1.76    0.23
   5  -5  11    1.80    0.24
   5  -5  11    2.08    0.23
   5   5  11    2.27    0.25
  -5   5 -11    2.08    0.26
  -5   5 -11    2.02    0.22
   6  -5  11    1.43    0.20
  -6  -5 -11    1.44    0.22
   6  -5  11    1.28    0.20
   6  -5  11    1.40    0.20
  -6   5 -11    1.35    0.19
  -6   5 -11    1.16    0.22
   7  -5  11    0.09    0.13
  -7  -5 -11    0.16    0.12
   7  -5  11    0.16    0.13
   7  -5  11    0.08    0.11
  -7   5 -11    0.03    0.10
  -8  -5 -11    1.52    0.25
   8  -5  11    1.70    0.22
  -8   5 -11    2.17    0.23
  -9  -5 -11    1.64    0.26
   9  -5  11    1.12    0.21
  -9   5 -11    1.08    0.20
  10  -5  11    7.10    0.54
 -10  -5 -11    7.21    0.56
 -10   5 -11    6.48    0.51
   9  -6 -11    0.59    0.14
  -9  -6  11    0.49    0.18
  -9  -6  11    0.75    0.22
   9   6 -11    0.58    0.17
   8  -6 -11    1.88    0.21
  -8  -6  11    1.52    0.24
  -8  -6  11    1.73    0.24
   8   6 -11    1.33    0.24
  -7  -6  11    0.66    0.17
  -7  -6  11    0.85    0.21
   7  -6 -11    0.55    0.15
   7   6 -11    0.77    0.21
  -6  -6  11    3.96    0.37
  -6  -6  11    4.29    0.38
   6  -6 -11    4.66    0.34
   6   6 -11    3.07    0.38
   5  -6 -11    0.04    0.08
  -5  -6  11    0.24    0.14
  -5  -6  11    0.07    0.13
   5   6 -11    0.07    0.12
   4  -6 -11    0.04    0.07
  -4  -6  11    0.36    0.14
  -4  -6  11   -0.01    0.12
   4   6 -11    0.00    0.12
   3  -6 -11    1.36    0.16
  -3  -6  11    1.32    0.19
  -3  -6  11    1.23    0.22
   3   6 -11    0.89    0.20
  -2  -6  11    0.62    0.14
  -2  -6  11    0.79    0.18
  -2   6  11    1.52    0.19
   2   6 -11    0.70    0.18
  -1  -6  11    0.87    0.17
  -1  -6  11    0.69    0.14
  -1   6  11    0.26    0.14
   1   6 -11    0.61    0.18
   0  -6  11    4.34    0.40
   0  -6  11    5.33    0.39
   0   6  11    5.45    0.39
   0   6 -11    5.14    0.47
   1  -6  11    1.46    0.20
  -1  -6 -11    1.60    0.19
   1  -6  11    1.51    0.22
  -1   6 -11    1.37    0.23
   1   6  11    1.51    0.20
   2  -6  11    0.46    0.14
  -2  -6 -11    0.45    0.13
   2  -6  11    0.51    0.14
   2   6  11    0.59    0.15
  -2   6 -11    0.22    0.17
   3  -6  11    5.54    0.47
  -3  -6 -11    6.20    0.45
   3  -6  11    6.30    0.44
  -3   6 -11    6.12    0.52
   3   6  11    6.62    0.46
   4  -6  11    0.31    0.13
  -4  -6 -11    0.37    0.14
   4  -6  11    0.27    0.14
   4  -6  11    0.43    0.12
   4   6  11    0.32    0.14
  -4   6 -11    0.33    0.17
   5  -6  11    1.44    0.23
   5  -6  11    1.50    0.21
   5  -6  11    2.00    0.22
  -5  -6 -11    1.55    0.21
  -5   6 -11    1.46    0.20
  -5   6 -11    1.94    0.27
   5   6  11    1.67    0.23
   6  -6  11    2.33    0.25
   6  -6  11    2.69    0.29
   6  -6  11    2.45    0.28
  -6  -6 -11    2.28    0.28
   6   6  11    2.91    0.30
  -6   6 -11    2.40    0.31
   7  -6  11    1.36    0.21
  -7  -6 -11    1.72    0.24
  -7   6 -11    1.30    0.23
  -8  -6 -11    1.13    0.21
  -9  -6 -11    0.00    0.14
  -8  -7  11    0.31    0.15
  -8  -7  11    0.20    0.19
   8  -7 -11    0.16    0.15
   8   7 -11    0.39    0.16
   7  -7 -11    3.69    0.32
  -7  -7  11    2.68    0.34
  -7  -7  11    3.00    0.33
   7   7 -11    2.74    0.35
   6  -7 -11    4.08    0.31
  -6  -7  11    3.32    0.36
  -6  -7  11    3.31    0.34
   6   7 -11    2.56    0.34
  -5  -7  11    1.57    0.23
  -5  -7  11    1.84    0.27
   5  -7 -11    2.16    0.21
   5   7 -11    2.04    0.28
  -4  -7  11    2.17    0.30
   4  -7 -11    2.44    0.25
  -4  -7  11    2.51    0.27
   4   7 -11    2.54    0.32
  -3  -7  11    1.80    0.24
  -3  -7  11    2.02    0.28
   3   7 -11    2.10    0.29
  -2  -7  11    1.22    0.25
  -2  -7  11    1.28    0.19
   2   7 -11    1.34    0.24
  -1  -7  11    0.39    0.18
  -1  -7  11    0.65    0.14
   1   7 -11    0.62    0.19
   0  -7  11    3.18    0.34
   0  -7  11    3.27    0.29
   0   7 -11    3.70    0.40
   1  -7  11    0.34    0.15
  -1   7 -11    0.25    0.19
   2  -7  11    0.85    0.19
  -2   7 -11    0.97    0.24
   3  -7  11    1.54    0.23
  -3   7 -11    1.43    0.26
   4  -7  11    0.84    0.20
  -4  -7 -11    0.87    0.17
   4  -7  11    0.92    0.20
  -4   7 -11    0.93    0.22
   5  -7  11    1.22    0.21
   5  -7  11    0.91    0.21
  -5  -7 -11    1.56    0.20
  -5   7 -11    1.40    0.27
   6  -7  11    0.53    0.18
  -6  -7 -11    1.02    0.19
   6  -7  11    0.66    0.17
   6   7  11    0.49    0.18
  -6   7 -11    1.10    0.25
  -7  -7 -11    0.69    0.19
   7  -7  11    0.82    0.21
  -7   7 -11    0.79    0.25
   7  -8 -11    0.12    0.15
  -7  -8  11    0.35    0.17
   7   8 -11    0.32    0.18
   6  -8 -11    0.35    0.16
  -6  -8  11    0.53    0.19
   6   8 -11    0.22    0.17
   5  -8 -11    0.72    0.16
  -5  -8  11    0.60    0.20
   5   8 -11    0.72    0.21
  -4  -8  11    0.82    0.23
   4   8 -11    0.88    0.22
  -3  -8  11    0.32    0.16
   3   8 -11    0.13    0.16
  -2  -8  11    2.23    0.31
   2   8 -11    2.24    0.33
  -1  -8  11    1.04    0.22
   1   8 -11    1.28    0.26
   0  -8  11    2.23    0.32
   0  -8 -11    3.57    0.31
   0   8 -11    2.58    0.36
   1  -8  11    1.35    0.24
  -1  -8 -11    1.35    0.22
  -1   8 -11    1.05    0.24
  -2  -8 -11    1.06    0.20
   2  -8  11    0.98    0.21
  -2   8 -11    0.95    0.24
   3  -8  11    6.08    0.50
  -3  -8 -11    7.11    0.50
   3  -8  11    4.85    0.48
  -3   8 -11    5.94    0.53
   4  -8  11    0.05    0.16
  -4  -8 -11    0.03    0.16
   4  -8  11   -0.02    0.13
  -4   8 -11    0.29    0.19
   5  -8  11    0.22    0.17
  -5  -8 -11    0.26    0.16
[truncated: 79,970 more chars]
