# Supplementary material for: Crystal structure, Hirshfeld surface analysis, inter­action energy, and DFT studies of cholesteryl hepta­noate
Source: Acta Crystallogr E Crystallogr Commun. 2021 Jun 4;77(Pt 7):686–91. doi: 10.1107/S2056989021005661 (PMC8382062; doi:10.1107/S2056989021005661)
Supplement: Supplementary file 2 [file e-77-00686-Isup2.hkl]

data_I                                                                          
_shelx_title ' 2b5 in P 21'                                                     
_shelx_refln_list_code          4                                               
_shelx_F_calc_maximum      158.90                                               
_exptl_crystal_F_000       556.00                                               
_reflns_d_resolution_high  0.7701                                               
                                                                                
loop_                                                                           
 _space_group_symop_operation_xyz                                               
 'x, y, z'                                                                      
 '-x, y+1/2, -z'                                                                
                                                                                
_cell_length_a    12.0622                                                       
_cell_length_b     9.2715                                                       
_cell_length_c    13.8140                                                       
_cell_angle_alpha  90.000                                                       
_cell_angle_beta   92.306                                                       
_cell_angle_gamma  90.000                                                       
                                                                                
_shelx_F_squared_multiplier     1.000                                           
                                                                                
loop_                                                                           
 _refln_index_h                                                                 
 _refln_index_k                                                                 
 _refln_index_l                                                                 
 _refln_F_squared_calc                                                          
 _refln_F_squared_meas                                                          
 _refln_F_squared_sigma                                                         
 _refln_observed_status                                                         
   0 -12   0          0.02          9.16         3.32 o                         
   1 -12   0         14.38         16.82         2.55 o                         
   1 -11   0         71.42         66.75         3.99 o                         
   2 -11   0         56.31         54.84         5.21 o                         
   3 -11   0         41.20         37.07         3.12 o                         
   4 -11   0         72.44         67.11         3.99 o                         
   5 -11   0          4.05          6.73         2.84 o                         
   6 -11   0          0.10          1.88         2.79 o                         
   0 -10   0         77.46         80.27         6.03 o                         
   1 -10   0         14.63         16.86         2.23 o                         
   2 -10   0         26.43         20.15         3.08 o                         
   3 -10   0         42.32         42.74         3.51 o                         
   4 -10   0          5.49          2.20         1.74 o                         
   5 -10   0         42.13         41.12         2.95 o                         
   6 -10   0          9.24          6.96         2.66 o                         
   7 -10   0        220.45        257.96        12.79 o                         
   8 -10   0         39.14         36.85         4.52 o                         
   1  -9   0         34.03         31.87         2.56 o                         
   2  -9   0        269.69        254.81         8.33 o                         
   3  -9   0        139.70        140.44         5.47 o                         
   4  -9   0         68.37         67.12         3.43 o                         
   5  -9   0         15.15         13.52         3.30 o                         
   6  -9   0         13.94         12.35         2.68 o                         
   7  -9   0         46.04         42.31         4.19 o                         
   8  -9   0         13.26         15.64         3.03 o                         
   9  -9   0         24.43         25.37         3.67 o                         
  10  -9   0         16.90         13.88         3.41 o                         
   0  -8   0        240.36        340.12        14.72 o                         
   1  -8   0         67.85         56.33         3.03 o                         
   2  -8   0         27.73         26.45         2.11 o                         
   3  -8   0         30.36         31.00         2.70 o                         
   4  -8   0        108.76        133.32         5.76 o                         
   5  -8   0        115.03        118.28         5.35 o                         
   6  -8   0         34.95         36.78         2.82 o                         
   7  -8   0        157.39        174.27         8.82 o                         
   8  -8   0         25.69         24.91         2.96 o                         
   9  -8   0         56.92         56.61         3.85 o                         
  10  -8   0         20.70         20.28         2.67 o                         
  11  -8   0         91.51        100.66         5.67 o                         
   1  -7   0        187.38        197.34         6.41 o                         
   2  -7   0         66.86         72.67         3.76 o                         
   3  -7   0        428.14        404.40        14.77 o                         
   4  -7   0          8.56          9.22         1.90 o                         
   5  -7   0         49.09         51.67         2.61 o                         
   6  -7   0         52.28         48.25         3.38 o                         
   7  -7   0        106.41        115.28         5.19 o                         
   8  -7   0         36.62         40.41         2.95 o                         
   9  -7   0        109.65        105.22         5.24 o                         
  10  -7   0          0.12         -0.87         1.65 o                         
  11  -7   0         28.77         36.60         3.23 o                         
  12  -7   0         71.24         86.48         8.92 o                         
   1  -6   0        516.58        575.97        14.33 o                         
   2  -6   0          0.75          1.96         0.86 o                         
   3  -6   0         88.85        180.44         5.68 o                         
   4  -6   0         74.14         73.05         2.92 o                         
   5  -6   0         83.55         82.69         3.24 o                         
   6  -6   0        127.48        134.93         4.59 o                         
   7  -6   0         91.64         88.04         4.19 o                         
   8  -6   0         66.51         66.79         3.77 o                         
   9  -6   0         13.76         18.11         2.28 o                         
  10  -6   0          5.57          3.60         1.71 o                         
  11  -6   0         85.18         96.44         5.28 o                         
  12  -6   0          9.76          8.30         2.63 o                         
  13  -6   0          5.32          5.51         2.55 o                         
   1  -5   0        466.57        496.10        13.78 o                         
   2  -5   0        273.03        302.95         8.76 o                         
   3  -5   0        419.78        434.84        10.74 o                         
   4  -5   0        123.27        120.15         3.92 o                         
   5  -5   0         65.97         69.83         2.65 o                         
   6  -5   0         33.25         34.50         1.87 o                         
   7  -5   0        408.66        377.47        10.52 o                         
   8  -5   0        189.70        180.53         6.77 o                         
   9  -5   0          7.82          7.47         1.52 o                         
  10  -5   0        166.66        165.26         6.43 o                         
  11  -5   0         34.92         37.00         6.81 o                         
  12  -5   0         44.97         50.22         4.27 o                         
  13  -5   0         40.52         46.09         4.21 o                         
  14  -5   0         34.46         42.79         4.23 o                         
   0  -4   0       1898.24       2143.71        65.52 o                         
   1  -4   0        806.14        882.49        24.04 o                         
   2  -4   0          8.25          7.31         0.80 o                         
   3  -4   0        119.35        121.31         3.81 o                         
   4  -4   0        887.23        847.01        22.96 o                         
   5  -4   0        260.96        258.52         7.43 o                         
   6  -4   0        196.21        185.68         5.62 o                         
   7  -4   0         55.59         50.58         2.12 o                         
   8  -4   0         79.16         70.22         3.41 o                         
   9  -4   0          3.09          3.84         2.83 o                         
  10  -4   0         94.28         99.86         4.46 o                         
  11  -4   0         23.10         26.84         2.79 o                         
  12  -4   0         13.32         14.28         2.47 o                         
  13  -4   0         30.19         34.94         3.69 o                         
  14  -4   0          2.85          2.55         2.10 o                         
   1  -3   0        412.01        444.51        12.14 o                         
   2  -3   0        971.35        970.27        23.34 o                         
   3  -3   0        255.94        240.65         6.72 o                         
   4  -3   0        327.68        333.01         9.26 o                         
   5  -3   0        129.58        132.87         4.07 o                         
   6  -3   0        163.43        152.42         4.62 o                         
   7  -3   0        112.62        110.11         4.37 o                         
   8  -3   0        188.43        185.23         7.92 o                         
   9  -3   0        427.80        425.13        17.15 o                         
  10  -3   0        774.40        759.78        23.89 o                         
  11  -3   0         40.61         36.93         4.83 o                         
  12  -3   0         87.20         89.90         5.42 o                         
  13  -3   0         61.33         69.70         5.00 o                         
  14  -3   0         79.48        100.46         6.18 o                         
  15  -3   0         52.21         60.19         5.17 o                         
   1  -2   0       8776.01       8362.50       198.95 o                         
   2  -2   0        820.97        791.88        21.47 o                         
   3  -2   0       1235.60       1175.47        32.03 o                         
   4  -2   0         18.91         17.11         1.43 o                         
   5  -2   0          2.91          2.44         0.40 o                         
   6  -2   0         78.13         79.38         4.36 o                         
   7  -2   0         26.30         20.61         1.51 o                         
   8  -2   0         80.62         80.82         3.34 o                         
   9  -2   0        157.65        158.31         7.99 o                         
  10  -2   0        143.78        137.59         8.67 o                         
  11  -2   0          9.91          5.17         2.11 o                         
  12  -2   0         20.61         18.34         2.43 o                         
  13  -2   0        148.99        160.70         8.21 o                         
  14  -2   0          7.29          6.20         2.22 o                         
  15  -2   0         14.26         18.23         2.96 o                         
   1  -1   0         58.02         51.10         1.23 o                         
   2  -1   0        295.77        279.99         7.50 o                         
   3  -1   0         62.12         56.30         2.38 o                         
   4  -1   0         10.55         11.42         0.78 o                         
   5  -1   0        280.98        290.19         9.29 o                         
   6  -1   0       1095.58       1063.72        33.43 o                         
   7  -1   0        391.33        385.38        14.01 o                         
   8  -1   0        115.64        115.77         4.78 o                         
   9  -1   0       1193.26       1170.60        36.38 o                         
  10  -1   0       1078.43       1052.75        39.59 o                         
  11  -1   0         81.98         67.92         4.34 o                         
  12  -1   0        236.75        226.30        11.89 o                         
  13  -1   0         11.40         10.63         2.60 o                         
  14  -1   0          1.97          0.77         1.79 o                         
  15  -1   0         53.42         65.67         8.92 o                         
   1   0   0        267.54        221.06         6.94 o                         
   2   0   0        740.68        676.49        22.07 o                         
   3   0   0        756.53        704.26        24.50 o                         
   4   0   0        784.45        770.14        22.86 o                         
   5   0   0        900.66        852.73        24.14 o                         
   6   0   0       1606.26       1659.87        51.43 o                         
   7   0   0         42.70         65.48         4.01 o                         
   8   0   0         48.06         50.20         3.02 o                         
   9   0   0         39.56         54.60         3.72 o                         
  10   0   0        188.29        178.11         8.08 o                         
  11   0   0         53.12         58.39         3.85 o                         
  12   0   0         21.12         26.38         2.70 o                         
  13   0   0          2.51          6.44         1.91 o                         
  14   0   0          3.63         10.16         2.29 o                         
  15   0   0         13.66          9.42         4.71 o                         
   1   1   0         58.17         52.21         1.37 o                         
   2   1   0        295.21        277.05        10.51 o                         
   3   1   0         62.36         67.94         6.44 o                         
   4   1   0         10.61         11.05         0.95 o                         
   5   1   0        281.15        291.86        29.49 o                         
   6   1   0       1095.88       1123.43        53.40 o                         
   7   1   0        391.46        401.32        22.18 o                         
   8   1   0        115.63        121.69         5.47 o                         
   9   1   0       1192.81       1183.27        44.59 o                         
  10   1   0       1078.61       1004.97        39.41 o                         
  11   1   0         81.87         70.78         4.40 o                         
  12   1   0        236.73        232.76        14.99 o                         
  13   1   0         11.41         14.71         2.14 o                         
  14   1   0          1.99          3.96         3.47 o                         
  15   1   0         53.49         75.58         8.92 o                         
   1   2   0       8775.32       8698.68       315.32 o                         
   2   2   0        820.95        841.62        49.93 o                         
   3   2   0       1235.58       1285.42        86.48 o                         
   4   2   0         18.92         17.95         1.32 o                         
   5   2   0          2.90          3.12         0.77 o                         
   6   2   0         78.04         85.00         3.84 o                         
   7   2   0         26.41         19.43         1.73 o                         
   8   2   0         80.49         84.64         4.23 o                         
   9   2   0        157.55        153.86         7.06 o                         
  10   2   0        143.83        138.39         8.05 o                         
  11   2   0          9.87          4.56         2.60 o                         
  12   2   0         20.57         20.49         2.43 o                         
  13   2   0        149.22        172.22        12.64 o                         
  14   2   0          7.26          6.94         4.46 o                         
  15   2   0         14.26         11.15         5.20 o                         
   1   3   0        411.66        457.19        17.43 o                         
   2   3   0        971.69       1010.68        43.77 o                         
   3   3   0        256.32        233.79         9.28 o                         
   4   3   0        327.47        334.42        16.60 o                         
   5   3   0        129.55        135.93         5.78 o                         
   6   3   0        163.65        161.05         8.67 o                         
   7   3   0        112.88        114.61         5.25 o                         
   8   3   0        188.63        181.84         7.96 o                         
   9   3   0        428.09        409.16        16.82 o                         
  10   3   0        774.08        728.85        29.08 o                         
  11   3   0         40.55         40.21         5.08 o                         
  12   3   0         87.10         80.54         8.18 o                         
  13   3   0         61.37         52.78         6.69 o                         
  14   3   0         79.57         77.81         9.17 o                         
  15   3   0         52.25         64.68         8.18 o                         
   0   4   0       1900.53       2166.13        80.25 o                         
   1   4   0        806.90        930.05        34.34 o                         
   2   4   0          8.27          6.71         1.31 o                         
   3   4   0        119.45        123.89         5.96 o                         
   4   4   0        886.65        809.43        33.70 o                         
   5   4   0        260.69        255.19        10.33 o                         
   6   4   0        196.40        190.49         9.54 o                         
   7   4   0         55.61         55.04         7.56 o                         
   8   4   0         79.18         68.77         5.82 o                         
   9   4   0          3.06          1.76         2.60 o                         
  10   4   0         94.19         92.24         5.32 o                         
  11   4   0         23.14         16.85         3.47 o                         
  12   4   0         13.33         11.15         3.96 o                         
  13   4   0         30.22         37.91         5.95 o                         
  14   4   0          2.87         11.65         4.46 o                         
   1   5   0        466.67        510.72        19.89 o                         
   2   5   0        273.15        315.72        12.70 o                         
   3   5   0        419.58        439.20        13.95 o                         
   4   5   0        123.43        115.75         6.20 o                         
   5   5   0         65.97         61.06         4.96 o                         
   6   5   0         33.32         31.25         2.35 o                         
   7   5   0        409.12        346.08        14.62 o                         
   8   5   0        189.80        168.18         7.88 o                         
   9   5   0          7.81          5.48         1.66 o                         
  10   5   0        166.65        157.49         9.91 o                         
  11   5   0         34.88         32.46         4.46 o                         
   1   6   0        516.62        593.01        23.13 o                         
   2   6   0          0.75          1.54         1.31 o                         
   3   6   0         88.87        188.30         8.58 o                         
   4   6   0         74.03         80.04         6.44 o                         
   5   6   0         83.46         82.02         6.44 o                         
   6   6   0        127.37        125.39         9.17 o                         
   7   6   0         91.50         73.85         6.94 o                         
   8   6   0         66.54         66.16         6.44 o                         
   9   6   0         13.81         20.32         3.47 o                         
   1   7   0        187.34        205.26        11.28 o                         
   2   7   0         66.93         68.47         7.31 o                         
   3   7   0        427.99        432.59        17.34 o                         
   4   7   0          8.58          6.94         2.97 o                         
   5   7   0         49.15         47.83         5.70 o                         
   6   7   0         52.17         44.36         5.20 o                         
   7   7   0        106.43        118.70         8.92 o                         
   8   7   0         36.58         26.27         4.46 o                         
   0   8   0        240.00        344.20        21.31 o                         
   1   8   0         68.04         66.32         4.91 o                         
   2   8   0         27.72         26.25         3.41 o                         
   3   8   0         30.41         37.17         3.76 o                         
   4   8   0        108.82        130.34        10.66 o                         
   5   8   0        115.26        113.25         9.66 o                         
   6   8   0         35.01         31.72         4.96 o                         
   7   8   0        157.42        156.36        12.14 o                         
   1   9   0         34.14         37.17         4.11 o                         
   2   9   0        269.73        263.20        12.35 o                         
   3   9   0        139.33        154.83        14.00 o                         
   4   9   0         68.41         66.16         7.19 o                         
   5   9   0         15.13         16.85         4.46 o                         
   6   9   0         13.94         16.11         4.46 o                         
   0  10   0         77.63         81.78         9.17 o                         
   1  10   0         14.59         16.75         3.50 o                         
   2  10   0         26.39         18.57         3.74 o                         
   3  10   0         42.38         45.84         6.69 o                         
   4  10   0          5.46          5.95         4.21 o                         
   5  10   0         42.18         38.16         6.20 o                         
   1  11   0         71.41         58.69         6.04 o                         
   2  11   0         56.35         59.72         8.18 o                         
   3  11   0         41.20         34.69         6.94 o                         
   4  11   0         72.39         65.17         8.67 o                         
   0  12   0          0.02         12.64         5.45 o                         
   1  12   0         14.42         18.53         4.55 o                         
   0 -12   1         19.88         19.11         2.66 o                         
  -6 -11   1         56.62         67.36         5.77 o                         
  -5 -11   1          4.40          4.37         2.14 o                         
  -4 -11   1         35.92         36.89         3.25 o                         
  -3 -11   1         72.29         79.35         4.33 o                         
  -2 -11   1         29.18         32.69         2.91 o                         
  -1 -11   1         15.58         12.88         2.90 o                         
   0 -11   1         16.04         14.12         2.32 o                         
   1 -11   1         26.97         29.56         2.85 o                         
   2 -11   1         64.21         59.56         3.83 o                         
   3 -11   1        131.01        137.00         5.84 o                         
   4 -11   1         63.63         66.44         4.57 o                         
   5 -11   1          5.57          9.83         2.89 o                         
   6 -11   1         11.63          7.19         4.21 o                         
  -8 -10   1         35.72         33.88         9.29 o                         
  -7 -10   1        102.96         97.58         9.04 o                         
  -6 -10   1         20.50         12.67         3.59 o                         
  -5 -10   1         22.34         23.28         3.09 o                         
  -4 -10   1          3.54          5.12         1.66 o                         
  -3 -10   1        183.63        196.64         7.06 o                         
  -2 -10   1        152.85        147.13         5.76 o                         
  -1 -10   1          1.03          1.23         1.54 o                         
   0 -10   1          6.32          7.18         1.94 o                         
   1 -10   1         80.64         71.38         3.92 o                         
   2 -10   1         19.95         25.70         3.99 o                         
   3 -10   1         17.70         16.55         2.19 o                         
   4 -10   1         18.22         18.89         2.73 o                         
   5 -10   1          8.21         12.98         2.37 o                         
   6 -10   1         17.66         15.72         3.03 o                         
   7 -10   1        109.19        126.52         8.11 o                         
   8 -10   1         20.62         21.02         3.84 o                         
 -10  -9   1         17.76         23.94         4.09 o                         
  -9  -9   1         28.35         28.21         3.67 o                         
  -8  -9   1        117.00        125.01         7.43 o                         
  -7  -9   1        109.25        116.54         7.13 o                         
  -6  -9   1        131.22        124.42        11.65 o                         
  -5  -9   1         23.36         26.39         2.83 o                         
  -4  -9   1         42.53         49.74         3.43 o                         
  -3  -9   1         55.66         53.64         5.40 o                         
  -2  -9   1         39.92         41.72         2.77 o                         
  -1  -9   1        159.11        166.11         6.03 o                         
   0  -9   1         65.93         64.61         3.56 o                         
   1  -9   1          3.93          4.57         1.45 o                         
   2  -9   1         27.13         29.57         2.36 o                         
   3  -9   1        228.59        229.33         7.68 o                         
   4  -9   1        441.05        460.07        13.65 o                         
   5  -9   1         47.73         46.77         3.38 o                         
   6  -9   1         16.34         16.27         2.97 o                         
   7  -9   1         72.30         60.71         5.70 o                         
   8  -9   1        120.31        127.09         7.62 o                         
   9  -9   1         54.29         64.43         5.57 o                         
  10  -9   1          2.23          2.90         2.61 o                         
 -11  -8   1         43.16         42.88         3.72 o                         
 -10  -8   1         31.49         32.50         3.10 o                         
  -9  -8   1          0.61         -0.43         1.68 o                         
  -8  -8   1         42.05         40.86         3.43 o                         
  -7  -8   1        236.58        230.85        10.85 o                         
  -6  -8   1         53.01         53.06         5.31 o                         
  -5  -8   1         51.31         53.84         3.31 o                         
  -4  -8   1        212.76        211.51         7.91 o                         
  -3  -8   1        361.34        357.53        12.45 o                         
  -2  -8   1        326.88        321.17        11.25 o                         
  -1  -8   1         30.10         32.48         2.25 o                         
   0  -8   1        167.60        154.89         5.57 o                         
   1  -8   1         58.64         64.88         3.27 o                         
   2  -8   1        139.42        150.00         5.40 o                         
   3  -8   1          8.61          9.84         1.44 o                         
   4  -8   1         85.50         74.67         4.14 o                         
   5  -8   1         36.23         37.32         3.89 o                         
   6  -8   1          6.31          6.64         1.64 o                         
   7  -8   1        225.53        245.31        16.48 o                         
   8  -8   1          0.21          0.52         2.14 o                         
   9  -8   1         63.24         66.30         4.20 o                         
  10  -8   1         21.27         27.88         3.00 o                         
  11  -8   1         34.52         34.32         3.47 o                         
 -12  -7   1         99.32        113.01         7.43 o                         
 -11  -7   1          3.59          2.71         1.86 o                         
 -10  -7   1         28.52         30.14         2.90 o                         
  -9  -7   1        102.98        108.79         5.31 o                         
  -8  -7   1        156.13        162.60         7.43 o                         
  -7  -7   1         20.12         19.55         2.14 o                         
  -6  -7   1        195.72        192.40         6.29 o                         
  -5  -7   1         61.82         61.01         3.25 o                         
  -4  -7   1        120.49        127.68         5.04 o                         
  -3  -7   1         41.20         48.80         2.40 o                         
  -2  -7   1        178.89        183.45         6.35 o                         
  -1  -7   1        128.07        130.51         5.29 o                         
   0  -7   1         64.97         63.11         3.23 o                         
   1  -7   1          2.81          7.75         1.21 o                         
   2  -7   1         77.44         77.07         3.31 o                         
   3  -7   1         15.02         21.77         1.60 o                         
   4  -7   1         64.05         57.88         2.72 o                         
   5  -7   1        522.84        503.10        14.31 o                         
   6  -7   1         72.53         71.46         3.20 o                         
   7  -7   1         60.61         61.97         3.57 o                         
   8  -7   1        143.03        140.61         6.05 o                         
   9  -7   1         42.03         45.98         3.32 o                         
  10  -7   1         25.90         24.58         2.65 o                         
  11  -7   1         14.52         11.80         2.36 o                         
  12  -7   1          0.66          3.43         2.54 o                         
 -13  -6   1          5.86         13.58         2.92 o                         
 -12  -6   1         58.33         59.92         4.90 o                         
 -11  -6   1        127.21        143.22         7.83 o                         
 -10  -6   1         31.04         35.41         2.91 o                         
  -9  -6   1         43.96         45.66         3.12 o                         
  -8  -6   1          4.45          2.69         1.47 o                         
  -7  -6   1        194.75        200.60         7.49 o                         
  -6  -6   1        549.18        533.08        14.93 o                         
  -5  -6   1          7.15          7.43         1.08 o                         
  -4  -6   1         88.31         86.66         3.24 o                         
  -3  -6   1        241.49        235.70         7.05 o                         
  -2  -6   1        108.90        111.60         3.82 o                         
  -1  -6   1         23.25         26.70         1.52 o                         
   0  -6   1        247.89        270.69         8.14 o                         
   1  -6   1        500.73        582.96        14.49 o                         
   2  -6   1        143.32        154.69         5.27 o                         
   3  -6   1          2.56          3.17         1.29 o                         
   4  -6   1         20.41         22.95         1.59 o                         
   5  -6   1         88.04         74.26         3.02 o                         
   6  -6   1         33.29         31.20         1.96 o                         
   7  -6   1        163.20        162.25         6.38 o                         
   8  -6   1         23.96         25.40         3.65 o                         
   9  -6   1        193.14        191.42         7.53 o                         
  10  -6   1         45.69         54.23         3.57 o                         
  11  -6   1          7.75          4.24         1.84 o                         
  12  -6   1          5.35          2.48         2.28 o                         
  13  -6   1         17.15         22.68         3.33 o                         
 -14  -5   1         22.41         21.53         4.71 o                         
 -13  -5   1          4.79          5.07         3.22 o                         
 -12  -5   1        131.50        158.50         8.29 o                         
 -11  -5   1         14.92         13.82         2.56 o                         
 -10  -5   1         99.35        106.16         4.89 o                         
  -9  -5   1        267.39        249.20         8.87 o                         
  -8  -5   1         46.32         45.53         2.90 o                         
  -7  -5   1         21.75         22.51         1.47 o                         
  -6  -5   1         35.40         34.55         1.80 o                         
  -5  -5   1        115.64        104.51         3.51 o                         
  -4  -5   1        168.77        180.10         5.41 o                         
  -3  -5   1        105.02        115.44         3.20 o                         
  -2  -5   1         66.85         79.67         2.86 o                         
  -1  -5   1        275.02        313.30         8.82 o                         
   0  -5   1        497.02        539.29        13.13 o                         
   1  -5   1        984.44       1079.89        26.20 o                         
   2  -5   1          3.14          1.51         0.67 o                         
   3  -5   1         38.13         43.93         2.03 o                         
   4  -5   1         62.26         71.28         2.84 o                         
   5  -5   1         52.03         51.78         2.43 o                         
   6  -5   1        119.05        119.38         4.06 o                         
   7  -5   1         74.62         79.88         3.03 o                         
   8  -5   1        375.97        371.02        12.26 o                         
   9  -5   1         66.44         60.84         3.41 o                         
  10  -5   1         57.14         60.02         3.69 o                         
  11  -5   1         43.89         48.95         4.09 o                         
  12  -5   1         17.35         19.57         4.09 o                         
  13  -5   1         16.86         23.32         3.15 o                         
  14  -5   1         19.62         18.00         4.21 o                         
 -14  -4   1          6.61          4.89         2.66 o                         
 -13  -4   1          3.22          2.80         2.17 o                         
 -12  -4   1         39.53         35.26         6.20 o                         
 -11  -4   1        246.27        250.86        11.00 o                         
 -10  -4   1         56.20         51.32         3.07 o                         
  -9  -4   1        241.59        222.71         8.10 o                         
  -8  -4   1         98.15         97.40         4.14 o                         
  -7  -4   1        143.31        145.98         4.58 o                         
  -6  -4   1        563.68        512.52        14.12 o                         
  -5  -4   1         26.63         25.93         1.41 o                         
  -4  -4   1        138.86        143.79         4.39 o                         
  -3  -4   1         89.65         88.99         2.93 o                         
  -2  -4   1         63.31         65.01         1.92 o                         
  -1  -4   1         15.39         16.60         1.22 o                         
   0  -4   1        553.49        681.22        14.65 o                         
   1  -4   1       3776.86       4163.92        89.01 o                         
   2  -4   1         57.00         55.10         1.54 o                         
   3  -4   1         94.68        101.23         3.34 o                         
   4  -4   1        109.72        111.52         3.59 o                         
   5  -4   1          3.26          2.95         0.79 o                         
   6  -4   1        116.37        110.57         3.67 o                         
   7  -4   1        508.91        490.90        13.44 o                         
   8  -4   1        108.09        100.04         4.24 o                         
   9  -4   1        262.73        255.56        10.65 o                         
  10  -4   1          7.33          9.79         1.59 o                         
  11  -4   1         44.23         44.04         3.63 o                         
  12  -4   1          6.19          7.04         2.25 o                         
  13  -4   1         35.99         46.65         4.83 o                         
  14  -4   1         45.81         49.20         5.20 o                         
 -15  -3   1         18.98         27.51         4.83 o                         
 -14  -3   1          3.33          5.70         2.55 o                         
 -13  -3   1         30.82         31.63         3.39 o                         
 -12  -3   1         41.92         43.50         4.46 o                         
 -11  -3   1         35.61         37.01         3.39 o                         
 -10  -3   1        135.35        130.00         5.36 o                         
  -9  -3   1        196.34        187.60         7.82 o                         
  -8  -3   1        101.97        100.60         4.19 o                         
  -7  -3   1         64.11         66.05         2.98 o                         
  -6  -3   1         65.55         65.31         2.31 o                         
  -5  -3   1        298.11        296.12         8.26 o                         
  -4  -3   1        218.81        205.71         5.94 o                         
  -3  -3   1        366.56        343.59         9.54 o                         
  -2  -3   1        178.97        187.40         4.74 o                         
  -1  -3   1         82.03         76.49         2.72 o                         
   0  -3   1        240.60        261.77         6.95 o                         
   1  -3   1       3437.40       3537.62        75.28 o                         
   2  -3   1        979.34        999.57        26.27 o                         
   3  -3   1        452.26        452.46        12.27 o                         
   4  -3   1          8.49          7.18         0.75 o                         
   5  -3   1          5.16          5.25         0.70 o                         
   6  -3   1        299.69        301.87         8.60 o                         
   7  -3   1        156.55        143.43         4.35 o                         
   8  -3   1         54.55         52.40         2.67 o                         
   9  -3   1         85.61         83.22         4.02 o                         
  10  -3   1        410.30        397.25        13.25 o                         
  11  -3   1        126.33        118.84         6.24 o                         
  12  -3   1         36.12         31.47         3.25 o                         
  13  -3   1         44.46         56.56         5.45 o                         
  14  -3   1         29.47         37.42         7.06 o                         
  15  -3   1         17.55         17.84         5.45 o                         
 -15  -2   1         20.95         24.29         3.25 o                         
 -14  -2   1          0.49          1.40         1.96 o                         
 -13  -2   1          1.62          1.27         1.86 o                         
 -12  -2   1         42.55         44.40         3.75 o                         
 -11  -2   1         43.55         39.51         4.58 o                         
 -10  -2   1        859.81        833.17        31.88 o                         
  -9  -2   1        472.22        448.15        14.48 o                         
  -8  -2   1        120.19        112.91         4.32 o                         
  -7  -2   1        114.52        118.92         4.46 o                         
  -6  -2   1        608.43        592.19        19.03 o                         
  -5  -2   1        367.66        351.74        11.30 o                         
  -4  -2   1        345.78        330.21         9.16 o                         
  -3  -2   1         69.67         68.06         2.16 o                         
  -2  -2   1       1602.83       1508.60        40.55 o                         
  -1  -2   1        549.91        523.62        12.72 o                         
   0  -2   1       5551.20       5691.22       134.39 o                         
   1  -2   1       1904.47       1911.22        44.66 o                         
   2  -2   1       1051.13       1038.57        27.23 o                         
   3  -2   1        220.69        215.90         6.10 o                         
   4  -2   1         58.39         62.03         2.15 o                         
   5  -2   1         54.77         46.19         1.74 o                         
   6  -2   1        344.58        350.96         9.35 o                         
   7  -2   1         84.60         85.33         3.45 o                         
   8  -2   1         47.19         44.88         2.26 o                         
   9  -2   1        261.90        249.62         8.55 o                         
  10  -2   1         18.40         21.20         4.58 o                         
  11  -2   1         52.16         58.46         3.98 o                         
  12  -2   1         46.59         54.12         8.55 o                         
  13  -2   1         95.19        113.16         6.49 o                         
  14  -2   1         20.05         20.56         2.84 o                         
  15  -2   1         60.79         75.33         9.42 o                         
 -15  -1   1          5.12          4.03         2.60 o                         
 -14  -1   1         12.96         13.51         2.36 o                         
 -13  -1   1         21.77         22.49         6.20 o                         
 -12  -1   1         21.04         24.12         2.61 o                         
 -11  -1   1         31.07         30.85         2.89 o                         
 -10  -1   1         41.32         47.74         3.33 o                         
  -9  -1   1        740.54        742.16        23.50 o                         
  -8  -1   1        213.28        211.11         7.21 o                         
  -7  -1   1        316.20        296.01        10.19 o                         
  -6  -1   1        547.39        565.76        19.97 o                         
  -5  -1   1        617.94        625.23        19.98 o                         
  -4  -1   1         66.69         65.90         2.98 o                         
  -3  -1   1       1337.10       1253.12        37.82 o                         
  -2  -1   1        826.59        789.06        20.35 o                         
  -1  -1   1        182.97        176.87         4.34 o                         
   0  -1   1        702.80        697.99        13.78 o                         
   1  -1   1       4634.67       4417.15       113.12 o                         
   2  -1   1        288.09        263.93        13.27 o                         
   3  -1   1         37.81         37.76         1.62 o                         
   4  -1   1        588.79        573.42        24.06 o                         
   5  -1   1        448.03        489.60        18.10 o                         
   6  -1   1         83.36         87.86         4.06 o                         
   7  -1   1        168.72        181.26         6.27 o                         
   8  -1   1        167.17        170.45         5.92 o                         
   9  -1   1         11.96         14.44         1.13 o                         
  10  -1   1        261.20        246.06        10.55 o                         
  11  -1   1        384.95        370.83        16.85 o                         
  12  -1   1          9.29         11.04         2.10 o                         
  13  -1   1          2.67          0.67         3.59 o                         
  14  -1   1         81.44         86.24         9.42 o                         
  15  -1   1         21.80         21.06         5.70 o                         
 -15   0   1          0.41         -2.48         4.46 o                         
 -14   0   1          3.77          5.70         2.17 o                         
 -13   0   1         11.09          9.81         1.91 o                         
 -12   0   1          1.09          3.48         1.53 o                         
 -11   0   1         31.49         41.81         3.25 o                         
 -10   0   1        577.86        551.18        21.79 o                         
  -9   0   1        872.44        867.63        33.37 o                         
  -8   0   1          5.02          4.91         0.61 o                         
  -7   0   1        104.84        102.09         7.36 o                         
  -6   0   1        167.17        158.31         5.27 o                         
  -5   0   1       1217.63       1208.44        40.04 o                         
  -4   0   1          0.02          0.65         0.38 o                         
  -3   0   1       2759.23       2721.10       111.67 o                         
  -2   0   1        187.14        178.31         6.92 o                         
  -1   0   1         26.73         29.77         1.25 o                         
   0   0   1       2107.76       2096.90       112.02 o                         
   1   0   1       6100.99       5377.77       178.77 o                         
   2   0   1          1.22          2.72         0.36 o                         
   3   0   1        662.57        619.55        18.80 o                         
   4   0   1       2483.61       2341.77        71.15 o                         
   5   0   1        471.18        425.65        13.25 o                         
   6   0   1        410.55        439.57        16.99 o                         
   7   0   1        294.49        307.12        12.25 o                         
   8   0   1        445.10        458.29        18.46 o                         
   9   0   1        137.86        127.97         5.95 o                         
  10   0   1         25.97         34.93         2.79 o                         
  11   0   1        139.71        146.04         7.02 o                         
  12   0   1         39.83         41.47         7.06 o                         
  13   0   1         28.47         29.11         2.93 o                         
  14   0   1          8.99         16.36         4.71 o                         
  15   0   1         51.19         59.47         8.43 o                         
 -15   1   1          5.10          9.66         5.20 o                         
 -14   1   1         12.96         15.30         2.70 o                         
 -13   1   1         21.83         20.13         4.09 o                         
 -12   1   1         21.06         22.95         2.47 o                         
 -11   1   1         31.14         36.34         3.02 o                         
 -10   1   1         41.43         40.92         3.21 o                         
  -9   1   1        740.50        759.36        28.81 o                         
  -8   1   1        213.05        215.49         8.92 o                         
  -7   1   1        315.90        307.98        11.99 o                         
  -6   1   1        548.15        596.13        25.03 o                         
  -5   1   1        618.08        671.73        47.08 o                         
  -4   1   1         66.64         64.47         6.03 o                         
  -3   1   1       1337.71       1206.31        65.67 o                         
  -2   1   1        825.42        741.12        63.07 o                         
  -1   1   1        183.63        184.71        12.59 o                         
   0   1   1        701.87        682.99        18.24 o                         
   1   1   1       4635.11       4198.72       131.29 o                         
   2   1   1        287.94        269.97         9.37 o                         
   3   1   1         37.65         44.20         2.48 o                         
   4   1   1        589.34        617.34        28.75 o                         
   5   1   1        447.83        549.32        19.36 o                         
   6   1   1         83.45         90.11         6.32 o                         
   7   1   1        168.42        191.88         7.76 o                         
   8   1   1        167.25        175.54         7.41 o                         
   9   1   1         11.89         11.37         1.50 o                         
  10   1   1        261.00        243.07        10.37 o                         
  11   1   1        385.12        381.92        16.11 o                         
  12   1   1          9.28          9.80         1.88 o                         
  13   1   1          2.66          8.18         3.47 o                         
  14   1   1         81.46         93.92         9.42 o                         
  15   1   1         21.77         31.47         6.69 o                         
 -15   2   1         20.88         27.01         5.70 o                         
 -14   2   1          0.49          4.71         3.22 o                         
 -13   2   1          1.62          1.33         4.46 o                         
 -12   2   1         42.43         49.18         3.87 o                         
 -11   2   1         43.70         34.31         3.02 o                         
 -10   2   1        859.76        808.06        31.70 o                         
  -9   2   1        472.15        448.18        17.86 o                         
  -8   2   1        120.09        112.25         5.32 o                         
  -7   2   1        114.27        123.88         5.50 o                         
  -6   2   1        608.24        629.02        31.72 o                         
  -5   2   1        367.29        356.62        15.78 o                         
  -4   2   1        345.84        348.86        18.09 o                         
  -3   2   1         69.72         72.08         5.33 o                         
  -2   2   1       1603.25       1605.98       105.19 o                         
  -1   2   1        549.77        561.80        20.15 o                         
   0   2   1       5551.05       5419.94       146.14 o                         
   1   2   1       1904.21       1842.14        57.23 o                         
   2   2   1       1051.51       1011.53        31.38 o                         
   3   2   1        220.70        225.15        10.78 o                         
   4   2   1         58.53         69.89         7.06 o                         
   5   2   1         54.80         53.50         2.43 o                         
   6   2   1        344.65        359.62        18.46 o                         
   7   2   1         84.65         89.33         5.33 o                         
   8   2   1         47.21         44.92         2.79 o                         
   9   2   1        261.63        250.75        13.26 o                         
  10   2   1         18.44         21.25         3.22 o                         
  11   2   1         52.11         49.09         3.57 o                         
  12   2   1         46.57         53.03         6.44 o                         
  13   2   1         95.08        108.04         9.91 o                         
  14   2   1         20.13         28.99         5.70 o                         
  15   2   1         60.79         80.04         9.17 o                         
 -15   3   1         18.94         22.55         5.70 o                         
 -14   3   1          3.30          1.49         3.96 o                         
 -13   3   1         30.83         34.44         5.70 o                         
 -12   3   1         41.94         40.12         3.45 o                         
 -11   3   1         35.66         34.30         3.10 o                         
 -10   3   1        135.52        132.30         6.38 o                         
  -9   3   1        196.03        173.18         8.05 o                         
  -8   3   1        102.15         99.78         4.99 o                         
  -7   3   1         64.05         65.57         3.59 o                         
  -6   3   1         65.42         62.97         3.33 o                         
  -5   3   1        297.79        297.02        17.47 o                         
  -4   3   1        218.55        212.54         8.41 o                         
  -3   3   1        366.60        357.00        19.20 o                         
  -2   3   1        178.84        188.29        18.96 o                         
  -1   3   1         81.72         83.67         2.84 o                         
   0   3   1        240.99        249.52         7.02 o                         
   1   3   1       3438.05       3414.83       130.45 o                         
   2   3   1        979.28        971.76        30.33 o                         
   3   3   1        451.99        447.86        18.50 o                         
   4   3   1          8.45          7.36         0.88 o                         
   5   3   1          5.20          6.74         0.95 o                         
   6   3   1        299.53        312.50        12.18 o                         
   7   3   1        156.35        146.90         6.30 o                         
   8   3   1         54.61         49.37         3.21 o                         
   9   3   1         85.64         80.28         4.45 o                         
  10   3   1        410.50        391.25        16.02 o                         
  11   3   1        126.22        104.33         9.42 o                         
  12   3   1         36.13         30.73         4.96 o                         
  13   3   1         44.46         55.01         6.69 o                         
  14   3   1         29.45         32.46         6.20 o                         
  15   3   1         17.58         19.82         5.20 o                         
 -14   4   1          6.61          4.21         4.46 o                         
 -13   4   1          3.23          0.74         3.72 o                         
 -12   4   1         39.51         43.12         5.70 o                         
 -11   4   1        246.32        223.72        10.51 o                         
 -10   4   1         56.19         50.44         3.76 o                         
  -9   4   1        241.65        224.70         9.81 o                         
  -8   4   1         97.97         91.76         4.82 o                         
  -7   4   1        143.32        142.68         6.57 o                         
  -6   4   1        563.54        512.54        22.30 o                         
  -5   4   1         26.72         27.26         1.90 o                         
  -4   4   1        138.73        140.37        11.40 o                         
  -3   4   1         89.45         81.36         6.20 o                         
  -2   4   1         63.62         66.20         2.74 o                         
  -1   4   1         15.38         18.92         1.83 o                         
   0   4   1        553.55        654.31        17.96 o                         
   1   4   1       3775.33       4096.44       154.55 o                         
   2   4   1         56.79         56.20         2.25 o                         
   3   4   1         94.89         97.61         3.67 o                         
   4   4   1        109.77        104.93         4.72 o                         
   5   4   1          3.24          3.92         0.99 o                         
   6   4   1        116.28        106.88         6.81 o                         
   7   4   1        508.47        473.21        18.92 o                         
   8   4   1        108.07         96.74         4.91 o                         
   9   4   1        262.66        247.07        10.68 o                         
  10   4   1          7.36          6.82         1.73 o                         
  11   4   1         44.10         42.13         5.20 o                         
  12   4   1          6.18         11.15         3.72 o                         
  13   4   1         35.96         53.03         6.44 o                         
  14   4   1         45.86         48.07         6.44 o                         
 -11   5   1         14.94         12.28         2.28 o                         
 -10   5   1         99.51         90.30         5.34 o                         
  -9   5   1        267.20        240.70        10.68 o                         
  -8   5   1         46.30         45.51         3.32 o                         
  -7   5   1         21.84         20.22         2.08 o                         
  -6   5   1         35.28         34.79         2.50 o                         
  -5   5   1        115.48         92.39         4.83 o                         
  -4   5   1        168.81        168.21         7.30 o                         
  -3   5   1        105.24        106.91         4.88 o                         
  -2   5   1         66.90         86.22         4.56 o                         
  -1   5   1        275.32        305.54        12.79 o                         
   0   5   1        496.53        545.45        17.10 o                         
   1   5   1        984.11       1132.72        41.88 o                         
   2   5   1          3.12          1.94         1.13 o                         
   3   5   1         38.02         47.16         2.41 o                         
   4   5   1         62.55         63.63         2.87 o                         
   5   5   1         51.86         51.21         2.86 o                         
   6   5   1        119.13        116.36         6.57 o                         
   7   5   1         74.56         73.38         4.02 o                         
   8   5   1        376.27        344.40        15.49 o                         
   9   5   1         66.53         52.46         3.68 o                         
  10   5   1         57.07         52.29         5.70 o                         
  11   5   1         43.85         36.92         4.96 o                         
 -10   6   1         31.01         26.27         4.46 o                         
  -9   6   1         43.94         39.15         5.20 o                         
  -8   6   1          4.47          6.20         2.73 o                         
  -7   6   1        194.94        193.53        12.89 o                         
  -6   6   1        549.21        525.34        30.23 o                         
  -5   6   1          7.13          6.69         2.23 o                         
  -4   6   1         88.30         82.27         6.69 o                         
  -3   6   1        241.49        230.71        14.62 o                         
  -2   6   1        109.09        117.36         5.96 o                         
  -1   6   1         23.26         27.73         3.47 o                         
   0   6   1        247.89        280.88        11.83 o                         
   1   6   1        500.64        600.29        23.39 o                         
   2   6   1        143.23        148.61         7.26 o                         
   3   6   1          2.58          1.58         1.37 o                         
   4   6   1         20.39         23.50         2.54 o                         
   5   6   1         88.10         71.62         5.95 o                         
   6   6   1         33.24         31.97         3.96 o                         
   7   6   1        163.20        165.78        10.90 o                         
   8   6   1         24.01         24.04         3.72 o                         
  -9   7   1        102.80         85.49         8.67 o                         
  -8   7   1        156.06        134.31        10.90 o                         
  -7   7   1         20.16         20.32         3.96 o                         
  -6   7   1        195.65        197.00        13.13 o                         
  -5   7   1         61.90         52.78         5.95 o                         
  -4   7   1        120.59        122.17         9.66 o                         
  -3   7   1         41.15         56.75         5.95 o                         
  -2   7   1        178.93        183.33         8.85 o                         
  -1   7   1        128.18        121.23         6.66 o                         
   0   7   1         64.90         60.05         4.83 o                         
   1   7   1          2.81          3.42         1.98 o                         
   2   7   1         77.37         78.97         4.91 o                         
   3   7   1         15.01         23.78         7.19 o                         
   4   7   1         64.10         58.54         5.08 o                         
   5   7   1        522.83        505.52        28.99 o                         
   6   7   1         72.55         72.85         6.69 o                         
   7   7   1         60.51         53.28         5.95 o                         
  -8   8   1         42.13         47.33         5.95 o                         
  -7   8   1        236.77        211.62        15.36 o                         
  -6   8   1         52.96         47.33         6.20 o                         
  -5   8   1         51.33         51.30         6.44 o                         
  -4   8   1        212.45        180.40        13.63 o                         
  -3   8   1        360.84        354.86        22.05 o                         
  -2   8   1        327.03        316.86        21.31 o                         
  -1   8   1         30.10         34.77         3.59 o                         
   0   8   1        167.76        164.21         8.80 o                         
   1   8   1         58.42         63.15         4.91 o                         
   2   8   1        139.64        152.16         7.96 o                         
   3   8   1          8.58          8.30         2.43 o                         
   4   8   1         85.45         72.78         5.22 o                         
   5   8   1         36.33         38.66         5.20 o                         
   6   8   1          6.37          4.96         3.22 o                         
  -7   9   1        109.21        100.61         9.66 o                         
  -6   9   1        130.94        126.38        11.15 o                         
  -5   9   1         23.47         22.80         4.71 o                         
  -4   9   1         42.54         31.97         5.95 o                         
  -3   9   1         55.61         60.96         7.43 o                         
  -2   9   1         39.79         46.31         7.31 o                         
  -1   9   1        159.06        171.79         9.02 o                         
   0   9   1         66.12         71.04         5.61 o                         
   1   9   1          3.93          3.35         2.28 o                         
   2   9   1         27.12         36.98         3.84 o                         
   3   9   1        228.75        235.02        11.39 o                         
   4   9   1        440.64        461.66        27.51 o                         
   5   9   1         47.59         38.66         5.95 o                         
  -6  10   1         20.47         13.63         4.96 o                         
  -5  10   1         22.28         14.12         4.96 o                         
  -4  10   1          3.54          2.97         3.47 o                         
  -3  10   1        183.39        194.77        15.36 o                         
  -2  10   1        152.90        144.22        12.64 o                         
  -1  10   1          1.02          1.03         2.38 o                         
   0  10   1          6.29         11.36         4.58 o                         
   1  10   1         80.80         81.14         6.30 o                         
   2  10   1         19.91         20.57         3.59 o                         
   3  10   1         17.73         22.47         5.70 o                         
   4  10   1         18.20         19.33         4.46 o                         
  -5  11   1          4.41          7.93         4.21 o                         
  -4  11   1         35.91         41.88         7.19 o                         
  -3  11   1         72.21         74.09         9.42 o                         
  -2  11   1         29.18         31.72         6.20 o                         
  -1  11   1         15.59          8.43         5.20 o                         
   0  11   1         16.05         14.77         3.59 o                         
   1  11   1         26.97         30.70         4.64 o                         
   2  11   1         64.22         75.08         6.48 o                         
   3  11   1        131.05        143.48        12.39 o                         
   0  12   1         19.83         19.08         6.20 o                         
  -6 -11   2         61.69         72.82         5.93 o                         
  -5 -11   2          2.53          0.55         2.32 o                         
  -4 -11   2          9.76          8.70         2.03 o                         
  -3 -11   2         22.65         22.46         2.52 o                         
  -2 -11   2         30.64         35.12         2.97 o                         
  -1 -11   2         59.21         62.37         3.80 o                         
   0 -11   2          3.62          2.63         1.98 o                         
   1 -11   2          7.71          3.55         1.80 o                         
   2 -11   2         19.41         22.92         3.90 o                         
   3 -11   2         45.02         40.33         4.25 o                         
   4 -11   2         32.26         35.14         3.57 o                         
   5 -11   2          9.30         10.92         3.15 o                         
   6 -11   2          9.65          8.07         3.06 o                         
  -8 -10   2         19.46         24.32         3.92 o                         
  -7 -10   2         13.00         18.51         3.21 o                         
  -6 -10   2          5.48          8.70         3.10 o                         
  -5 -10   2         65.09         58.76         4.06 o                         
  -4 -10   2          0.06          1.82         1.80 o                         
  -3 -10   2         23.01         18.84         2.24 o                         
  -2 -10   2         32.49         40.09         2.90 o                         
  -1 -10   2         24.15         24.74         2.41 o                         
   0 -10   2          8.90          6.42         1.88 o                         
   1 -10   2          3.53          3.12         1.63 o                         
   2 -10   2         20.86         19.38         2.19 o                         
   3 -10   2         15.79         18.94         2.37 o                         
   4 -10   2          4.50          4.80         1.99 o                         
   5 -10   2         25.09         26.61         4.46 o                         
   6 -10   2         26.21         24.92         6.32 o                         
   7 -10   2         38.83         40.91         4.45 o                         
   8 -10   2         18.74         18.19         5.95 o                         
 -10  -9   2         17.44         11.16         6.07 o                         
  -9  -9   2         44.83         48.92         5.70 o                         
  -8  -9   2         51.03         49.21         6.44 o                         
  -7  -9   2          8.66          9.62         2.54 o                         
  -6  -9   2         11.56          7.30         2.71 o                         
  -5  -9   2         71.84         78.60         4.61 o                         
  -4  -9   2         74.81         80.54         5.55 o                         
  -3  -9   2         15.28         11.05         2.03 o                         
  -2  -9   2         61.11         58.52         3.28 o                         
  -1  -9   2         76.14         72.66         3.71 o                         
   0  -9   2         62.01         56.71         3.71 o                         
   1  -9   2         79.12         72.21         3.71 o                         
   2  -9   2         21.86         26.16         2.20 o                         
   3  -9   2         11.64         14.40         1.87 o                         
   4  -9   2         26.16         27.88         2.33 o                         
   5  -9   2        238.45        231.96         9.14 o                         
   6  -9   2         81.86         96.93        13.26 o                         
   7  -9   2          7.43          8.06         3.72 o                         
   8  -9   2        166.73        178.73         9.62 o                         
   9  -9   2          5.04          5.77         2.92 o                         
  10  -9   2          9.87         10.69         8.30 o                         
 -11  -8   2          7.52          7.06         2.33 o                         
 -10  -8   2         53.61         60.35         4.06 o                         
  -9  -8   2          1.15          1.23         1.85 o                         
  -8  -8   2         24.19         21.03         2.57 o                         
  -7  -8   2          0.63         -0.98         1.98 o                         
  -6  -8   2         95.62        106.62         4.89 o                         
  -5  -8   2         52.25         48.89         3.28 o                         
  -4  -8   2         40.64         39.25         2.87 o                         
  -3  -8   2        139.45        140.34         6.04 o                         
  -2  -8   2        310.46        299.05        11.81 o                         
  -1  -8   2        104.29         92.96         4.72 o                         
   0  -8   2         49.91         46.12         2.75 o                         
   1  -8   2          2.97          5.31         1.32 o                         
   2  -8   2         19.45         14.53         1.74 o                         
   3  -8   2         74.24         76.74         3.50 o                         
   4  -8   2          8.37          5.04         1.33 o                         
   5  -8   2         22.83         21.59         1.99 o                         
   6  -8   2        109.37        107.20         5.13 o                         
   7  -8   2         65.85         63.04         4.90 o                         
   8  -8   2         69.82         84.98         7.68 o                         
   9  -8   2         14.06         13.97         2.42 o                         
  10  -8   2          6.50          4.87         3.35 o                         
  11  -8   2         22.76         25.51         4.26 o                         
 -12  -7   2          4.71          3.84         2.63 o                         
 -11  -7   2         25.68         27.05         2.75 o                         
 -10  -7   2         51.25         50.38         3.87 o                         
  -9  -7   2        311.48        330.02        11.44 o                         
  -8  -7   2         50.52         56.93         4.51 o                         
  -7  -7   2        129.98        129.80         6.82 o                         
  -6  -7   2          9.84         12.60         1.44 o                         
  -5  -7   2         44.43         47.46         2.44 o                         
  -4  -7   2        172.34        169.26         5.55 o                         
  -3  -7   2         44.95         43.29         2.28 o                         
  -2  -7   2        382.68        364.73        10.55 o                         
  -1  -7   2         71.27         69.77         3.76 o                         
   0  -7   2         47.32         47.52         2.55 o                         
   1  -7   2         55.62         61.60         2.92 o                         
   2  -7   2         74.89        101.64         4.02 o                         
   3  -7   2          0.59          1.78         0.83 o                         
   4  -7   2        155.02        154.44         4.59 o                         
   5  -7   2        136.34        126.03         4.65 o                         
   6  -7   2         74.15         79.38         3.45 o                         
   7  -7   2          9.03          9.99         1.85 o                         
   8  -7   2         42.55         43.55         3.19 o                         
   9  -7   2         22.82         21.84         2.42 o                         
  10  -7   2         30.83         32.73         2.95 o                         
  11  -7   2          1.81          0.87         1.82 o                         
  12  -7   2          7.59          8.99         3.59 o                         
 -13  -6   2         11.79          9.84         2.79 o                         
 -12  -6   2         18.12         16.73         2.97 o                         
 -11  -6   2        118.81        145.54         7.76 o                         
 -10  -6   2         54.20         55.21         3.56 o                         
  -9  -6   2        233.94        228.12         8.58 o                         
  -8  -6   2        116.41        112.69         5.10 o                         
  -7  -6   2         25.20         26.26         2.19 o                         
  -6  -6   2        422.02        404.68        11.54 o                         
  -5  -6   2         61.32         56.92         2.50 o                         
  -4  -6   2         14.62         13.86         1.28 o                         
  -3  -6   2         69.51         72.97         3.22 o                         
  -2  -6   2        650.49        633.18        17.37 o                         
  -1  -6   2         77.85         84.58         2.99 o                         
   0  -6   2        207.37        221.80         6.66 o                         
   1  -6   2        385.76        418.00         8.72 o                         
   2  -6   2        218.54        231.09         5.62 o                         
   3  -6   2         31.56         29.48         1.55 o                         
   4  -6   2         43.57         61.25         2.19 o                         
   5  -6   2         20.26         19.44         1.52 o                         
   6  -6   2        286.76        288.21         8.54 o                         
   7  -6   2          6.93          5.93         1.42 o                         
   8  -6   2         59.63         60.22         3.53 o                         
   9  -6   2         14.16         15.43         2.07 o                         
  10  -6   2        100.77        105.29         5.28 o                         
  11  -6   2         33.13         30.67         3.45 o                         
  12  -6   2         29.68         29.31         3.74 o                         
  13  -6   2          3.26          6.73         2.97 o                         
 -14  -5   2         19.15         26.39         3.75 o                         
 -13  -5   2          1.45          1.22         2.50 o                         
 -12  -5   2         11.37         12.76         3.84 o                         
 -11  -5   2         93.06         93.79         5.64 o                         
 -10  -5   2        129.78        119.39         5.28 o                         
  -9  -5   2        176.79        183.94         8.45 o                         
  -8  -5   2        515.59        481.80        19.06 o                         
  -7  -5   2        180.53        165.41         5.11 o                         
  -6  -5   2         64.74         64.96         2.52 o                         
  -5  -5   2        718.44        678.77        18.21 o                         
  -4  -5   2        145.51        146.49         4.61 o                         
  -3  -5   2        394.78        380.89        10.46 o                         
  -2  -5   2        228.42        230.96         6.68 o                         
  -1  -5   2        121.50        112.81         3.69 o                         
   0  -5   2        707.62        772.05        18.66 o                         
   1  -5   2        825.28        928.15        22.07 o                         
   2  -5   2        144.42        200.46         4.79 o                         
   3  -5   2         29.00         31.61         1.36 o                         
   4  -5   2         65.25         56.49         2.39 o                         
   5  -5   2         28.88         33.67         1.85 o                         
   6  -5   2         87.75         87.19         3.57 o                         
   7  -5   2         14.73         15.12         1.36 o                         
   8  -5   2        106.17        111.64         4.76 o                         
   9  -5   2         39.52         42.55         3.99 o                         
  10  -5   2        197.82        204.10         7.71 o                         
  11  -5   2         26.54         17.27         2.79 o                         
  12  -5   2          5.18          9.29         2.50 o                         
  13  -5   2         10.48         11.71         2.74 o                         
  14  -5   2          1.11          4.12         4.71 o                         
 -14  -4   2          4.63          4.81         2.25 o                         
 -13  -4   2         13.09         12.22         2.47 o                         
 -12  -4   2         55.00         54.21         4.23 o                         
 -11  -4   2        139.43        146.99         7.55 o                         
 -10  -4   2         24.59         24.21         2.53 o                         
  -9  -4   2        286.87        272.97        12.01 o                         
  -8  -4   2        245.90        240.99         8.79 o                         
  -7  -4   2        192.17        199.39         5.92 o                         
  -6  -4   2         99.16         96.03         3.19 o                         
  -5  -4   2        361.68        351.34         9.72 o                         
  -4  -4   2        176.48        174.97         5.20 o                         
  -3  -4   2        293.63        281.35         8.05 o                         
  -2  -4   2        318.01        340.17         9.57 o                         
  -1  -4   2        259.30        274.24         7.71 o                         
   0  -4   2        455.46        491.40        11.88 o                         
   1  -4   2       2452.65       2569.55        60.31 o                         
   2  -4   2        967.58        984.29        21.33 o                         
   3  -4   2        492.81        528.90        14.09 o                         
   4  -4   2        235.15        247.82         7.00 o                         
   5  -4   2        182.89        179.44         5.97 o                         
   6  -4   2        153.47        157.11         5.22 o                         
   7  -4   2          5.79          7.40         0.87 o                         
   8  -4   2         17.10         19.32         1.83 o                         
   9  -4   2         86.09         92.05         4.12 o                         
  10  -4   2         22.88         25.13         2.20 o                         
  11  -4   2         29.19         30.97         3.35 o                         
  12  -4   2         25.11         28.64         3.84 o                         
  13  -4   2          6.72          5.49         2.25 o                         
  14  -4   2         29.37         47.49         7.06 o                         
 -15  -3   2          2.17         -0.28         2.48 o                         
 -14  -3   2          2.13          6.93         2.25 o                         
 -13  -3   2         29.46         33.84         3.44 o                         
 -12  -3   2         32.40         34.53         3.25 o                         
 -11  -3   2        247.30        252.64        11.08 o                         
 -10  -3   2         82.97         85.08         5.00 o                         
  -9  -3   2        355.98        345.78        11.43 o                         
  -8  -3   2        682.49        682.04        21.17 o                         
  -7  -3   2         86.85         86.29         4.39 o                         
  -6  -3   2        358.12        358.22        11.63 o                         
  -5  -3   2         31.69         37.63         1.57 o                         
  -4  -3   2        119.61        131.06         3.98 o                         
  -3  -3   2        130.06        130.63         3.93 o                         
  -2  -3   2        478.47        468.80        12.92 o                         
  -1  -3   2        834.87        880.51        23.45 o                         
   0  -3   2        605.92        619.06        14.98 o                         
   1  -3   2       1391.77       1544.71        36.33 o                         
   2  -3   2        480.86        492.11        13.13 o                         
   3  -3   2        269.00        273.70         7.53 o                         
   4  -3   2         80.31         75.57         2.63 o                         
   5  -3   2          7.28          5.14         0.71 o                         
   6  -3   2        289.51        305.65         8.57 o                         
   7  -3   2         47.22         43.81         1.84 o                         
   8  -3   2         94.81         85.52         3.70 o                         
   9  -3   2         18.88         20.90         1.79 o                         
  10  -3   2        102.14        107.06         5.67 o                         
  11  -3   2        115.25        118.81        16.36 o                         
  12  -3   2         16.92         18.24         2.61 o                         
  13  -3   2         53.31         53.14         4.34 o                         
  14  -3   2         58.36         69.44         8.18 o                         
 -15  -2   2          5.82          5.20         2.48 o                         
 -14  -2   2         10.77          9.40         2.36 o                         
 -13  -2   2         10.23         13.29         2.97 o                         
 -12  -2   2         41.44         52.73         4.05 o                         
 -11  -2   2        100.13        104.53         7.06 o                         
 -10  -2   2        119.85        107.15         5.53 o                         
  -9  -2   2        764.03        725.76        23.03 o                         
  -8  -2   2        123.54        120.73         5.15 o                         
  -7  -2   2         14.97         18.25         1.39 o                         
  -6  -2   2        477.24        509.54        15.88 o                         
  -5  -2   2        468.31        493.98        15.83 o                         
  -4  -2   2        423.43        423.13        15.10 o                         
  -3  -2   2         73.91         70.96         2.25 o                         
  -2  -2   2        781.38        770.52        20.94 o                         
  -1  -2   2        312.75        291.25         7.96 o                         
   0  -2   2        115.42        121.70         3.05 o                         
   1  -2   2       3750.83       3723.95       112.18 o                         
   2  -2   2        157.78        161.50         5.77 o                         
   3  -2   2        727.66        741.42        23.96 o                         
   4  -2   2        178.40        180.75         5.20 o                         
   5  -2   2        212.53        224.82         6.44 o                         
   6  -2   2         12.16         13.18         0.91 o                         
   7  -2   2         42.81         40.53         1.66 o                         
   8  -2   2         98.33         88.99         3.72 o                         
   9  -2   2        192.19        196.32         8.66 o                         
  10  -2   2          4.43          2.31         1.49 o                         
  11  -2   2        106.25         98.34         5.42 o                         
  12  -2   2         16.54         15.88         2.60 o                         
  13  -2   2          5.68          4.41         4.34 o                         
  14  -2   2         75.30         94.91         9.91 o                         
  15  -2   2        101.29        144.22        12.89 o                         
 -15  -1   2         18.14         18.99         3.02 o                         
 -14  -1   2          4.21          8.20         2.35 o                         
 -13  -1   2          2.07          5.38         1.83 o                         
 -12  -1   2         55.79         56.15         6.20 o                         
 -11  -1   2        171.11        188.36         8.79 o                         
 -10  -1   2         97.72        101.23         5.45 o                         
  -9  -1   2        310.59        282.83         9.76 o                         
  -8  -1   2        312.56        302.81        10.09 o                         
  -7  -1   2         42.76         39.71         2.00 o                         
  -6  -1   2        457.17        461.70        14.30 o                         
  -5  -1   2        809.88        868.96        26.71 o                         
  -4  -1   2        527.66        517.57        16.31 o                         
  -3  -1   2        127.96        134.51         4.57 o                         
  -2  -1   2        127.72        137.06         6.14 o                         
  -1  -1   2       1503.26       1535.62        46.96 o                         
   0  -1   2        936.70        891.77        23.63 o                         
   1  -1   2      25249.34      24780.40      1238.52 o                         
   2  -1   2       5044.93       4607.24       141.30 o                         
   3  -1   2        259.30        270.87         7.49 o                         
   4  -1   2       1438.18       1418.96        45.02 o                         
   5  -1   2       2304.73       2442.20        80.22 o                         
   6  -1   2       1000.56       1043.03        32.76 o                         
   7  -1   2        290.09        280.94         9.28 o                         
   8  -1   2         49.31         52.13         2.28 o                         
   9  -1   2         12.62         13.87         1.20 o                         
  10  -1   2         64.54         58.10         3.85 o                         
  11  -1   2         21.71         22.57         3.10 o                         
  12  -1   2         32.44         34.97         3.11 o                         
  13  -1   2         29.99         33.16         3.44 o                         
  14  -1   2         36.52         51.05         7.43 o                         
  15  -1   2         44.32         41.63         7.68 o                         
 -15   0   2         11.06         10.93         2.66 o                         
 -14   0   2          0.33          0.08         1.88 o                         
 -13   0   2          1.92          2.64         2.85 o                         
 -12   0   2          5.05          0.91         1.73 o                         
 -11   0   2         31.92         26.34         6.32 o                         
 -10   0   2        304.23        272.01        11.63 o                         
  -9   0   2        312.57        306.46        12.58 o                         
  -8   0   2        290.62        247.75         8.17 o                         
  -7   0   2          0.22          0.15         0.50 o                         
  -6   0   2        311.55        341.10        10.82 o                         
  -5   0   2        128.84        137.46         4.66 o                         
  -4   0   2        174.13        188.93         6.10 o                         
  -3   0   2        222.85        215.57        12.39 o                         
  -2   0   2          0.57          2.48         0.99 o                         
  -1   0   2          2.10          0.87         0.35 o                         
   0   0   2        983.85       1066.64        28.06 o                         
   1   0   2        889.76        759.21        29.28 o                         
   2   0   2       2173.38       1816.55        73.87 o                         
   3   0   2       3930.05       3726.99       141.74 o                         
   4   0   2        373.72        390.67        14.97 o                         
   5   0   2         82.12        104.44         4.58 o                         
   6   0   2        147.65        149.01         8.18 o                         
   7   0   2         18.98         20.49         1.65 o                         
   8   0   2        289.13        261.81        10.75 o                         
   9   0   2        275.37        285.96        11.78 o                         
  10   0   2         29.68         31.93         5.20 o                         
  11   0   2         17.08         16.17         1.91 o                         
  12   0   2         29.16         32.72         2.77 o                         
  13   0   2         49.84         55.76         6.94 o                         
  14   0   2         80.89         69.63         8.67 o                         
  15   0   2         32.50         44.85         7.43 o                         
 -15   1   2         18.12         18.28         3.45 o                         
 -14   1   2          4.20          4.93         1.91 o                         
 -13   1   2          2.05          1.44         1.57 o                         
 -12   1   2         55.89         57.02         4.11 o                         
 -11   1   2        171.35        193.15        10.16 o                         
 -10   1   2         97.57         95.16         7.06 o                         
  -9   1   2        310.85        302.81        12.08 o                         
  -8   1   2        312.11        315.04        12.60 o                         
  -7   1   2         42.63         41.98         2.68 o                         
  -6   1   2        456.59        450.18        14.16 o                         
  -5   1   2        809.24        865.44        35.25 o                         
  -4   1   2        527.82        537.14        35.19 o                         
  -3   1   2        128.26        141.91         7.68 o                         
  -2   1   2        127.57        134.56         5.43 o                         
  -1   1   2       1504.48       1527.84       125.02 o                         
   0   1   2        937.75        905.84        24.97 o                         
   1   1   2      25245.83      23018.36       910.80 o                         
   2   1   2       5044.84       4719.98       173.12 o                         
   3   1   2        259.25        292.74        28.37 o                         
   4   1   2       1437.27       1560.54        77.31 o                         
   5   1   2       2305.74       2559.52       107.79 o                         
   6   1   2        999.78       1100.93        40.12 o                         
   7   1   2        290.05        291.31        11.45 o                         
   8   1   2         49.28         51.09         3.22 o                         
   9   1   2         12.58         13.20         1.50 o                         
  10   1   2         64.57         67.16         3.84 o                         
  11   1   2         21.67         17.14         2.10 o                         
  12   1   2         32.40         21.81         4.46 o                         
  13   1   2         29.91         33.70         5.95 o                         
  14   1   2         36.53         53.28         7.43 o                         
  15   1   2         44.33         60.46         7.93 o                         
 -15   2   2          5.84          2.23         4.71 o                         
 -14   2   2         10.83         13.01         2.29 o                         
 -13   2   2         10.23         10.22         2.97 o                         
 -12   2   2         41.41         45.82         7.06 o                         
 -11   2   2         99.97         95.63         8.30 o                         
 -10   2   2        119.62        105.13         5.57 o                         
  -9   2   2        763.89        734.40        28.38 o                         
  -8   2   2        123.69        121.90         5.75 o                         
  -7   2   2         14.93         16.96         1.73 o                         
  -6   2   2        477.23        497.78        24.84 o                         
  -5   2   2        468.50        517.56        30.11 o                         
  -4   2   2        423.74        442.87        31.35 o                         
  -3   2   2         74.08         75.95         3.41 o                         
  -2   2   2        781.31        826.57        35.93 o                         
  -1   2   2        312.66        298.57        11.29 o                         
   0   2   2        115.42        122.13         4.97 o                         
   1   2   2       3750.48       3565.46       160.05 o                         
   2   2   2        157.70        144.93         5.05 o                         
   3   2   2        727.63        721.26        22.51 o                         
   4   2   2        178.33        178.55        11.89 o                         
   5   2   2        212.48        229.77        17.59 o                         
   6   2   2         12.14         13.79         1.27 o                         
   7   2   2         42.84         45.25         2.47 o                         
   8   2   2         98.34         99.86         4.58 o                         
   9   2   2        192.09        192.45         9.17 o                         
  10   2   2          4.41          3.39         1.33 o                         
  11   2   2        106.34         94.66         8.18 o                         
  12   2   2         16.50         24.04         4.46 o                         
  13   2   2          5.68          8.43         3.47 o                         
  14   2   2         75.30         91.69         9.17 o                         
  15   2   2        101.32        139.27        13.13 o                         
 -15   3   2          2.17          7.93         4.96 o                         
 -14   3   2          2.13          3.96         3.47 o                         
 -13   3   2         29.56         31.20         4.46 o                         
 -12   3   2         32.38         30.30         3.10 o                         
 -11   3   2        247.50        244.28        10.94 o                         
 -10   3   2         83.01         84.13         5.70 o                         
  -9   3   2        356.32        329.66        13.84 o                         
  -8   3   2        681.91        642.06        25.85 o                         
  -7   3   2         86.75         79.44         4.58 o                         
  -6   3   2        358.41        351.36        14.10 o                         
  -5   3   2         31.79         36.27         2.73 o                         
  -4   3   2        119.51        135.74        10.04 o                         
  -3   3   2        129.85        135.50         7.68 o                         
  -2   3   2        478.08        492.38        21.68 o                         
  -1   3   2        835.41        882.34        33.11 o                         
   0   3   2        606.46        639.31        19.41 o                         
   1   3   2       1393.04       1533.69        47.26 o                         
   2   3   2        481.13        471.54        15.11 o                         
   3   3   2        269.11        260.72         8.62 o                         
   4   3   2         80.04         78.19         4.64 o                         
   5   3   2          7.33          4.18         1.12 o                         
   6   3   2        289.50        294.99        11.91 o                         
   7   3   2         47.23         49.02         2.86 o                         
   8   3   2         94.68         90.25         4.40 o                         
   9   3   2         18.93         20.23         1.96 o                         
  10   3   2        102.31         95.16         8.18 o                         
  11   3   2        115.25        108.79         9.42 o                         
  12   3   2         16.96          9.91         3.96 o                         
  13   3   2         53.21         57.49         6.69 o                         
  14   3   2         58.36         61.46         7.93 o                         
 -14   4   2          4.64          0.74         4.21 o                         
 -13   4   2         13.10         10.90         4.21 o                         
 -12   4   2         54.96         44.61         4.58 o                         
 -11   4   2        139.42        143.42         7.27 o                         
 -10   4   2         24.62         21.40         3.47 o                         
  -9   4   2        286.83        233.27        10.86 o                         
  -8   4   2        245.78        224.43         9.90 o                         
  -7   4   2        192.33        185.83         8.50 o                         
  -6   4   2         99.44         87.79         4.55 o                         
  -5   4   2        361.75        330.97        13.66 o                         
  -4   4   2        176.38        171.89         7.33 o                         
  -3   4   2        293.01        290.12        11.28 o                         
  -2   4   2        318.07        349.54        18.46 o                         
  -1   4   2        259.70        274.07         8.70 o                         
   0   4   2        455.71        488.60        15.44 o                         
   1   4   2       2453.35       2542.66        95.67 o                         
   2   4   2        966.09        969.29        30.18 o                         
   3   4   2        492.80        493.44        16.21 o                         
   4   4   2        235.25        232.28        11.76 o                         
   5   4   2        182.94        169.70         8.18 o                         
   6   4   2        153.65        157.05         9.29 o                         
   7   4   2          5.73          6.13         1.19 o                         
   8   4   2         17.16         18.32         2.01 o                         
   9   4   2         86.21         80.78         6.69 o                         
  10   4   2         22.87         25.77         4.21 o                         
  11   4   2         29.19         39.15         4.96 o                         
  12   4   2         25.02         29.74         4.96 o                         
  13   4   2          6.69          4.96         3.47 o                         
  14   4   2         29.39         45.35         6.44 o                         
 -12   5   2         11.33         10.16         3.47 o                         
 -11   5   2         93.00         84.34        11.40 o                         
 -10   5   2        129.73        122.15         6.39 o                         
  -9   5   2        176.96        159.71         7.97 o                         
  -8   5   2        515.28        449.82        18.66 o                         
  -7   5   2        180.68        147.53         7.08 o                         
  -6   5   2         64.56         57.98         3.45 o                         
  -5   5   2        718.60        638.31        25.48 o                         
  -4   5   2        145.56        147.10        12.14 o                         
  -3   5   2        394.54        354.14        30.11 o                         
  -2   5   2        228.56        229.33        10.90 o                         
  -1   5   2        121.14        117.52         5.68 o                         
   0   5   2        708.07        782.68        24.21 o                         
   1   5   2        825.58        902.71        35.39 o                         
   2   5   2        144.53        202.50         8.84 o                         
   3   5   2         29.04         31.29         1.70 o                         
   4   5   2         65.44         54.15         2.54 o                         
   5   5   2         28.83         29.32         2.97 o                         
   6   5   2         87.48         82.40         4.71 o                         
   7   5   2         14.73         18.42         1.83 o                         
   8   5   2        106.07         98.90         5.17 o                         
   9   5   2         39.62         37.42         4.21 o                         
  10   5   2        198.07        183.87        12.89 o                         
  11   5   2         26.47         17.10         3.47 o                         
 -11   6   2        118.84        117.95        10.66 o                         
 -10   6   2         54.37         54.27         6.20 o                         
  -9   6   2        233.87        220.79        14.62 o                         
  -8   6   2        116.32        100.36         8.43 o                         
  -7   6   2         25.23         28.00         4.21 o                         
  -6   6   2        422.25        394.26        23.54 o                         
  -5   6   2         61.45         61.70         5.70 o                         
  -4   6   2         14.54         15.36         2.97 o                         
  -3   6   2         69.56         65.92         6.44 o                         
  -2   6   2        650.15        616.29        35.44 o                         
  -1   6   2         77.91         78.35         4.80 o                         
   0   6   2        207.43        231.44         7.75 o                         
   1   6   2        385.64        415.49        17.08 o                         
   2   6   2        218.67        224.07        10.16 o                         
   3   6   2         31.49         30.11         2.68 o                         
   4   6   2         43.63         60.44         6.69 o                         
   5   6   2         20.25         23.54         3.22 o                         
   6   6   2        286.81        262.67        16.60 o                         
   7   6   2          6.90          7.93         2.23 o                         
 -10   7   2         51.26         43.12         6.20 o                         
  -9   7   2        311.65        279.52        19.82 o                         
  -8   7   2         50.37         50.06         6.20 o                         
  -7   7   2        129.91        121.67         9.66 o                         
  -6   7   2          9.88         15.12         3.72 o                         
  -5   7   2         44.48         36.67         5.20 o                         
  -4   7   2        172.52        174.95        11.89 o                         
  -3   7   2         44.90         47.08         5.45 o                         
  -2   7   2        382.77        372.95        22.30 o                         
  -1   7   2         71.36         73.41         4.99 o                         
   0   7   2         47.38         49.41         3.94 o                         
   1   7   2         55.67         62.56         4.47 o                         
   2   7   2         74.80         99.82         5.68 o                         
   3   7   2          0.59          0.80         1.60 o                         
   4   7   2        154.95        151.54         7.69 o                         
   5   7   2        136.35        124.15         9.17 o                         
   6   7   2         74.14         78.31         6.94 o                         
  -9   8   2          1.15         -1.24         3.22 o                         
  -8   8   2         24.18         25.52         4.96 o                         
  -7   8   2          0.65          0.74         3.22 o                         
  -6   8   2         95.69         87.23         8.67 o                         
  -5   8   2         52.18         56.75         6.44 o                         
  -4   8   2         40.71         37.17         5.20 o                         
  -3   8   2        139.70        145.46        10.90 o                         
  -2   8   2        310.05        283.98        18.83 o                         
  -1   8   2        104.26         98.19         6.30 o                         
   0   8   2         49.96         49.37         4.34 o                         
   1   8   2          2.97          3.10         4.34 o                         
   2   8   2         19.52         17.21         2.74 o                         
   3   8   2         74.24         78.24         5.32 o                         
   4   8   2          8.32          6.13         2.85 o                         
   5   8   2         22.81         26.27         4.21 o                         
  -8   9   2         51.03         48.57         6.94 o                         
  -7   9   2          8.66          5.45         3.96 o                         
  -6   9   2         11.59          9.42         4.21 o                         
  -5   9   2         72.03         85.00         8.43 o                         
  -4   9   2         74.94         59.23         7.68 o                         
  -3   9   2         15.23         12.89         4.21 o                         
  -2   9   2         61.06         52.04         6.94 o                         
  -1   9   2         76.10         67.15         7.68 o                         
   0   9   2         62.07         59.75         5.08 o                         
   1   9   2         79.34         83.62         6.04 o                         
   2   9   2         21.92         19.65         3.32 o                         
   3   9   2         11.66         10.19         3.10 o                         
   4   9   2         26.28         24.13         4.96 o                         
  -7  10   2         13.04         15.61         5.45 o                         
  -6  10   2          5.46          6.69         4.71 o                         
  -5  10   2         65.04         59.97         7.68 o                         
  -4  10   2          0.06          4.21         4.21 o                         
  -3  10   2         23.01         24.78         5.20 o                         
  -2  10   2         32.48         32.71         6.44 o                         
  -1  10   2         24.11         25.28         5.95 o                         
   0  10   2          8.92          7.34         3.72 o                         
   1  10   2          3.51          4.15         5.08 o                         
   2  10   2         20.91         24.98         3.49 o                         
   3  10   2         15.78         16.34         3.63 o                         
   4  10   2          4.52          1.24         3.72 o                         
  -6  11   2         61.60         65.17         9.17 o                         
  -5  11   2          2.54          1.73         4.71 o                         
  -4  11   2          9.78          5.45         5.20 o                         
  -3  11   2         22.60         34.20         6.20 o                         
  -2  11   2         30.69         30.73         6.94 o                         
  -1  11   2         59.15         74.59         9.17 o                         
   0  11   2          3.62          2.23         3.96 o                         
   1  11   2          7.72         10.92         4.58 o                         
   2  11   2         19.43         24.16         4.19 o                         
   3  11   2         45.03         47.33         8.18 o                         
  -5 -11   3         33.40         43.20         6.07 o                         
  -4 -11   3          0.92         -0.07         1.63 o                         
  -3 -11   3         23.60         27.96         2.90 o                         
  -2 -11   3        146.09        163.40         6.46 o                         
  -1 -11   3         14.90         13.56         2.43 o                         
   0 -11   3          2.07         -0.56         1.86 o                         
   1 -11   3         61.50         68.48         3.93 o                         
   2 -11   3          2.89          1.24         2.16 o                         
   3 -11   3         13.12         16.15         2.95 o                         
   4 -11   3          2.34          3.35         2.42 o                         
   5 -11   3         21.75         19.29         3.67 o                         
  -8 -10   3         35.12         37.60         4.52 o                         
  -7 -10   3         19.43         28.65         4.09 o                         
  -6 -10   3         12.07          8.71         2.97 o                         
  -5 -10   3         11.30         11.73         2.23 o                         
  -4 -10   3        182.23        185.83         7.71 o                         
  -3 -10   3         88.36         92.54         5.12 o                         
  -2 -10   3         36.63         34.29         2.71 o                         
  -1 -10   3         41.39         38.74         3.19 o                         
   0 -10   3          5.97          4.64         1.70 o                         
   1 -10   3         46.17         48.41         3.21 o                         
   2 -10   3          5.20          4.25         1.59 o                         
   3 -10   3         56.34         51.61         4.05 o                         
   4 -10   3         19.68         21.17         2.78 o                         
   5 -10   3         24.95         25.21         3.02 o                         
   6 -10   3         42.49         48.28         4.99 o                         
   7 -10   3         21.13         20.59         3.67 o                         
   8 -10   3         76.09         84.00         6.48 o                         
 -10  -9   3          5.42          4.92         3.84 o                         
  -9  -9   3         18.72         25.59         6.07 o                         
  -8  -9   3         29.56         31.29         3.85 o                         
  -7  -9   3         61.43         53.00         4.80 o                         
  -6  -9   3         19.63         18.96         3.21 o                         
  -5  -9   3         22.82         24.63         2.55 o                         
  -4  -9   3         43.54         46.18         3.32 o                         
  -3  -9   3         23.87         20.37         2.32 o                         
  -2  -9   3        112.49        109.99         5.38 o                         
  -1  -9   3         22.42         22.51         3.03 o                         
   0  -9   3          7.79         11.39         2.29 o                         
   1  -9   3         10.23          9.80         2.61 o                         
   2  -9   3         71.91         70.71         3.64 o                         
   3  -9   3         13.64         29.39         3.41 o                         
   4  -9   3         44.24         46.05         3.52 o                         
   5  -9   3         19.85         17.85         2.44 o                         
   6  -9   3         66.04         67.33         5.52 o                         
   7  -9   3         23.80         31.61         4.03 o                         
   8  -9   3         76.22         96.15        16.73 o                         
   9  -9   3         24.64         24.20         3.59 o                         
 -11  -8   3         34.96         37.99         5.74 o                         
 -10  -8   3          8.56          8.65         2.15 o                         
  -9  -8   3          1.20          3.91         1.89 o                         
  -8  -8   3          9.46         10.76         2.05 o                         
  -7  -8   3          2.88          4.84         2.20 o                         
  -6  -8   3         28.00         27.07         2.46 o                         
  -5  -8   3        174.67        170.58         6.79 o                         
  -4  -8   3        142.77        148.00         6.08 o                         
  -3  -8   3        222.91        220.52         8.34 o                         
  -2  -8   3        191.87        178.53         7.19 o                         
  -1  -8   3        113.71        125.60         5.52 o                         
   0  -8   3        107.54        107.10         4.36 o                         
   1  -8   3         42.27         46.54         2.73 o                         
   2  -8   3         19.04         24.10         1.96 o                         
   3  -8   3         20.72         13.18         1.70 o                         
   4  -8   3         49.75         48.89         3.61 o                         
   5  -8   3        134.02        140.69         6.10 o                         
   6  -8   3        100.48         97.33         4.86 o                         
   7  -8   3         92.51        104.37         8.43 o                         
   8  -8   3         55.42         54.42         4.56 o                         
   9  -8   3         26.14         30.71         3.76 o                         
  10  -8   3         11.18         13.34         2.55 o                         
  11  -8   3          8.08          3.35         2.36 o                         
 -12  -7   3          4.76          3.62         2.47 o                         
 -11  -7   3         12.99         12.81         2.28 o                         
 -10  -7   3         38.33         36.09         3.04 o                         
  -9  -7   3        102.36        104.45         5.93 o                         
  -8  -7   3        114.90        116.55         5.19 o                         
  -7  -7   3         59.24         61.69         3.66 o                         
  -6  -7   3        137.74        140.56         4.85 o                         
  -5  -7   3        245.02        232.27         7.14 o                         
  -4  -7   3          2.79          3.95         1.65 o                         
  -3  -7   3        135.18        134.34         4.57 o                         
  -2  -7   3        226.26        223.75         6.87 o                         
  -1  -7   3        306.63        303.68        10.58 o                         
   0  -7   3         45.35         47.58         2.95 o                         
   1  -7   3         64.85         67.56         3.04 o                         
   2  -7   3         86.37         98.21         3.88 o                         
   3  -7   3         64.20         59.65         2.42 o                         
   4  -7   3          8.21          7.48         1.12 o                         
   5  -7   3        128.01        118.78         4.82 o                         
   6  -7   3         37.00         39.32         2.43 o                         
   7  -7   3        152.44        152.29         6.37 o                         
   8  -7   3        138.09        148.56         6.57 o                         
   9  -7   3         24.44         23.96         2.59 o                         
  10  -7   3         16.83         20.43         2.65 o                         
  11  -7   3         22.77         23.87         2.81 o                         
  12  -7   3          7.80          5.29         2.50 o                         
 -13  -6   3          1.71         -0.87         4.09 o                         
 -12  -6   3         43.02         53.96         4.83 o                         
 -11  -6   3         27.56         33.43         3.56 o                         
 -10  -6   3          7.41          5.11         2.53 o                         
  -9  -6   3         52.13         62.63         4.25 o                         
  -8  -6   3        157.91        137.27         5.96 o                         
  -7  -6   3         35.22         35.44         2.61 o                         
  -6  -6   3        120.32        127.65         4.39 o                         
  -5  -6   3        233.27        217.67         6.62 o                         
  -4  -6   3        100.94         94.42         4.36 o                         
  -3  -6   3          7.55         11.17         1.22 o                         
  -2  -6   3        230.73        231.57         6.95 o                         
  -1  -6   3         69.75         76.36         2.87 o                         
   1  -6   3         98.86        102.41         3.01 o                         
   2  -6   3        137.96        163.67         4.14 o                         
   4  -6   3         16.92         20.98         1.10 o                         
   5  -6   3         84.63         86.42         3.39 o                         
   6  -6   3         96.11        108.99         4.03 o                         
   7  -6   3         64.80         64.12         3.57 o                         
   8  -6   3          5.46          4.46         1.64 o                         
   9  -6   3        110.41        126.10         5.58 o                         
  10  -6   3         16.85         18.65         2.79 o                         
  11  -6   3         18.33         17.36         2.58 o                         
  12  -6   3         57.77         60.96         5.08 o                         
  13  -6   3          0.93          0.70         2.36 o                         
 -14  -5   3         13.49         12.03         3.21 o                         
 -13  -5   3          4.89          2.57         2.50 o                         
 -12  -5   3          4.65          1.92         2.60 o                         
 -11  -5   3         24.66         24.28         4.21 o                         
 -10  -5   3        109.97         99.13         4.61 o                         
  -9  -5   3         37.01         32.99         2.51 o                         
  -8  -5   3        190.09        184.16         6.91 o                         
  -7  -5   3         69.67         71.95         2.77 o                         
  -6  -5   3         52.62         53.86         2.32 o                         
  -5  -5   3        183.32        175.10         5.31 o                         
  -4  -5   3          6.90          6.99         0.94 o                         
  -3  -5   3        268.92        280.46         8.08 o                         
  -2  -5   3        212.32        217.96         6.40 o                         
  -1  -5   3         37.95         49.54         2.01 o                         
   0  -5   3        124.13        133.32         3.68 o                         
   1  -5   3        361.36        393.16         9.77 o                         
   2  -5   3         73.22         89.88         2.47 o                         
   3  -5   3         36.61         35.81         1.57 o                         
   4  -5   3          7.38         10.01         1.09 o                         
   5  -5   3         62.95         67.85         2.78 o                         
   6  -5   3        220.99        209.64         6.31 o                         
   7  -5   3        142.48        155.25         4.94 o                         
   8  -5   3        182.51        194.59         7.78 o                         
   9  -5   3         34.39         33.63         2.61 o                         
  10  -5   3         56.47         57.89         3.76 o                         
  11  -5   3         22.29         21.21         3.15 o                         
  12  -5   3         15.12         22.84         4.58 o                         
  13  -5   3         13.19         19.39         3.10 o                         
 -14  -4   3         19.06         24.62         5.08 o                         
 -13  -4   3         28.24         32.65         4.34 o                         
 -12  -4   3          3.30          5.11         1.91 o                         
 -11  -4   3        100.32         96.63         5.77 o                         
 -10  -4   3         48.51         52.67         3.18 o                         
  -9  -4   3         93.43         90.65         4.14 o                         
  -8  -4   3         73.90         80.90         3.71 o                         
  -7  -4   3        224.51        205.29         7.15 o                         
  -6  -4   3         18.56         20.26         1.27 o                         
  -5  -4   3         41.31         43.09         1.92 o                         
  -4  -4   3        231.97        250.97         7.02 o                         
  -3  -4   3        120.53        123.58         3.89 o                         
  -2  -4   3         65.71         70.93         2.53 o                         
  -1  -4   3        375.82        408.67        11.33 o                         
   0  -4   3        282.37        303.93         7.60 o                         
   1  -4   3        139.30        128.87         3.46 o                         
   2  -4   3        669.91        755.57        18.12 o                         
   3  -4   3         64.50         62.35         2.09 o                         
   4  -4   3        660.57        682.40        18.37 o                         
   5  -4   3        218.92        200.17         5.92 o                         
   6  -4   3        145.81        139.63         4.48 o                         
   7  -4   3         57.72         59.96         2.54 o                         
   8  -4   3         28.39         29.53         2.20 o                         
   9  -4   3        340.34        343.59        11.43 o                         
  10  -4   3         65.44         62.05         3.43 o                         
  11  -4   3          7.71          9.87         2.11 o                         
  12  -4   3         13.65         16.32         4.34 o                         
  13  -4   3         43.88         55.21         4.58 o                         
  14  -4   3         68.34         73.60         9.42 o                         
 -15  -3   3         14.52         17.45         3.59 o                         
 -14  -3   3         45.74         50.02         6.32 o                         
 -13  -3   3          0.03          0.87         1.91 o                         
 -12  -3   3         12.71         12.29         2.38 o                         
 -11  -3   3         36.47         34.17         3.15 o                         
 -10  -3   3        337.02        316.42        16.73 o                         
  -9  -3   3        180.35        172.91         6.55 o                         
  -8  -3   3         45.64         43.01         2.52 o                         
  -7  -3   3        228.28        226.93         7.87 o                         
  -6  -3   3        202.92        233.70         7.82 o                         
  -5  -3   3        115.85        127.57         5.06 o                         
  -4  -3   3        549.39        592.99        16.07 o                         
  -3  -3   3        824.00        878.57        23.60 o                         
  -2  -3   3        655.62        673.76        18.18 o                         
  -1  -3   3        611.92        607.74        16.38 o                         
   0  -3   3         64.95         76.30         2.18 o                         
   1  -3   3        573.47        602.46        14.45 o                         
   2  -3   3         68.34         51.05         1.62 o                         
   3  -3   3        466.98        496.98        13.91 o                         
   4  -3   3        190.41        201.15         5.73 o                         
   5  -3   3        336.75        368.12        10.00 o                         
   6  -3   3        143.44        156.75         4.76 o                         
   7  -3   3        154.51        156.35         4.85 o                         
   8  -3   3        195.89        208.70         7.37 o                         
   9  -3   3        140.54        134.20         5.25 o                         
  10  -3   3         73.73         79.11         3.63 o                         
  11  -3   3         11.13         18.26         2.43 o                         
  12  -3   3         21.49         26.67         2.89 o                         
  13  -3   3          3.14          4.58         2.20 o                         
  14  -3   3        129.64        153.89        13.88 o                         
 -15  -2   3          8.72          3.45         2.25 o                         
 -14  -2   3          1.41          0.48         2.29 o                         
 -13  -2   3         19.66         19.25         2.74 o                         
 -12  -2   3        103.39         97.71         5.89 o                         
 -11  -2   3        205.56        192.01         8.96 o                         
 -10  -2   3         49.78         49.67         3.69 o                         
  -9  -2   3         89.43         78.94         3.52 o                         
  -8  -2   3        414.87        388.84        12.68 o                         
  -7  -2   3         33.53         30.27         1.88 o                         
  -6  -2   3         17.08         17.75         1.67 o                         
  -5  -2   3        465.37        526.51        16.50 o                         
  -4  -2   3        784.01        831.34        26.04 o                         
  -3  -2   3        171.19        177.13         5.64 o                         
  -2  -2   3       1537.24       1555.72        41.69 o                         
  -1  -2   3        973.46       1011.86        26.73 o                         
   0  -2   3        108.09        112.60         3.18 o                         
   1  -2   3        753.16        734.72        18.65 o                         
   2  -2   3       1797.94       1620.46        48.36 o                         
   3  -2   3         60.79         59.79         2.82 o                         
   4  -2   3        881.35        947.09        25.06 o                         
   5  -2   3        469.83        492.90        15.73 o                         
   6  -2   3         23.24         24.62         1.75 o                         
   7  -2   3         34.94         33.43         1.55 o                         
   8  -2   3         41.27         42.77         1.82 o                         
   9  -2   3         55.36         46.86         2.43 o                         
  10  -2   3        253.26        255.81        15.74 o                         
  11  -2   3         38.78         39.14         3.84 o                         
  12  -2   3          5.27         11.27         3.35 o                         
  13  -2   3         17.73         17.84         5.20 o                         
  14  -2   3         65.56         80.78         9.42 o                         
  15  -2   3        138.04        174.70        14.62 o                         
 -15  -1   3          6.02          4.33         2.14 o                         
 -14  -1   3          2.88          2.67         1.96 o                         
 -13  -1   3          0.39          0.16         1.57 o                         
 -12  -1   3         13.13         13.62         3.10 o                         
 -11  -1   3        236.41        217.11         9.84 o                         
 -10  -1   3         17.51         13.53         2.73 o                         
  -9  -1   3        199.52        181.41         6.56 o                         
  -8  -1   3         37.97         29.82         1.83 o                         
  -7  -1   3        479.31        503.79        15.92 o                         
  -6  -1   3        383.79        399.43        12.92 o                         
  -5  -1   3       3960.39       4333.89       134.39 o                         
  -4  -1   3       1017.14       1118.86        34.62 o                         
  -3  -1   3        253.74        289.07         9.30 o                         
  -2  -1   3        710.78        666.99        25.67 o                         
  -1  -1   3       1204.84       1209.64        45.30 o                         
   0  -1   3        520.95        530.49        16.26 o                         
   1  -1   3       8336.26       8544.81       221.16 o                         
   2  -1   3       3026.56       2981.15       106.80 o                         
   3  -1   3        357.54        343.37        10.82 o                         
   4  -1   3       2218.93       2218.61        60.06 o                         
   5  -1   3       1445.85       1554.67        48.64 o                         
   6  -1   3         78.04         78.22         2.96 o                         
   7  -1   3        124.58        123.23         4.44 o                         
   8  -1   3        251.16        229.43         9.77 o                         
   9  -1   3         31.13         26.65         2.25 o                         
  10  -1   3         65.97         65.37         5.45 o                         
  11  -1   3          7.96         10.31         1.75 o                         
  12  -1   3         65.11         73.53         4.45 o                         
  13  -1   3         13.86         14.87         4.71 o                         
  14  -1   3        105.50        127.12        11.40 o                         
  15  -1   3         24.33         30.73         6.44 o                         
 -15   0   3         13.61         18.96         3.07 o                         
 -14   0   3         10.53         12.50         3.84 o                         
 -13   0   3          3.52          5.33         4.46 o                         
 -12   0   3          0.44          1.85         1.50 o                         
 -11   0   3        364.52        338.12        14.16 o                         
 -10   0   3         12.63         11.19         1.96 o                         
  -9   0   3         77.52        114.12         5.64 o                         
  -8   0   3         35.39         34.04         2.01 o                         
  -7   0   3          2.89          5.04         0.71 o                         
  -6   0   3         77.25         86.39         3.22 o                         
  -5   0   3       1347.89       1484.73        45.40 o                         
  -4   0   3        824.01        877.51        37.67 o                         
  -3   0   3        425.76        425.18        16.29 o                         
  -2   0   3          0.94          1.07         0.44 o                         
  -1   0   3       1672.99       1821.81       117.71 o                         
   0   0   3        159.17        237.09         7.99 o                         
   1   0   3        819.18        708.97        21.65 o                         
   2   0   3       1200.30       1084.72        37.98 o                         
   3   0   3        430.06        482.47        22.43 o                         
   4   0   3       2562.46       2519.16        93.66 o                         
   5   0   3       1309.27       1482.83        55.45 o                         
   6   0   3        296.21        331.14        13.03 o                         
   7   0   3         75.60         71.91         3.57 o                         
   8   0   3         96.01        102.84         4.88 o                         
   9   0   3         22.09         30.42         2.29 o                         
  10   0   3        369.20        375.61        15.30 o                         
  11   0   3         71.57         70.40         4.26 o                         
  12   0   3          2.33         11.15         4.21 o                         
  13   0   3         25.23         24.04         5.20 o                         
  14   0   3         55.80         69.63         8.43 o                         
  15   0   3        186.40        224.51        17.59 o                         
 -15   1   3          6.04          6.59         2.47 o                         
 -14   1   3          2.87          1.82         2.02 o                         
 -13   1   3          0.39          1.12         1.57 o                         
 -12   1   3         13.19         10.80         3.22 o                         
 -11   1   3        236.58        226.01         9.95 o                         
 -10   1   3         17.57         12.29         1.96 o                         
  -9   1   3        199.75        193.15         8.36 o                         
  -8   1   3         38.07         34.69         2.50 o                         
  -7   1   3        479.20        503.37        15.82 o                         
  -6   1   3        384.15        414.23        15.85 o                         
  -5   1   3       3959.23       4559.59       164.62 o                         
  -4   1   3       1018.01       1143.63        46.96 o                         
  -3   1   3        254.13        297.97        12.02 o                         
  -2   1   3        710.29        699.36        36.55 o                         
  -1   1   3       1205.50       1223.90        89.21 o                         
   0   1   3        521.44        529.47        16.36 o                         
   1   1   3       8334.28       8159.77       313.13 o                         
   2   1   3       3028.64       2764.92       119.81 o                         
   3   1   3        357.35        348.99        15.87 o                         
   4   1   3       2219.16       2416.81       155.99 o                         
   5   1   3       1445.76       1648.23        77.31 o                         
   6   1   3         78.21         79.55         3.69 o                         
   7   1   3        124.88        127.61        10.78 o                         
   8   1   3        251.33        234.85         9.59 o                         
   9   1   3         31.16         25.35         2.10 o                         
  10   1   3         65.93         67.93         6.94 o                         
  11   1   3          8.00         12.39         3.47 o                         
  12   1   3         65.02         54.02         7.19 o                         
  13   1   3         13.86         10.16         4.46 o                         
  14   1   3        105.54        116.72        11.40 o                         
  15   1   3         24.29         22.05         6.20 o                         
 -15   2   3          8.70         11.49         2.74 o                         
 -14   2   3          1.39          0.30         2.06 o                         
 -13   2   3         19.55         21.70         3.10 o                         
 -12   2   3        103.57        111.81        14.00 o                         
 -11   2   3        205.57        195.36        10.41 o                         
 -10   2   3         49.80         51.06         4.96 o                         
  -9   2   3         89.72         83.03         4.52 o                         
  -8   2   3        414.19        390.39        23.29 o                         
  -7   2   3         33.59         33.48         2.43 o                         
  -6   2   3         17.10         15.87         1.58 o                         
  -5   2   3        465.09        519.05        20.15 o                         
  -4   2   3        784.74        859.24        36.92 o                         
  -3   2   3        171.09        182.74        12.89 o                         
  -2   2   3       1536.60       1630.33        91.56 o                         
  -1   2   3        973.25       1000.86        37.85 o                         
   0   2   3        108.25        108.05         4.72 o                         
   1   2   3        752.85        734.63        43.37 o                         
   2   2   3       1798.17       1707.81        61.59 o                         
   3   2   3         60.80         54.97         3.96 o                         
   4   2   3        881.27        935.36        28.94 o                         
   5   2   3        469.96        506.48        26.14 o                         
   6   2   3         23.26         24.60         1.65 o                         
   7   2   3         34.93         35.32         2.97 o                         
   8   2   3         41.30         48.06         2.79 o                         
   9   2   3         55.42         40.15         2.84 o                         
  10   2   3        253.23        251.03        16.11 o                         
  11   2   3         38.81         39.90         5.20 o                         
  12   2   3          5.25          7.43         3.96 o                         
  13   2   3         17.70         16.85         4.46 o                         
  14   2   3         65.55         83.51         8.92 o                         
  15   2   3        138.06        170.49        14.12 o                         
 -15   3   3         14.46         19.58         5.20 o                         
 -14   3   3         45.80         37.82         4.05 o                         
 -13   3   3          0.03         -0.78         1.86 o                         
 -12   3   3         12.75         11.94         2.14 o                         
 -11   3   3         36.50         29.25         4.58 o                         
 -10   3   3        337.22        319.17        20.57 o                         
  -9   3   3        180.15        176.76         7.96 o                         
  -8   3   3         45.70         44.67         4.83 o                         
  -7   3   3        227.90        227.11         9.55 o                         
  -6   3   3        202.72        220.54        12.39 o                         
  -5   3   3        116.16        125.40         5.60 o                         
  -4   3   3        548.95        591.74        25.77 o                         
  -3   3   3        823.24        887.41        39.52 o                         
  -2   3   3        655.13        684.19        27.88 o                         
  -1   3   3        611.82        611.50        23.21 o                         
   0   3   3         64.85         79.00         3.63 o                         
   1   3   3        573.79        606.43        23.04 o                         
   2   3   3         68.55         54.42         2.15 o                         
   3   3   3        466.53        474.45        15.26 o                         
   4   3   3        190.57        188.96         6.52 o                         
   5   3   3        336.80        332.19        13.84 o                         
   6   3   3        143.36        151.02         6.48 o                         
   7   3   3        154.37        158.00         6.73 o                         
   8   3   3        195.88        206.73         8.82 o                         
   9   3   3        140.41        126.38         9.66 o                         
  10   3   3         73.65         72.61         7.19 o                         
  11   3   3         11.13         13.13         3.96 o                         
  12   3   3         21.46         20.57         4.46 o                         
  13   3   3          3.15          7.19         4.21 o                         
  14   3   3        129.64        191.55        13.63 o                         
 -14   4   3         19.08         23.05         4.96 o                         
 -13   4   3         28.24         34.71         5.20 o                         
 -12   4   3          3.29          7.06         2.01 o                         
 -11   4   3        100.23         97.58         5.77 o                         
 -10   4   3         48.49         45.73         3.59 o                         
  -9   4   3         93.52         89.89         8.80 o                         
  -8   4   3         73.91         75.04         4.47 o                         
  -7   4   3        224.77        193.81        10.41 o                         
  -6   4   3         18.66         14.58         1.73 o                         
  -5   4   3         41.20         45.75         2.68 o                         
  -4   4   3        232.01        224.39        14.12 o                         
  -3   4   3        120.44        124.30         5.47 o                         
  -2   4   3         65.96         72.73         3.51 o                         
  -1   4   3        375.41        415.70        16.02 o                         
   0   4   3        283.06        307.32        12.15 o                         
   1   4   3        139.43        130.64         5.85 o                         
   2   4   3        669.97        727.18        23.17 o                         
   3   4   3         64.57         63.90         2.61 o                         
   4   4   3        660.40        661.92        21.07 o                         
   5   4   3        218.47        193.00         7.99 o                         
   6   4   3        145.86        132.88         5.95 o                         
   7   4   3         57.75         54.17         3.14 o                         
   8   4   3         28.32         28.99         3.47 o                         
   9   4   3        340.82        298.11        19.58 o                         
  10   4   3         65.47         58.48         5.95 o                         
  11   4   3          7.70          6.69         3.47 o                         
  12   4   3         13.62         11.15         3.47 o                         
  13   4   3         43.80         48.32         6.69 o                         
  14   4   3         68.31         79.05         8.43 o                         
 -12   5   3          4.63          5.20         3.22 o                         
 -11   5   3         24.70         19.98         2.89 o                         
 -10   5   3        110.02         98.92         7.43 o                         
  -9   5   3         36.98         30.08         2.86 o                         
  -8   5   3        190.26        169.14         8.05 o                         
  -7   5   3         69.52         63.19         3.98 o                         
  -6   5   3         52.61         46.52         3.15 o                         
  -5   5   3        183.56        159.34         7.33 o                         
  -4   5   3          6.88          7.37         2.85 o                         
  -3   5   3        268.53        278.11        12.27 o                         
  -2   5   3        212.15        212.72         8.85 o                         
  -1   5   3         37.99         47.79         4.46 o                         
   0   5   3        124.31        134.82         5.95 o                         
   1   5   3        361.91        395.05        15.85 o                         
   2   5   3         72.96         91.52         4.69 o                         
   3   5   3         36.69         34.63         1.89 o                         
   4   5   3          7.36         10.69         1.34 o                         
   5   5   3         62.80         66.17         6.49 o                         
   6   5   3        221.30        189.93         8.32 o                         
   7   5   3        142.22        137.09         6.73 o                         
   8   5   3        182.31        186.60        11.89 o                         
   9   5   3         34.42         36.43         4.21 o                         
  10   5   3         56.38         46.09         5.20 o                         
  11   5   3         22.35         18.59         3.47 o                         
 -12   6   3         42.97         34.44         5.70 o                         
 -11   6   3         27.57         27.26         4.46 o                         
 -10   6   3          7.37          8.67         2.97 o                         
  -9   6   3         52.31         39.65         5.70 o                         
  -8   6   3        157.68        115.48         9.66 o                         
  -7   6   3         35.08         35.19         4.96 o                         
  -6   6   3        120.41        116.72         9.17 o                         
  -5   6   3        233.10        198.74        13.88 o                         
  -4   6   3        101.14        104.33         7.68 o                         
  -3   6   3          7.60          7.19         2.97 o                         
  -2   6   3        230.89        234.17        14.87 o                         
  -1   6   3         69.86         71.05         3.53 o                         
   1   6   3         98.82        100.74         5.50 o                         
   2   6   3        137.80        168.38         7.76 o                         
   4   6   3         16.87         18.42         1.46 o                         
   5   6   3         84.71         87.51         5.12 o                         
   6   6   3         96.07         99.37         7.43 o                         
 -11   7   3         12.92         15.12         4.21 o                         
 -10   7   3         38.44         37.67         5.45 o                         
  -9   7   3        102.44         92.43         9.17 o                         
  -8   7   3        114.97         84.50         8.92 o                         
  -7   7   3         59.34         49.56         6.20 o                         
  -6   7   3        137.88        124.65        10.16 o                         
  -5   7   3        244.83        216.58        14.87 o                         
  -4   7   3          2.80          0.50         2.73 o                         
  -3   7   3        135.10        119.94         9.91 o                         
  -2   7   3        226.01        211.38        14.62 o                         
  -1   7   3        306.91        294.14        18.83 o                         
   0   7   3         45.34         59.82         4.19 o                         
   1   7   3         64.74         72.36         4.52 o                         
   2   7   3         86.42        103.44         5.75 o                         
   3   7   3         64.13         60.81         4.40 o                         
   4   7   3          8.21          5.14         1.83 o                         
   5   7   3        127.97        110.46         6.35 o                         
 -10   8   3          8.53          8.67         3.72 o                         
  -9   8   3          1.22         -1.73         3.22 o                         
  -8   8   3          9.47          8.18         3.47 o                         
  -7   8   3          2.86          3.96         2.73 o                         
  -6   8   3         28.03         20.07         4.71 o                         
  -5   8   3        174.44        162.06        12.39 o                         
  -4   8   3        142.71        133.32        10.90 o                         
  -3   8   3        223.06        217.82        15.36 o                         
  -2   8   3        191.64        196.01        13.38 o                         
  -1   8   3        113.84        121.67        10.16 o                         
   0   8   3        107.36        104.33         9.42 o                         
   1   8   3         42.27         45.36         4.09 o                         
   2   8   3         19.09         24.64         3.03 o                         
   3   8   3         20.63         15.99         5.33 o                         
   4   8   3         49.66         48.82         4.29 o                         
   5   8   3        134.16        134.31        11.40 o                         
  -9   9   3         18.69         11.40         5.20 o                         
  -8   9   3         29.55         24.53         5.20 o                         
  -7   9   3         61.39         52.78         6.94 o                         
  -6   9   3         19.66         21.81         4.71 o                         
  -5   9   3         22.80         18.09         4.96 o                         
  -4   9   3         43.61         46.59         6.44 o                         
  -3   9   3         23.78         24.78         4.96 o                         
  -2   9   3        112.29        118.70        10.16 o                         
  -1   9   3         22.43         23.05         5.20 o                         
   0   9   3          7.75          1.98         3.22 o                         
   1   9   3         10.14          8.37         2.50 o                         
   2   9   3         71.81         81.03         5.93 o                         
   4   9   3         44.24         46.34         7.19 o                         
   5   9   3         19.87         25.52         5.45 o                         
  -8  10   3         35.20         39.90         7.19 o                         
  -7  10   3         19.44         12.89         5.45 o                         
  -6  10   3         12.05          6.94         4.71 o                         
  -5  10   3         11.35          9.91         4.71 o                         
  -4  10   3        182.08        171.73        14.12 o                         
  -3  10   3         88.23         80.54         9.66 o                         
  -2  10   3         36.55         25.28         5.70 o                         
  -1  10   3         41.37         43.12         6.69 o                         
   0  10   3          5.94          0.25         3.72 o                         
   1  10   3         46.21         62.45         8.18 o                         
   2  10   3          5.19          4.87         2.97 o                         
   3  10   3         56.37         58.98         7.93 o                         
   4  10   3         19.65         32.21         6.20 o                         
  -5  11   3         33.44         30.98         6.44 o                         
  -4  11   3          0.92          3.72         3.96 o                         
  -3  11   3         23.61         27.26         6.44 o                         
  -2  11   3        145.97        174.21        14.12 o                         
  -1  11   3         14.94         15.86         5.20 o                         
   0  11   3          2.07          3.96         4.96 o                         
   1  11   3         61.51         65.92         9.42 o                         
   2  11   3          2.89          3.47         4.96 o                         
   3  11   3         13.11         11.65         6.20 o                         
   4  11   3          2.33          1.49         5.20 o                         
  -5 -11   4         11.84         15.04         3.50 o                         
  -4 -11   4         17.89         15.70         2.52 o                         
  -3 -11   4         27.17         28.11         2.73 o                         
  -2 -11   4          5.86          6.77         2.00 o                         
  -1 -11   4         20.15         23.72         2.63 o                         
   0 -11   4         21.34         21.68         2.60 o                         
   1 -11   4         27.38         22.14         3.04 o                         
   2 -11   4          5.98          3.92         2.32 o                         
   3 -11   4         11.70          9.77         2.95 o                         
   4 -11   4         36.27         32.19         3.43 o                         
   5 -11   4         31.60         30.26         4.21 o                         
  -8 -10   4         10.91         11.17         3.21 o                         
  -7 -10   4         29.81         32.71         4.05 o                         
  -6 -10   4          9.07          7.51         2.68 o                         
  -5 -10   4         13.28         15.93         3.58 o                         
  -4 -10   4        162.70        168.03         7.18 o                         
  -3 -10   4        133.84        149.30         7.39 o                         
  -2 -10   4         89.17         92.08         5.07 o                         
  -1 -10   4         85.23         88.03         4.30 o                         
   0 -10   4         30.97         29.79         2.70 o                         
   1 -10   4         19.40         15.92         2.25 o                         
   2 -10   4         37.70         32.26         3.22 o                         
   3 -10   4         30.56         32.27         4.63 o                         
   4 -10   4         15.50         12.54         3.13 o                         
   5 -10   4          4.95          4.04         2.61 o                         
   6 -10   4         33.53         26.51         3.94 o                         
   7 -10   4         74.02         74.76         6.69 o                         
  -9  -9   4          7.11         11.29         4.83 o                         
  -8  -9   4         16.23         14.19         2.92 o                         
  -7  -9   4         17.98         15.95         3.14 o                         
  -6  -9   4         38.77         40.25         3.92 o                         
  -5  -9   4         57.05         55.68         3.63 o                         
  -4  -9   4         17.50         19.54         2.36 o                         
  -3  -9   4          9.83          9.58         1.94 o                         
  -2  -9   4         18.19         19.39         2.32 o                         
  -1  -9   4        142.17        158.71        10.02 o                         
   0  -9   4         75.00         66.08         3.55 o                         
   1  -9   4         52.53         57.79         3.16 o                         
   2  -9   4          0.30          0.04         1.31 o                         
   3  -9   4        125.44        120.49         6.90 o                         
   4  -9   4         73.95         64.38         4.15 o                         
   5  -9   4         18.01         16.63         2.43 o                         
   6  -9   4         18.83         14.04         3.14 o                         
   7  -9   4        167.26        189.20        10.07 o                         
   8  -9   4         69.69         79.36         6.04 o                         
   9  -9   4         46.88         48.43         4.82 o                         
 -11  -8   4         27.23         27.29         3.09 o                         
 -10  -8   4          5.79          5.16         1.99 o                         
  -9  -8   4          1.57          0.07         1.66 o                         
  -8  -8   4         71.37         68.66         4.12 o                         
  -7  -8   4          8.98         10.90         3.22 o                         
  -6  -8   4         35.07         32.67         2.66 o                         
  -5  -8   4         14.91         18.46         2.03 o                         
  -4  -8   4         58.27         58.81         3.54 o                         
  -3  -8   4        339.07        343.71        11.82 o                         
  -2  -8   4         33.73         32.85         2.72 o                         
  -1  -8   4        449.39        450.20        15.11 o                         
   0  -8   4         78.52         91.36         4.40 o                         
   1  -8   4         42.34         41.31         2.54 o                         
   2  -8   4        166.50        158.31         5.73 o                         
   3  -8   4         59.78         59.68         3.12 o                         
   4  -8   4         20.38         26.15         2.62 o                         
   5  -8   4         46.34         46.28         3.32 o                         
   6  -8   4        124.58        120.28         8.43 o                         
   7  -8   4        100.08        108.65         6.74 o                         
   8  -8   4         25.41         35.55         3.84 o                         
   9  -8   4         99.62        111.38         6.92 o                         
  10  -8   4          3.16          3.02         2.54 o                         
  11  -8   4         34.16         32.88         4.29 o                         
 -12  -7   4         12.39         13.21         2.79 o                         
 -11  -7   4         15.22         18.59         2.62 o                         
 -10  -7   4         42.23         44.68         3.43 o                         
  -9  -7   4         68.44         68.14         8.06 o                         
  -8  -7   4        125.59        124.43         8.64 o                         
  -7  -7   4        145.62        146.45         5.86 o                         
  -6  -7   4         97.82         94.31         3.74 o                         
  -5  -7   4         28.56         32.17         2.74 o                         
  -4  -7   4        155.79        156.35         5.18 o                         
  -3  -7   4         45.60         48.48         2.46 o                         
  -2  -7   4        128.13        125.27         4.40 o                         
  -1  -7   4        415.86        414.44        11.98 o                         
   0  -7   4        157.43        134.76         5.55 o                         
   1  -7   4         20.09         20.97         1.95 o                         
   2  -7   4        191.43        169.28         5.74 o                         
   3  -7   4        168.62        142.28         4.38 o                         
   4  -7   4         15.36         13.44         1.29 o                         
   5  -7   4         26.11         23.09         1.92 o                         
   6  -7   4         52.40         48.56         2.71 o                         
   7  -7   4        164.04        168.90         6.86 o                         
   8  -7   4         83.87         92.62         5.13 o                         
   9  -7   4         64.58         61.74         4.26 o                         
  10  -7   4          1.68          2.84         1.66 o                         
  11  -7   4         12.52          7.81         2.41 o                         
  12  -7   4         28.87         40.21         6.44 o                         
 -13  -6   4         31.83         31.47         3.87 o                         
 -12  -6   4          5.41          7.79         2.61 o                         
 -11  -6   4        149.08        162.36        13.88 o                         
 -10  -6   4         25.04         25.84         2.51 o                         
  -9  -6   4         70.41         70.04         5.35 o                         
  -8  -6   4        149.10        144.22         5.91 o                         
  -7  -6   4         26.36         26.42         2.20 o                         
  -6  -6   4        138.81        145.78         4.78 o                         
  -5  -6   4         33.35         35.28         1.99 o                         
  -4  -6   4          0.80          1.50         0.89 o                         
  -3  -6   4        804.19        800.59        21.80 o                         
  -2  -6   4        202.35        196.61         5.99 o                         
  -1  -6   4        367.33        391.62        11.21 o                         
   0  -6   4         65.87         74.12         2.85 o                         
   1  -6   4        113.14        138.04         3.89 o                         
   2  -6   4        258.85        263.77         6.34 o                         
   3  -6   4          1.22          1.19         0.57 o                         
   4  -6   4         46.86         40.83         1.72 o                         
   5  -6   4         14.94         13.44         1.17 o                         
   6  -6   4        156.26        145.77         5.71 o                         
   7  -6   4         45.71         44.76         4.11 o                         
   8  -6   4         35.29         32.50         2.64 o                         
   9  -6   4         85.85         87.42         6.47 o                         
  10  -6   4         26.15         27.89         2.82 o                         
  11  -6   4          0.87         -1.03         2.14 o                         
  12  -6   4         20.20         24.64         3.56 o                         
 -13  -5   4          7.80          5.93         3.22 o                         
 -12  -5   4         19.24         22.24         3.07 o                         
 -11  -5   4         35.95         36.13         3.51 o                         
 -10  -5   4         32.07         32.23         2.75 o                         
  -9  -5   4          4.59          4.95         1.42 o                         
  -8  -5   4        169.59        163.82         6.71 o                         
  -7  -5   4        245.90        244.68         9.56 o                         
  -6  -5   4         68.79         72.70         2.74 o                         
  -5  -5   4        299.39        321.83         9.03 o                         
  -4  -5   4        153.35        162.06         5.00 o                         
  -3  -5   4         24.36         20.06         1.39 o                         
  -2  -5   4         96.75         97.71         3.32 o                         
  -1  -5   4        440.51        447.29        12.36 o                         
   0  -5   4          0.14          0.81         0.49 o                         
   1  -5   4         46.20         36.11         1.49 o                         
   2  -5   4        721.74        709.12        17.26 o                         
   3  -5   4        127.56        125.77         3.27 o                         
   4  -5   4         23.74         16.98         1.04 o                         
   5  -5   4        133.90        125.53         3.95 o                         
   6  -5   4        207.20        212.28         6.44 o                         
   7  -5   4        410.19        401.83        11.43 o                         
   8  -5   4         64.99         56.11         3.23 o                         
   9  -5   4        121.05        128.84         5.38 o                         
  10  -5   4          6.70          7.14         2.87 o                         
  11  -5   4         26.87         27.49         5.33 o                         
  12  -5   4         42.90         49.45         4.29 o                         
  13  -5   4          9.21          4.68         3.96 o                         
 -14  -4   4        100.49        118.33         7.14 o                         
 -13  -4   4          5.34          6.48         2.73 o                         
 -12  -4   4         22.91         28.79         4.71 o                         
 -11  -4   4         46.65         51.43         3.98 o                         
 -10  -4   4         25.04         20.73         2.06 o                         
  -9  -4   4        217.66        212.67        10.03 o                         
  -8  -4   4        160.40        155.77         5.94 o                         
  -7  -4   4         81.84         68.17         3.23 o                         
  -6  -4   4         60.76         63.80         3.08 o                         
  -5  -4   4        376.49        386.35        10.65 o                         
  -4  -4   4        288.33        298.09         8.39 o                         
  -3  -4   4        990.73       1004.82        27.01 o                         
  -2  -4   4        371.38        414.85        11.36 o                         
  -1  -4   4        223.70        256.56         7.37 o                         
   0  -4   4         84.60         79.11         2.36 o                         
   1  -4   4        946.75       1012.82        24.16 o                         
   2  -4   4        640.96        677.51        16.20 o                         
   3  -4   4        139.71        156.76         3.83 o                         
   4  -4   4         53.18         61.74         2.05 o                         
   5  -4   4        293.64        297.34         8.42 o                         
   6  -4   4         84.90         85.35         3.09 o                         
   7  -4   4         14.10         13.05         1.57 o                         
   8  -4   4        214.49        211.37         7.57 o                         
   9  -4   4        294.14        300.19        10.49 o                         
  10  -4   4         21.39         18.57         2.40 o                         
  11  -4   4         69.31         71.03        10.04 o                         
  12  -4   4          8.99         10.89         3.96 o                         
  13  -4   4         41.14         37.33         3.98 o                         
  14  -4   4          9.82         17.59         5.20 o                         
 -14  -3   4         23.71         25.26         3.45 o                         
 -13  -3   4         70.71         85.21         5.35 o                         
 -12  -3   4         16.09         14.71         2.61 o                         
 -11  -3   4         70.08         75.23         4.81 o                         
 -10  -3   4         91.68         82.96         5.00 o                         
  -9  -3   4         13.93         13.63         2.57 o                         
  -8  -3   4         45.45         40.52         2.40 o                         
  -7  -3   4        170.34        170.44         6.09 o                         
  -6  -3   4        138.90        137.92         5.93 o                         
  -5  -3   4        995.35       1049.37        32.67 o                         
  -4  -3   4         26.50         22.88         1.50 o                         
  -3  -3   4         11.48          9.50         0.83 o                         
  -2  -3   4        844.26        874.84        23.51 o                         
  -1  -3   4        118.39        106.37         3.27 o                         
   0  -3   4        172.84        199.28         5.05 o                         
   1  -3   4        108.10        106.20         2.98 o                         
   2  -3   4        196.90        197.03         5.02 o                         
   3  -3   4        128.51        137.72         4.14 o                         
   4  -3   4        186.78        180.61         6.77 o                         
   5  -3   4        322.37        308.95         8.52 o                         
   6  -3   4        328.52        352.98         9.69 o                         
   7  -3   4        199.03        196.51         5.87 o                         
   8  -3   4        109.65        107.12         4.35 o                         
   9  -3   4         39.94         35.69         2.28 o                         
  10  -3   4         58.53         64.83         4.36 o                         
  11  -3   4          6.36          5.63         1.94 o                         
  12  -3   4         28.18         33.33         3.25 o                         
  13  -3   4          9.38          9.42         4.21 o                         
  14  -3   4          8.86          5.95         5.20 o                         
 -15  -2   4         12.26         17.95         3.02 o                         
 -14  -2   4        112.48        136.65        12.02 o                         
 -13  -2   4         20.69         23.59         3.07 o                         
 -12  -2   4          9.12         10.42         2.29 o                         
 -11  -2   4         42.73         44.66         3.57 o                         
 -10  -2   4         83.98         83.91         4.82 o                         
  -9  -2   4        312.67        300.24        10.09 o                         
  -8  -2   4        281.28        270.66         9.24 o                         
  -7  -2   4         49.60         49.46         2.43 o                         
  -6  -2   4         57.97         57.50         2.65 o                         
  -5  -2   4        653.78        656.44        20.74 o                         
  -4  -2   4       2714.45       3008.03        91.28 o                         
  -3  -2   4        568.83        598.09        18.65 o                         
  -2  -2   4        741.32        762.13        23.56 o                         
  -1  -2   4       1566.96       1684.12        43.80 o                         
   0  -2   4        559.18        511.75        13.69 o                         
   1  -2   4        234.73        266.78         7.25 o                         
   2  -2   4        926.71        881.98        29.00 o                         
   3  -2   4        363.45        386.92        11.97 o                         
   4  -2   4        180.89        216.51         7.05 o                         
   5  -2   4        510.67        549.51        17.07 o                         
   6  -2   4        505.25        533.01        16.97 o                         
   7  -2   4         51.38         46.27         2.23 o                         
   8  -2   4        452.06        465.19        12.88 o                         
   9  -2   4         66.60         73.84         3.25 o                         
  10  -2   4         22.49         26.41         2.47 o                         
  11  -2   4         90.74         86.72         8.92 o                         
  12  -2   4         67.19         64.68         7.43 o                         
  13  -2   4         11.97         10.90         4.71 o                         
  14  -2   4          4.52         -0.99         3.72 o                         
 -15  -1   4         26.07         28.85         3.48 o                         
 -14  -1   4         26.26         31.63         3.39 o                         
 -13  -1   4         11.96         13.67         2.29 o                         
 -12  -1   4          6.29          3.81         1.69 o                         
 -11  -1   4         32.66         29.21         5.82 o                         
 -10  -1   4         24.02         27.64         2.56 o                         
  -9  -1   4        163.91        149.34         5.45 o                         
  -8  -1   4        110.18         97.27         4.03 o                         
  -7  -1   4        309.97        297.02        10.05 o                         
  -6  -1   4         52.74         62.88         2.64 o                         
  -5  -1   4        880.58       1012.43        31.66 o                         
  -4  -1   4       2831.87       3170.29        95.71 o                         
  -3  -1   4        803.35        799.59        31.19 o                         
  -2  -1   4        151.11        155.45         6.30 o                         
  -1  -1   4        522.76        543.48        20.15 o                         
   0  -1   4        396.01        420.00        12.92 o                         
   1  -1   4        157.12        151.26         6.92 o                         
   2  -1   4        291.88        260.94        14.12 o                         
   3  -1   4        179.85        157.08         8.18 o                         
   4  -1   4        791.24        765.71        48.57 o                         
   5  -1   4        309.39        311.25        12.60 o                         
   6  -1   4        407.02        438.61        17.69 o                         
   7  -1   4        103.09        102.06         4.82 o                         
   8  -1   4         61.76         60.59         3.44 o                         
   9  -1   4         69.74         66.97         4.03 o                         
  10  -1   4        133.16        131.93        10.53 o                         
  11  -1   4         24.95         24.67         2.41 o                         
  12  -1   4          7.17          4.71         3.47 o                         
  13  -1   4         12.98         18.09         5.20 o                         
  14  -1   4         85.62        116.96        11.40 o                         
  15  -1   4          3.25          5.95         5.45 o                         
 -15   0   4         15.27         18.60         3.21 o                         
 -14   0   4          9.89         16.63         2.79 o                         
 -13   0   4          5.94          7.93         1.99 o                         
 -12   0   4         42.42         54.05         4.83 o                         
 -11   0   4         31.14         31.25         3.10 o                         
 -10   0   4         12.65         15.25         2.85 o                         
  -9   0   4        195.07        166.97         7.58 o                         
  -8   0   4         64.81         74.99         3.11 o                         
  -7   0   4         67.52         63.21         2.67 o                         
  -6   0   4         14.60         17.82         1.30 o                         
  -5   0   4         49.62         65.27         3.32 o                         
  -4   0   4       1129.61       1239.68        46.61 o                         
  -3   0   4          2.20          2.17         1.24 o                         
  -2   0   4        221.83        248.95        10.66 o                         
  -1   0   4       2254.03       2315.52       165.78 o                         
   0   0   4        139.26        157.52         5.24 o                         
   1   0   4         94.13        125.72         4.24 o                         
   2   0   4         37.94         42.66         2.14 o                         
   3   0   4       2624.25       2568.96        96.25 o                         
   5   0   4       2541.73       2689.12       100.23 o                         
   6   0   4        743.21        857.54        34.32 o                         
   7   0   4        212.87        202.70         9.66 o                         
   8   0   4        202.76        202.88         8.61 o                         
   9   0   4        494.60        540.65        21.25 o                         
  10   0   4          0.30          1.89         1.27 o                         
  11   0   4         91.07         74.09         7.43 o                         
  12   0   4         16.99         14.87         3.96 o                         
  13   0   4         16.67         23.05         4.96 o                         
  14   0   4          0.20          3.96         3.72 o                         
  15   0   4         23.29         38.66         6.69 o                         
 -15   1   4         26.08         28.82         3.48 o                         
 -14   1   4         26.19         27.47         4.58 o                         
 -13   1   4         12.00         16.19         2.43 o                         
 -12   1   4          6.28          3.01         4.09 o                         
 -11   1   4         32.71         26.52         2.61 o                         
 -10   1   4         23.95         30.63         2.70 o                         
  -9   1   4        163.63        143.93         6.88 o                         
  -8   1   4        110.08        110.17         4.02 o                         
  -7   1   4        310.05        314.57        10.05 o                         
  -6   1   4         52.72         61.48         3.32 o                         
  -5   1   4        880.73       1048.50        38.90 o                         
  -4   1   4       2830.70       3124.71       126.88 o                         
  -3   1   4        803.69        853.83        37.67 o                         
  -2   1   4        150.90        157.98         7.68 o                         
  -1   1   4        523.44        523.12        30.23 o                         
   0   1   4        396.09        409.55        13.02 o                         
   1   1   4        157.32        138.01         6.04 o                         
   2   1   4        291.40        246.54         7.91 o                         
   3   1   4        179.74        150.39         8.18 o                         
   4   1   4        791.58        779.36        26.26 o                         
   5   1   4        309.21        325.16        23.05 o                         
   6   1   4        406.91        463.18        17.50 o                         
   7   1   4        103.19        102.02         4.64 o                         
   8   1   4         61.67         60.97         5.70 o                         
   9   1   4         69.72         74.53         6.07 o                         
  10   1   4        133.14        125.88        10.16 o                         
  11   1   4         24.96         21.56         4.71 o                         
  12   1   4          7.17          3.96         3.22 o                         
  13   1   4         12.98         16.36         4.96 o                         
  14   1   4         85.59        103.33        10.41 o                         
  15   1   4          3.25          2.48         4.46 o                         
 -15   2   4         12.23         14.21         2.84 o                         
 -14   2   4        112.45        125.44         7.26 o                         
 -13   2   4         20.60         23.75         3.35 o                         
 -12   2   4          9.13          8.47         3.72 o                         
 -11   2   4         42.74         38.21         3.27 o                         
 -10   2   4         84.07         82.00         4.88 o                         
  -9   2   4        312.62        287.86        12.34 o                         
  -8   2   4        281.55        274.53        11.65 o                         
  -7   2   4         49.85         44.43         2.96 o                         
  -6   2   4         57.88         64.04         3.84 o                         
  -5   2   4        653.35        670.13        25.41 o                         
  -4   2   4       2714.05       2986.50       118.82 o                         
  -3   2   4        568.97        591.90        22.87 o                         
  -2   2   4        740.51        764.40        29.61 o                         
  -1   2   4       1567.97       1613.07        62.03 o                         
   0   2   4        558.89        506.72        19.62 o                         
   1   2   4        234.79        257.79        15.49 o                         
   2   2   4        926.38        878.25        33.20 o                         
   3   2   4        363.13        362.22        14.63 o                         
   4   2   4        181.01        202.40         8.67 o                         
   5   2   4        510.65        532.73        20.57 o                         
   6   2   4        505.38        540.19        20.57 o                         
   7   2   4         51.38         47.88         2.66 o                         
   8   2   4        451.91        465.12        18.20 o                         
   9   2   4         66.58         61.70         6.20 o                         
  10   2   4         22.49         23.79         4.46 o                         
  11   2   4         90.76         97.14         8.67 o                         
  12   2   4         67.23         62.20         6.94 o                         
  13   2   4         11.99         10.16         3.96 o                         
  14   2   4          4.54          8.92         4.21 o                         
 -14   3   4         23.63         24.74         3.33 o                         
 -13   3   4         70.77         62.97         5.07 o                         
 -12   3   4         16.08         15.13         2.32 o                         
 -11   3   4         70.01         73.02         4.76 o                         
 -10   3   4         91.74         92.87        11.15 o                         
  -9   3   4         13.82         10.91         1.93 o                         
  -8   3   4         45.34         37.42         2.98 o                         
  -7   3   4        170.21        159.96         7.36 o                         
  -6   3   4        138.75        126.87         6.04 o                         
  -5   3   4        994.98       1058.77        40.04 o                         
  -4   3   4         26.46         22.08         2.85 o                         
  -3   3   4         11.43          8.93         2.11 o                         
  -2   3   4        843.64        887.22        40.27 o                         
  -1   3   4        118.58        103.38         4.69 o                         
   0   3   4        173.14        199.37         8.21 o                         
   1   3   4        108.10        106.53         4.80 o                         
   2   3   4        197.07        200.97         8.21 o                         
   3   3   4        128.23        129.83         5.95 o                         
   4   3   4        187.02        167.48         5.83 o                         
   5   3   4        322.22        287.00         9.65 o                         
   6   3   4        328.45        323.90        13.30 o                         
   7   3   4        199.22        192.56         8.11 o                         
   8   3   4        109.48         96.64         7.68 o                         
   9   3   4         39.96         33.70         4.21 o                         
  10   3   4         58.53         66.41         6.44 o                         
  11   3   4          6.36          6.20         2.97 o                         
  12   3   4         28.14         26.52         4.71 o                         
  13   3   4          9.38         17.84         4.71 o                         
  14   3   4          8.87         13.88         4.71 o                         
 -14   4   4        100.49        108.54        10.41 o                         
 -13   4   4          5.34          5.23         2.50 o                         
 -12   4   4         22.92         18.20         2.86 o                         
 -11   4   4         46.64         42.29         5.20 o                         
 -10   4   4         25.08         24.23         2.79 o                         
  -9   4   4        217.67        207.40         9.37 o                         
  -8   4   4        160.44        141.89        13.13 o                         
  -7   4   4         81.93         65.39         3.94 o                         
  -6   4   4         60.84         59.55         3.56 o                         
  -5   4   4        376.88        360.83        15.07 o                         
  -4   4   4        288.06        281.79        11.82 o                         
  -3   4   4        991.21       1010.10        38.19 o                         
  -2   4   4        371.28        400.52        16.02 o                         
  -1   4   4        223.37        262.07        10.50 o                         
   0   4   4         84.58         77.67         3.87 o                         
   1   4   4        947.46       1010.54        55.01 o                         
   2   4   4        640.92        660.12        25.83 o                         
   3   4   4        139.71        157.61         5.45 o                         
   4   4   4         53.29         60.54         2.78 o                         
   5   4   4        293.83        283.02        12.21 o                         
   6   4   4         84.76         77.89         3.92 o                         
   7   4   4         14.05         12.14         2.48 o                         
   8   4   4        214.37        192.30        12.64 o                         
   9   4   4        293.95        280.02        17.59 o                         
  10   4   4         21.48         17.84         3.47 o                         
  11   4   4         69.38         69.39         7.19 o                         
  12   4   4          9.01          8.43         3.72 o                         
  13   4   4         41.17         31.72         5.70 o                         
  14   4   4          9.84          5.20         4.46 o                         
 -13   5   4          7.82          5.70         3.47 o                         
 -12   5   4         19.24         16.85         3.96 o                         
 -11   5   4         35.89         30.98         4.71 o                         
 -10   5   4         32.15         26.10         2.96 o                         
  -9   5   4          4.62          2.43         1.37 o                         
  -8   5   4        169.76        137.80         7.18 o                         
  -7   5   4        245.79        216.32        12.27 o                         
  -6   5   4         68.75         61.60         3.81 o                         
  -5   5   4        299.54        291.05        12.68 o                         
  -4   5   4        153.20        154.45         7.06 o                         
  -3   5   4         24.47         22.58         3.10 o                         
  -2   5   4         96.75         94.27         4.58 o                         
  -1   5   4        440.22        442.90        17.58 o                         
   0   5   4          0.14          1.49         1.12 o                         
   1   5   4         46.15         41.53         2.85 o                         
   2   5   4        721.23        721.11        43.37 o                         
   3   5   4        128.02        122.31         4.62 o                         
   4   5   4         23.62         19.72         1.51 o                         
   5   5   4        133.85        123.41         4.71 o                         
   6   5   4        207.10        188.83        12.14 o                         
   7   5   4        410.27        369.23        22.05 o                         
   8   5   4         64.83         48.82         4.96 o                         
   9   5   4        121.15        109.78         8.43 o                         
  10   5   4          6.71          2.97         2.73 o                         
  11   5   4         26.90         27.26         4.46 o                         
 -12   6   4          5.38          3.47         3.47 o                         
 -11   6   4        149.23        135.30        11.15 o                         
 -10   6   4         24.99         20.07         3.96 o                         
  -9   6   4         70.48         54.27         6.20 o                         
  -8   6   4        149.31        127.12        10.16 o                         
  -7   6   4         26.22         23.79         4.21 o                         
  -6   6   4        138.64        130.34        10.41 o                         
  -5   6   4         33.38         27.26         4.46 o                         
  -4   6   4          0.81         -0.50         1.98 o                         
  -3   6   4        804.72        784.55        44.36 o                         
  -2   6   4        202.20        191.94         8.32 o                         
  -1   6   4        367.69        404.05        15.87 o                         
   0   6   4         65.92         75.94         3.98 o                         
   1   6   4        113.21        135.12         6.31 o                         
   2   6   4        258.98        275.34        11.45 o                         
   3   6   4          1.22          0.04         1.19 o                         
   4   6   4         46.86         38.21         3.26 o                         
   5   6   4         14.90         14.88         1.81 o                         
   6   6   4        156.23        156.61        11.40 o                         
 -12   7   4         12.38          6.20         4.96 o                         
 -11   7   4         15.17         11.89         3.96 o                         
 -10   7   4         42.40         38.41         5.70 o                         
  -9   7   4         68.51         56.99         6.94 o                         
  -8   7   4        125.41        112.26         9.66 o                         
  -7   7   4        145.65        110.77        10.16 o                         
  -6   7   4         97.97         80.04         7.93 o                         
  -5   7   4         28.68         29.49         4.71 o                         
  -4   7   4        156.04        142.24        11.40 o                         
  -3   7   4         45.51         43.61         5.70 o                         
  -2   7   4        128.03        130.34        10.16 o                         
  -1   7   4        415.84        428.45        25.28 o                         
   0   7   4        157.19        139.76        11.15 o                         
   1   7   4         20.08         25.28         4.46 o                         
   2   7   4        191.55        182.01        10.53 o                         
   3   7   4        168.73        145.32         7.30 o                         
   4   7   4         15.37         14.25         3.47 o                         
   5   7   4         26.12         30.48         5.20 o                         
   6   7   4         52.39         51.79         6.44 o                         
 -11   8   4         27.24         18.59         5.20 o                         
 -10   8   4          5.79          2.73         3.96 o                         
  -9   8   4          1.57          1.73         3.72 o                         
  -7   8   4          8.96          7.43         3.47 o                         
  -6   8   4         35.14         28.50         5.45 o                         
  -5   8   4         14.93         16.85         4.21 o                         
  -4   8   4         58.35         64.18         7.43 o                         
  -3   8   4        339.19        316.69        21.31 o                         
  -2   8   4         33.78         23.29         4.71 o                         
  -1   8   4        449.14        441.09        27.51 o                         
   0   8   4         78.56         90.20         8.92 o                         
   1   8   4         42.46         37.67         5.95 o                         
   2   8   4        166.65        173.88        15.24 o                         
   3   8   4         59.81         61.69         4.76 o                         
   4   8   4         20.39         21.56         4.96 o                         
   5   8   4         46.28         44.11         6.94 o                         
  -9   9   4          7.13          3.96         4.21 o                         
  -8   9   4         16.22          6.20         3.72 o                         
  -7   9   4         18.00         16.60         4.46 o                         
  -6   9   4         38.85         29.98         5.70 o                         
  -5   9   4         57.06         52.29         7.43 o                         
  -4   9   4         17.53         16.11         4.21 o                         
  -3   9   4          9.79          8.43         3.72 o                         
  -2   9   4         18.29         19.08         4.96 o                         
  -1   9   4        142.17        164.05        12.89 o                         
   0   9   4         74.91         76.82         8.43 o                         
   1   9   4         52.58         54.76         7.68 o                         
   2   9   4          0.29         -2.73         2.73 o                         
   3   9   4        125.54        135.80        11.40 o                         
   4   9   4         74.13         67.90         8.18 o                         
   5   9   4         18.04         20.82         5.20 o                         
  -8  10   4         10.93          6.69         4.46 o                         
  -7  10   4         29.84         23.79         5.95 o                         
  -6  10   4          9.04          4.21         3.72 o                         
  -5  10   4         13.31         16.11         5.20 o                         
  -4  10   4        162.86        149.43        13.13 o                         
  -3  10   4        133.89        112.26        12.39 o                         
  -2  10   4         89.03         84.25         9.66 o                         
  -1  10   4         85.16         92.43         9.91 o                         
   0  10   4         30.99         28.75         5.95 o                         
   1  10   4         19.42         16.85         5.70 o                         
   2  10   4         37.77         34.94         6.44 o                         
   3  10   4         30.58         31.22         6.20 o                         
   4  10   4         15.53         18.59         5.20 o                         
   5  10   4          4.95          5.95         4.46 o                         
  -5  11   4         11.82          7.93         4.71 o                         
  -4  11   4         17.82          7.93         4.71 o                         
  -3  11   4         27.22         19.08         6.44 o                         
  -2  11   4          5.86          5.20         4.21 o                         
  -1  11   4         20.19         20.32         6.44 o                         
   0  11   4         21.31         23.05         6.44 o                         
   1  11   4         27.34         33.45         7.19 o                         
   2  11   4          5.98          0.99         5.20 o                         
   3  11   4         11.71          5.95         5.70 o                         
   4  11   4         36.25         34.44         7.19 o                         
  -4 -11   5         15.12         19.78         3.38 o                         
  -3 -11   5         64.97         58.47         6.60 o                         
  -2 -11   5         26.97         30.78         2.88 o                         
  -1 -11   5         20.03         24.76         2.72 o                         
   0 -11   5          1.76          1.47         2.37 o                         
   1 -11   5         21.13         21.91         3.02 o                         
   2 -11   5          5.80          9.11         2.57 o                         
   3 -11   5         13.76         18.45         3.89 o                         
   4 -11   5         34.70         40.72         3.91 o                         
  -7 -10   5          5.16          6.28         2.89 o                         
  -6 -10   5         34.54         41.98         4.96 o                         
  -5 -10   5          8.49         12.60         2.33 o                         
  -4 -10   5          1.31          3.98         1.93 o                         
  -3 -10   5         17.45         18.23         2.58 o                         
  -2 -10   5        144.53        154.35         6.74 o                         
  -1 -10   5         49.11         46.33         3.09 o                         
   0 -10   5         18.19         20.48         2.22 o                         
   1 -10   5         20.98         20.96         2.94 o                         
   2 -10   5         16.20         12.88         2.38 o                         
   3 -10   5         12.80         13.86         2.74 o                         
   4 -10   5         15.68         21.47         2.91 o                         
   5 -10   5         60.17         56.28         4.24 o                         
   6 -10   5          4.74          6.17         2.89 o                         
   7 -10   5         53.32         57.38         7.56 o                         
  -9  -9   5          3.63          5.32         2.68 o                         
  -8  -9   5          6.26          3.83         2.32 o                         
  -7  -9   5          1.38         -0.41         2.02 o                         
  -6  -9   5          3.73         -0.47         1.90 o                         
  -5  -9   5         11.48         11.01         2.54 o                         
  -4  -9   5         51.79         51.16         3.54 o                         
  -3  -9   5         79.61         83.31         4.52 o                         
  -2  -9   5        242.33        241.29         9.62 o                         
  -1  -9   5         42.53         38.15         3.11 o                         
   0  -9   5        126.36        126.79         5.04 o                         
   1  -9   5         10.07         12.24         1.76 o                         
   2  -9   5         49.84         52.65         3.81 o                         
   3  -9   5         40.35         42.81         3.84 o                         
   4  -9   5         20.33         11.89         2.74 o                         
   5  -9   5         16.66         14.15         2.42 o                         
   6  -9   5          0.69          1.91         5.45 o                         
   7  -9   5         65.77         74.09         5.78 o                         
   8  -9   5         47.62         53.28         4.91 o                         
   9  -9   5         10.70          5.81         3.10 o                         
 -11  -8   5         18.65         21.44         2.90 o                         
 -10  -8   5         12.57         16.65         2.65 o                         
  -9  -8   5         21.79         24.78         2.58 o                         
  -8  -8   5         15.24         13.52         2.60 o                         
  -7  -8   5         40.70         38.73         4.46 o                         
  -6  -8   5         43.40         39.81         2.90 o                         
  -5  -8   5        119.33        130.12         5.50 o                         
  -4  -8   5          3.17          4.72         1.59 o                         
  -3  -8   5         72.90         71.35         3.97 o                         
  -2  -8   5        175.34        175.83         6.85 o                         
  -1  -8   5         65.05         63.76         4.51 o                         
   0  -8   5        337.23        339.74        11.86 o                         
   1  -8   5         54.33         50.02         2.80 o                         
   2  -8   5         45.51         44.97         2.67 o                         
   3  -8   5         13.56         16.48         2.14 o                         
   4  -8   5         26.79         27.17         2.67 o                         
   5  -8   5         64.25         65.39         4.10 o                         
   6  -8   5        130.40        134.78         6.20 o                         
   7  -8   5          9.62         14.13         2.71 o                         
   8  -8   5         55.52         63.59         5.26 o                         
   9  -8   5        101.33        111.32        10.66 o                         
  10  -8   5          0.21          0.12         2.28 o                         
 -12  -7   5         20.19         21.81         3.50 o                         
 -11  -7   5         44.78         43.25         3.53 o                         
 -10  -7   5         66.61         65.80         7.45 o                         
  -9  -7   5         15.69         17.73         2.42 o                         
  -8  -7   5         33.40         39.24         2.98 o                         
  -7  -7   5         19.70         18.25         2.88 o                         
  -6  -7   5         27.57         28.33         1.94 o                         
  -5  -7   5        128.29        128.66         4.66 o                         
  -4  -7   5        319.52        310.36         9.19 o                         
  -3  -7   5         23.12         24.08         1.74 o                         
  -2  -7   5        512.04        499.01        14.11 o                         
  -1  -7   5        266.80        260.88         7.97 o                         
   0  -7   5        292.06        293.84        10.24 o                         
   1  -7   5         51.75         51.96         3.09 o                         
   2  -7   5        286.42        276.51         8.56 o                         
   3  -7   5          5.80          8.23         1.17 o                         
   4  -7   5        196.79        177.75         6.05 o                         
   5  -7   5          4.84          5.41         1.30 o                         
   6  -7   5         50.52         56.53         3.04 o                         
   7  -7   5         88.18         91.26         4.72 o                         
   8  -7   5         53.80         55.24         3.67 o                         
   9  -7   5          9.89         15.38         2.27 o                         
  10  -7   5          9.01          7.82         2.18 o                         
  11  -7   5          0.47          1.56         1.95 o                         
 -13  -6   5         31.48         43.10         6.94 o                         
 -12  -6   5         40.39         43.14         4.71 o                         
 -11  -6   5         43.22         48.87         9.17 o                         
 -10  -6   5         57.98         62.43         3.86 o                         
  -9  -6   5          8.92         12.32         3.31 o                         
  -8  -6   5         39.38         35.31         2.83 o                         
  -7  -6   5        404.12        374.76        18.71 o                         
  -6  -6   5         74.61         75.44         4.26 o                         
  -5  -6   5         54.42         51.11         4.01 o                         
  -4  -6   5        242.34        238.42         7.20 o                         
  -3  -6   5        577.14        575.90        16.10 o                         
  -2  -6   5        280.85        262.59         7.80 o                         
  -1  -6   5        547.07        540.39        15.05 o                         
   0  -6   5        481.07        484.88        13.62 o                         
   1  -6   5        222.22        226.84         6.03 o                         
   2  -6   5         39.80         44.39         1.82 o                         
   3  -6   5         51.92         54.44         2.15 o                         
   4  -6   5        116.66        116.02         3.61 o                         
   5  -6   5        111.13        119.74         4.25 o                         
   6  -6   5         86.72         79.96         3.40 o                         
   7  -6   5          1.21          1.60         1.16 o                         
   8  -6   5        138.53        145.79         6.15 o                         
   9  -6   5        100.63        106.91         8.27 o                         
  10  -6   5         42.70         42.82         3.14 o                         
  11  -6   5         21.19         22.77         5.08 o                         
  12  -6   5          4.91          5.41         2.61 o                         
 -13  -5   5         48.29         62.18        13.38 o                         
 -12  -5   5          1.06          0.99         3.10 o                         
 -11  -5   5         55.50         67.78         8.18 o                         
 -10  -5   5        163.90        172.23         6.76 o                         
  -9  -5   5         27.42         29.89         2.47 o                         
  -8  -5   5         63.42         55.77         3.33 o                         
  -7  -5   5         38.39         41.45         2.65 o                         
  -6  -5   5         94.11         95.73         4.97 o                         
  -5  -5   5        290.95        287.72         8.26 o                         
  -4  -5   5        482.65        462.73        12.85 o                         
  -3  -5   5        339.63        337.24         9.53 o                         
  -2  -5   5        471.88        436.98        12.29 o                         
  -1  -5   5        419.61        422.22        11.89 o                         
   0  -5   5        179.36        200.16         5.29 o                         
   1  -5   5        114.21        115.90         3.58 o                         
   2  -5   5        301.92        320.52         8.10 o                         
   3  -5   5         16.92         17.47         1.03 o                         
   4  -5   5         73.59         71.82         2.66 o                         
   5  -5   5         64.19         75.09         3.58 o                         
   6  -5   5        175.49        186.80        11.65 o                         
   7  -5   5        103.36        104.54         4.79 o                         
   8  -5   5         10.96          9.33         2.14 o                         
   9  -5   5        135.72        147.59         6.01 o                         
  10  -5   5        175.56        165.07         6.56 o                         
  11  -5   5         12.72         18.09         2.68 o                         
  12  -5   5         16.16         16.50         3.03 o                         
  13  -5   5         36.33         41.88         6.69 o                         
 -14  -4   5        171.68        190.53        21.68 o                         
 -13  -4   5         50.96         64.96         5.00 o                         
 -12  -4   5          8.37          5.25         4.96 o                         
 -11  -4   5         95.95         94.34         8.18 o                         
 -10  -4   5        394.32        362.65        12.20 o                         
  -9  -4   5        119.99        109.72         4.76 o                         
  -8  -4   5         94.13         82.51         3.85 o                         
  -7  -4   5         68.90         59.96         3.08 o                         
  -6  -4   5         37.15         46.39         2.59 o                         
  -5  -4   5         34.57         35.09         2.18 o                         
  -4  -4   5        614.63        628.67        16.85 o                         
  -3  -4   5        265.89        279.52         7.89 o                         
  -2  -4   5        110.41        123.13         3.89 o                         
  -1  -4   5        773.59        834.01        22.33 o                         
   0  -4   5        708.05        785.69        18.73 o                         
   1  -4   5        136.79        143.71         3.86 o                         
   2  -4   5        303.46        330.33         8.24 o                         
   3  -4   5         35.61         36.02         1.36 o                         
   4  -4   5        308.27        276.71         7.08 o                         
   5  -4   5         52.68         57.18         2.50 o                         
   6  -4   5        611.29        624.59        17.07 o                         
   7  -4   5          5.69          5.70         1.14 o                         
   8  -4   5        127.34        120.82         4.98 o                         
   9  -4   5         17.17         23.22         2.15 o                         
  10  -4   5        176.56        197.45         8.25 o                         
  11  -4   5         18.35         16.63         2.74 o                         
  12  -4   5         33.39         33.12         3.57 o                         
  13  -4   5         32.25         38.16         6.44 o                         
 -14  -3   5         16.78         18.37         3.21 o                         
 -13  -3   5         48.69         57.22         4.58 o                         
 -12  -3   5         28.82         33.75         3.27 o                         
 -11  -3   5         27.47         23.66         4.09 o                         
 -10  -3   5        141.89        149.93         7.19 o                         
  -9  -3   5         10.15          8.21         1.47 o                         
  -8  -3   5        153.26        150.79         5.62 o                         
  -7  -3   5          5.32          4.36         1.61 o                         
  -6  -3   5        122.14        119.51         4.56 o                         
  -5  -3   5         83.12         83.23         4.14 o                         
  -4  -3   5       1015.02       1090.02        33.62 o                         
  -3  -3   5       1518.54       1557.44        47.83 o                         
  -2  -3   5       1081.86       1110.86        29.58 o                         
  -1  -3   5       1128.90       1238.83        32.77 o                         
   0  -3   5        643.41        732.21        17.51 o                         
   1  -3   5         34.20         39.86         1.46 o                         
   2  -3   5        440.44        476.61        11.48 o                         
   3  -3   5          3.47          3.07         0.32 o                         
   4  -3   5        506.38        527.97        20.75 o                         
   5  -3   5        108.31        120.88         3.99 o                         
   6  -3   5        161.29        159.66         4.95 o                         
   7  -3   5        184.10        188.10         5.69 o                         
   8  -3   5          6.08          5.72         1.06 o                         
   9  -3   5        157.53        146.34         5.68 o                         
  10  -3   5        199.42        185.59         9.40 o                         
  11  -3   5          0.47          3.40         2.97 o                         
  12  -3   5          4.91          2.73         3.47 o                         
  13  -3   5          8.17          3.47         4.96 o                         
  14  -3   5         36.65         27.75         5.95 o                         
 -14  -2   5         87.17         99.88         9.29 o                         
 -13  -2   5         50.85         61.04         4.64 o                         
 -12  -2   5         26.99         27.07         3.10 o                         
 -11  -2   5         25.15         23.82         2.79 o                         
 -10  -2   5        459.81        434.02        17.58 o                         
  -9  -2   5        614.88        571.01        18.35 o                         
  -8  -2   5        235.85        238.03         8.28 o                         
  -7  -2   5        152.91        152.19         5.62 o                         
  -6  -2   5        401.18        409.26        13.40 o                         
  -5  -2   5        254.06        247.60         8.39 o                         
  -4  -2   5        876.09        990.49        30.71 o                         
  -3  -2   5        375.15        431.14        13.64 o                         
  -2  -2   5        354.30        413.98        12.97 o                         
  -1  -2   5        945.91       1019.20        38.55 o                         
   0  -2   5        151.17        185.27         5.23 o                         
   1  -2   5        312.27        343.01         9.29 o                         
   2  -2   5        241.73        234.63         9.48 o                         
   3  -2   5        998.79        997.53        36.09 o                         
   4  -2   5        143.85        130.74         4.62 o                         
   5  -2   5        197.17        206.32         7.15 o                         
   6  -2   5        179.64        202.31         7.15 o                         
   7  -2   5        151.81        151.70         7.19 o                         
   8  -2   5        129.43        125.55         6.00 o                         
   9  -2   5        122.03        135.64         6.66 o                         
  10  -2   5         98.54         90.51         5.12 o                         
  11  -2   5         64.96         52.04         6.44 o                         
  12  -2   5         21.58         27.26         5.20 o                         
  13  -2   5         23.05         32.21         6.20 o                         
  14  -2   5          3.61          1.98         3.96 o                         
 -15  -1   5         93.00        109.92         7.68 o                         
 -14  -1   5          1.07          1.96         3.84 o                         
 -13  -1   5         18.50         22.31         2.97 o                         
 -12  -1   5         31.27         34.68         3.25 o                         
 -11  -1   5          2.84          2.87         1.53 o                         
 -10  -1   5         96.49         85.23         5.00 o                         
  -9  -1   5        106.66         91.18         3.86 o                         
  -8  -1   5         27.51         29.48         2.63 o                         
  -7  -1   5        225.40        218.63         7.62 o                         
  -6  -1   5        233.65        230.24         7.72 o                         
  -5  -1   5         16.77         17.34         1.30 o                         
  -4  -1   5       1766.04       1922.93        72.02 o                         
  -3  -1   5        524.84        609.07        23.13 o                         
  -2  -1   5         69.72         83.32         3.67 o                         
  -1  -1   5        258.90        269.69        10.33 o                         
   0  -1   5        722.88        813.30        27.33 o                         
   1  -1   5        215.81        227.22         8.82 o                         
   2  -1   5        745.41        733.24        28.12 o                         
   3  -1   5        741.41        797.19        40.64 o                         
   4  -1   5       1586.23       1614.27        80.29 o                         
   5  -1   5       1198.54       1111.52        43.54 o                         
   6  -1   5         82.64         86.51         4.40 o                         
   7  -1   5         43.52         41.22         2.61 o                         
   8  -1   5         22.92         22.09         2.10 o                         
   9  -1   5        177.28        160.03         7.26 o                         
  10  -1   5         59.87         67.32         4.16 o                         
  11  -1   5          7.93          1.73         2.97 o                         
  12  -1   5          3.91          4.71         3.47 o                         
  13  -1   5         16.13         31.72         5.95 o                         
  14  -1   5          0.10         -2.97         2.97 o                         
 -15   0   5          1.90          3.32         2.43 o                         
 -14   0   5         19.02         21.66         3.02 o                         
 -13   0   5         55.65         68.48         4.70 o                         
 -12   0   5          3.32          6.39         4.09 o                         
 -11   0   5          7.82          8.92         2.06 o                         
 -10   0   5        514.18        458.91        27.88 o                         
  -9   0   5        434.00        423.27        17.07 o                         
  -8   0   5        516.14        510.05        16.30 o                         
  -7   0   5         14.32         14.37         1.34 o                         
  -6   0   5         28.74         42.22         2.79 o                         
  -5   0   5        138.24        147.37         9.04 o                         
  -4   0   5       2519.67       2642.64        98.65 o                         
  -3   0   5        269.27        307.24        12.09 o                         
  -2   0   5         12.82         15.87         1.98 o                         
  -1   0   5         79.71         95.85         5.58 o                         
   0   0   5        323.80        351.04        11.11 o                         
   1   0   5        151.66        130.24         4.48 o                         
   2   0   5        319.39        311.84        14.00 o                         
   3   0   5        155.07        134.37         6.32 o                         
   4   0   5        248.30        253.53        13.63 o                         
   5   0   5        155.22        171.36         8.18 o                         
   6   0   5         14.01         22.73         1.53 o                         
   7   0   5        331.79        304.86        12.23 o                         
   8   0   5        155.56        150.20         6.66 o                         
   9   0   5        277.40        319.37        13.16 o                         
  10   0   5        198.79        173.22        12.39 o                         
  11   0   5          0.01         -2.23         2.23 o                         
  12   0   5         11.04         11.65         4.21 o                         
  13   0   5         66.00         77.07         8.43 o                         
  14   0   5          0.87         -2.97         3.47 o                         
 -15   1   5         92.95        119.57         7.14 o                         
 -14   1   5          1.06          2.17         2.10 o                         
 -13   1   5         18.43         18.42         2.61 o                         
 -12   1   5         31.25         35.67         3.39 o                         
 -11   1   5          2.85          3.81         1.60 o                         
 -10   1   5         96.44         90.89         5.11 o                         
  -9   1   5        106.45         90.26         9.17 o                         
  -8   1   5         27.38         24.98         1.72 o                         
  -7   1   5        225.30        232.18         9.54 o                         
  -6   1   5        233.62        224.90         9.54 o                         
  -5   1   5         16.81         18.09         1.73 o                         
  -4   1   5       1765.07       1924.56        76.20 o                         
  -3   1   5        525.29        601.56        23.13 o                         
  -2   1   5         69.99         78.94         3.76 o                         
  -1   1   5        259.33        259.66        10.51 o                         
   0   1   5        723.50        805.73        25.04 o                         
   1   1   5        215.47        219.01         8.17 o                         
   2   1   5        745.07        751.08        22.93 o                         
   3   1   5        741.25        729.36        28.47 o                         
   4   1   5       1586.17       1555.25        59.40 o                         
   5   1   5       1198.27       1182.47        59.51 o                         
   6   1   5         82.63         93.24         4.11 o                         
   7   1   5         43.53         45.30         2.36 o                         
   8   1   5         23.00         23.11         3.72 o                         
   9   1   5        177.26        163.55        11.15 o                         
  10   1   5         59.89         64.92         6.94 o                         
  11   1   5          7.93          0.50         2.73 o                         
  12   1   5          3.91          8.43         3.72 o                         
  13   1   5         16.11         23.05         5.45 o                         
  14   1   5          0.11          3.96         3.96 o                         
 -14   2   5         87.04         90.44         6.24 o                         
 -13   2   5         50.84         51.62        11.28 o                         
 -12   2   5         27.09         29.87         3.33 o                         
 -11   2   5         25.07         22.63         2.61 o                         
 -10   2   5        460.42        425.08        28.13 o                         
  -9   2   5        615.38        567.95        30.98 o                         
  -8   2   5        235.83        238.76        12.27 o                         
  -7   2   5        152.65        151.82         7.00 o                         
  -6   2   5        401.68        417.55        16.38 o                         
  -5   2   5        253.85        259.17        10.34 o                         
  -4   2   5        875.96        994.53        37.67 o                         
  -3   2   5        375.39        431.40        16.91 o                         
  -2   2   5        354.17        407.62        16.03 o                         
  -1   2   5        945.27       1034.83        64.68 o                         
   0   2   5        151.47        180.94         7.62 o                         
   1   2   5        312.58        334.42        10.92 o                         
   2   2   5        242.05        218.28        11.62 o                         
   3   2   5        999.20        906.28        36.10 o                         
   4   2   5        144.01        121.52         5.69 o                         
   5   2   5        197.32        197.42         8.59 o                         
   6   2   5        179.65        182.14        11.89 o                         
   7   2   5        151.71        128.86         9.66 o                         
   8   2   5        129.43        118.95         8.92 o                         
   9   2   5        122.01        141.00        10.16 o                         
  10   2   5         98.57         83.76         8.18 o                         
  11   2   5         65.02         67.40         6.94 o                         
  12   2   5         21.56         18.59         4.46 o                         
  13   2   5         23.04         15.12         4.46 o                         
  14   2   5          3.61         -1.73         4.46 o                         
 -14   3   5         16.76         16.38         3.21 o                         
 -13   3   5         48.83         53.67        12.89 o                         
 -12   3   5         28.72         21.32         3.10 o                         
 -11   3   5         27.46         22.71         2.68 o                         
 -10   3   5        141.82        127.72         9.54 o                         
  -9   3   5         10.07          7.99         1.73 o                         
  -8   3   5        153.33        135.83         6.83 o                         
  -7   3   5          5.38          4.00         1.73 o                         
  -6   3   5        122.26        112.53         5.61 o                         
  -5   3   5         83.29         72.07         3.94 o                         
  -4   3   5       1014.00       1075.82        41.18 o                         
  -3   3   5       1519.19       1556.58        58.61 o                         
  -2   3   5       1082.12       1108.63        41.96 o                         
  -1   3   5       1128.26       1218.89        46.52 o                         
   0   3   5        643.85        721.99        27.94 o                         
   1   3   5         34.14         36.31         2.25 o                         
   2   3   5        440.11        455.51        18.40 o                         
   3   3   5          3.44          4.27         1.13 o                         
   4   3   5        506.66        504.49        20.32 o                         
   5   3   5        108.53        122.68         5.77 o                         
   6   3   5        161.18        150.42         9.91 o                         
   7   3   5        184.15        175.20        11.65 o                         
   8   3   5          6.07          6.94         2.23 o                         
   9   3   5        157.53        134.06        10.41 o                         
  10   3   5        199.56        170.24        12.64 o                         
  11   3   5          0.47          1.73         3.22 o                         
  12   3   5          4.92         -1.24         3.47 o                         
  13   3   5          8.15          3.47         4.21 o                         
  14   3   5         36.60         36.92         6.20 o                         
 -14   4   5        171.57        167.76        14.50 o                         
 -13   4   5         50.98         59.27         5.58 o                         
 -12   4   5          8.36          3.24         5.82 o                         
 -11   4   5         95.96         93.11         5.85 o                         
 -10   4   5        394.36        340.12        34.07 o                         
  -9   4   5        119.97        108.75         6.07 o                         
  -8   4   5         94.06         80.81         6.44 o                         
  -7   4   5         68.80         57.52         3.68 o                         
  -6   4   5         37.14         44.90         3.14 o                         
  -5   4   5         34.59         35.08         3.35 o                         
  -4   4   5        615.11        592.46        23.91 o                         
  -3   4   5        265.63        265.79        11.20 o                         
  -2   4   5        110.23        119.13         5.57 o                         
  -1   4   5        773.29        814.56        31.71 o                         
   0   4   5        707.90        761.13        29.87 o                         
   1   4   5        136.90        137.40         6.35 o                         
   2   4   5        303.83        331.12        13.30 o                         
   3   4   5         35.78         39.81         2.66 o                         
   4   4   5        308.34        277.70        11.37 o                         
   5   4   5         52.76         55.18         3.45 o                         
   6   4   5        611.13        604.83        42.13 o                         
   7   4   5          5.74          3.22         1.73 o                         
   8   4   5        127.20        107.30         8.43 o                         
   9   4   5         17.16         24.04         3.72 o                         
  10   4   5        176.68        179.66        12.89 o                         
  11   4   5         18.42         14.37         3.72 o                         
  12   4   5         33.39         35.93         5.70 o                         
  13   4   5         32.30         32.46         5.95 o                         
 -13   5   5         48.22         43.86         5.95 o                         
 -12   5   5          1.05         -1.49         2.23 o                         
 -11   5   5         55.51         43.61         5.95 o                         
 -10   5   5        163.93        145.64         7.88 o                         
  -9   5   5         27.36         23.65         2.71 o                         
  -8   5   5         63.49         51.10         3.67 o                         
  -7   5   5         38.33         40.83         3.21 o                         
  -6   5   5         94.19         87.44         6.07 o                         
  -5   5   5        291.23        262.39        11.55 o                         
  -4   5   5        482.52        453.63        18.30 o                         
  -3   5   5        339.56        325.13        13.56 o                         
  -2   5   5        471.40        442.63        17.50 o                         
  -1   5   5        419.25        432.68        16.97 o                         
   0   5   5        179.80        197.21        13.13 o                         
   1   5   5        114.22        122.21         5.64 o                         
   2   5   5        301.97        309.51        19.33 o                         
   3   5   5         16.94         19.16         2.02 o                         
   4   5   5         73.53         67.31         8.05 o                         
   5   5   5         64.35         66.59         4.16 o                         
   6   5   5        175.39        174.12        13.01 o                         
   7   5   5        103.34         91.44         6.94 o                         
   8   5   5         10.98          9.17         2.48 o                         
   9   5   5        135.50        127.87         9.66 o                         
  10   5   5        175.72        144.72        10.90 o                         
  11   5   5         12.74         15.36         3.47 o                         
 -13   6   5         31.48         32.96         5.95 o                         
 -12   6   5         40.41         36.43         5.70 o                         
 -11   6   5         43.13         33.70         5.70 o                         
 -10   6   5         58.17         53.28         6.44 o                         
  -9   6   5          8.90         11.15         3.72 o                         
  -8   6   5         39.35         35.19         4.96 o                         
  -7   6   5        403.97        324.87        21.56 o                         
  -6   6   5         74.88         70.62         7.19 o                         
  -5   6   5         54.54         43.37         5.45 o                         
  -4   6   5        242.14        229.71        15.36 o                         
  -3   6   5        577.21        585.35        33.08 o                         
  -2   6   5        280.62        259.10        15.36 o                         
  -1   6   5        546.83        536.48        21.34 o                         
   0   6   5        481.29        490.60        19.41 o                         
   1   6   5        222.36        227.47        11.65 o                         
   2   6   5         39.83         48.57         5.70 o                         
   3   6   5         51.94         49.31         5.95 o                         
   4   6   5        116.58        112.13         5.71 o                         
   5   6   5        111.15        109.90         5.83 o                         
   6   6   5         86.61         81.28         7.93 o                         
 -12   7   5         20.17         14.37         4.96 o                         
 -11   7   5         44.73         47.58         6.44 o                         
 -10   7   5         66.53         54.02         6.94 o                         
  -9   7   5         15.78         10.66         3.47 o                         
  -8   7   5         33.31         25.03         4.96 o                         
  -7   7   5         19.79         20.32         4.46 o                         
  -6   7   5         27.55         25.28         4.46 o                         
  -5   7   5        128.41        114.98        10.16 o                         
  -4   7   5        319.08        284.97        19.08 o                         
  -3   7   5         23.25         22.05         4.21 o                         
  -2   7   5        512.32        491.15        29.49 o                         
  -1   7   5        266.79        275.06        17.35 o                         
   0   7   5        292.35        299.10        19.33 o                         
   1   7   5         51.65         56.00         6.69 o                         
   2   7   5        286.21        292.41        18.34 o                         
   3   7   5          5.82          5.45         3.96 o                         
   4   7   5        196.75        196.51        13.38 o                         
   5   7   5          4.85         10.16         3.72 o                         
   6   7   5         50.48         71.86         7.93 o                         
 -11   8   5         18.70         15.36         4.71 o                         
 -10   8   5         12.60         15.12         4.21 o                         
  -9   8   5         21.78         19.58         4.96 o                         
  -8   8   5         15.23         16.60         4.21 o                         
  -7   8   5         40.64         36.67         5.70 o                         
  -6   8   5         43.48         36.43         5.70 o                         
  -5   8   5        119.37         89.46        10.16 o                         
  -4   8   5          3.19          4.71         3.22 o                         
  -3   8   5         72.79         67.90         7.93 o                         
  -2   8   5        175.20        162.56        12.89 o                         
  -1   8   5         64.96         62.45         7.43 o                         
   0   8   5        337.30        334.29        21.81 o                         
   1   8   5         54.19         54.02         6.94 o                         
   2   8   5         45.38         50.06         6.94 o                         
   3   8   5         13.48         15.12         4.46 o                         
   4   8   5         26.78         32.46         5.70 o                         
   5   8   5         64.29         79.30         8.92 o                         
   6   8   5        130.37        149.67        12.14 o                         
  -9   9   5          3.62          6.69         3.96 o                         
  -8   9   5          6.25          7.43         4.46 o                         
  -7   9   5          1.38          0.50         3.72 o                         
  -6   9   5          3.73         -1.24         3.96 o                         
  -5   9   5         11.52          9.91         3.96 o                         
  -4   9   5         51.69         45.60         6.69 o                         
  -3   9   5         79.63         74.59         8.67 o                         
  -2   9   5        242.27        237.40        17.10 o                         
  -1   9   5         42.68         43.86         6.94 o                         
   0   9   5        126.36        118.95        11.15 o                         
   1   9   5         10.04         14.12         5.20 o                         
   2   9   5         49.87         54.76         7.68 o                         
   3   9   5         40.26         47.83         6.94 o                         
   4   9   5         20.24         16.60         4.96 o                         
   5   9   5         16.68         21.31         5.45 o                         
   6   9   5          0.69         -0.99         3.47 o                         
  -7  10   5          5.15          5.45         4.21 o                         
  -6  10   5         34.41         36.18         6.94 o                         
  -5  10   5          8.53          8.92         4.96 o                         
  -4  10   5          1.30          3.72         3.96 o                         
  -3  10   5         17.49         16.36         5.70 o                         
  -2  10   5        144.49        117.95        12.14 o                         
  -1  10   5         49.00         42.87         6.94 o                         
   0  10   5         18.14         14.62         4.96 o                         
   1  10   5         20.93         16.60         5.95 o                         
   2  10   5         16.15         10.90         4.96 o                         
   3  10   5         12.80         27.75         6.20 o                         
   4  10   5         15.67         11.89         5.20 o                         
   5  10   5         60.18         55.51         8.92 o                         
  -4  11   5         15.07         11.89         5.95 o                         
  -3  11   5         64.94         50.06         7.93 o                         
  -2  11   5         26.97         18.59         5.70 o                         
  -1  11   5         20.01         20.82         5.95 o                         
   0  11   5          1.76         -3.72         3.96 o                         
   1  11   5         21.10         22.30         6.69 o                         
   2  11   5          5.82          7.93         4.96 o                         
   3  11   5         13.77          7.93         5.20 o                         
   4  11   5         34.72         44.11         8.18 o                         
  -3 -11   6          4.59          4.72         2.26 o                         
  -2 -11   6        117.65        130.72         9.94 o                         
  -1 -11   6        121.97        136.49         6.96 o                         
   0 -11   6          7.54          7.55         2.51 o                         
   1 -11   6          6.10          7.95         2.38 o                         
   2 -11   6          8.85          6.67         2.38 o                         
   3 -11   6         15.57         10.56         2.48 o                         
  -7 -10   6         22.96         18.56         4.34 o                         
  -6 -10   6         24.58         21.36         3.63 o                         
  -5 -10   6          5.84          5.67         1.91 o                         
  -4 -10   6          4.76          0.56         1.85 o                         
  -3 -10   6         46.49         54.62         3.81 o                         
  -2 -10   6          9.98          8.45         2.09 o                         
  -1 -10   6         14.71         14.90         2.19 o                         
   0 -10   6          3.25          3.76         2.06 o                         
   1 -10   6          5.96          7.69         2.86 o                         
   2 -10   6         36.39         37.69         3.50 o                         
   3 -10   6         24.31         20.87         2.85 o                         
   4 -10   6         26.57         30.04         3.37 o                         
   5 -10   6         55.21         53.50         4.29 o                         
   6 -10   6          7.00         13.21         3.96 o                         
  -9  -9   6          0.55         -0.74         6.94 o                         
  -8  -9   6          6.64          4.72         2.71 o                         
  -7  -9   6         12.44         17.53         3.10 o                         
  -6  -9   6         15.14         22.68         3.14 o                         
  -5  -9   6          6.26          6.27         1.96 o                         
  -4  -9   6        123.78        127.99         5.74 o                         
  -3  -9   6         15.20         23.55         2.48 o                         
  -2  -9   6        179.03        195.03        11.92 o                         
  -1  -9   6        213.46        215.14         9.04 o                         
   0  -9   6          5.89         12.86         2.03 o                         
   1  -9   6         35.43         28.75         2.95 o                         
   2  -9   6         57.52         54.20         4.48 o                         
   3  -9   6         14.20         17.54         2.52 o                         
   4  -9   6          7.79          7.12         2.14 o                         
   5  -9   6         10.44          6.94         2.04 o                         
   6  -9   6         21.28         25.14         7.68 o                         
   7  -9   6          9.47         10.41         2.96 o                         
   8  -9   6         83.36         91.34         6.66 o                         
 -10  -8   6          8.28         16.16         2.41 o                         
  -9  -8   6         27.77         29.54         2.93 o                         
  -8  -8   6         20.95         22.28         2.70 o                         
  -7  -8   6          7.75          8.01         2.25 o                         
  -6  -8   6         25.24         25.39         2.36 o                         
  -5  -8   6         13.80         11.36         1.99 o                         
  -4  -8   6         59.38         62.70         3.67 o                         
  -3  -8   6        177.01        180.32         7.63 o                         
  -2  -8   6          6.96          5.47         1.59 o                         
  -1  -8   6         70.47         70.14         3.92 o                         
   0  -8   6         97.46        103.99         4.87 o                         
   1  -8   6          7.70          4.63         1.53 o                         
   2  -8   6          2.26          2.27         2.03 o                         
   3  -8   6        309.60        301.92        17.31 o                         
   4  -8   6         50.57         47.68         3.47 o                         
   5  -8   6        161.11        164.34         7.19 o                         
   6  -8   6         45.21         46.98         3.52 o                         
   7  -8   6         34.39         40.83         4.21 o                         
   8  -8   6         62.81         64.54         5.34 o                         
   9  -8   6          3.03          0.78         2.73 o                         
  10  -8   6          1.81          3.09         2.68 o                         
 -11  -7   6          1.08          1.34         2.18 o                         
 -10  -7   6        103.34        119.12         5.88 o                         
  -9  -7   6          2.93          2.08         1.64 o                         
  -8  -7   6         26.41         25.52         2.51 o                         
  -7  -7   6         99.91         97.36         6.31 o                         
  -6  -7   6         40.19         35.16         2.21 o                         
  -5  -7   6        138.08        136.14         9.41 o                         
  -4  -7   6        109.53        108.95         6.12 o                         
  -3  -7   6         40.89         43.79         2.37 o                         
  -2  -7   6        452.19        451.66        12.87 o                         
  -1  -7   6        104.23        100.53         3.79 o                         
   0  -7   6        288.16        293.87         8.88 o                         
   1  -7   6         88.93         89.53         4.15 o                         
   2  -7   6          8.21         15.06         1.77 o                         
   3  -7   6         95.68         93.55         3.86 o                         
   4  -7   6          0.43          1.56         1.20 o                         
   5  -7   6         11.68         10.72         1.63 o                         
   6  -7   6         57.59         60.12         3.15 o                         
   7  -7   6         92.17         96.24         7.28 o                         
   8  -7   6         29.25         37.34         4.13 o                         
   9  -7   6          3.16          5.82         2.19 o                         
  10  -7   6          4.09          1.92         1.94 o                         
  11  -7   6         24.97         24.83         3.07 o                         
 -12  -6   6         11.63         12.46         2.84 o                         
 -11  -6   6        180.70        199.84         9.49 o                         
 -10  -6   6        129.84        123.43         5.71 o                         
  -9  -6   6         48.15         50.79         3.41 o                         
  -8  -6   6         76.43         75.50         4.02 o                         
  -7  -6   6        145.63        139.06         5.80 o                         
  -6  -6   6         44.52         49.63         3.36 o                         
  -5  -6   6        213.14        216.07         8.19 o                         
  -4  -6   6        418.88        443.24        14.38 o                         
  -3  -6   6        309.88        321.73         9.31 o                         
  -2  -6   6        259.60        235.64         7.18 o                         
  -1  -6   6         94.59         90.40         3.36 o                         
   0  -6   6        249.14        234.40         7.20 o                         
   1  -6   6        409.10        386.67         9.94 o                         
   2  -6   6          4.38          5.67         0.82 o                         
   3  -6   6        414.41        450.02        11.39 o                         
   4  -6   6        114.83        107.17         3.55 o                         
   5  -6   6         76.67         72.28         2.82 o                         
   6  -6   6        183.48        188.74         6.36 o                         
   7  -6   6         31.27         28.44         2.17 o                         
   8  -6   6         23.32         24.24         2.47 o                         
   9  -6   6         42.31         47.46         3.38 o                         
  10  -6   6         19.15         16.73         2.37 o                         
  11  -6   6          2.59          3.58         2.43 o                         
  12  -6   6          8.58         15.15         3.25 o                         
 -13  -5   6         39.96         49.30         4.47 o                         
 -12  -5   6         42.74         53.50         4.52 o                         
 -11  -5   6          8.48          7.70         2.36 o                         
 -10  -5   6        155.29        143.76         7.72 o                         
  -9  -5   6        110.58        112.64         5.04 o                         
  -8  -5   6         71.91         66.09         3.57 o                         
  -7  -5   6        145.35        131.39         5.91 o                         
  -6  -5   6         63.22         61.68         4.09 o                         
  -5  -5   6        156.68        144.98         5.40 o                         
  -4  -5   6        246.20        247.74         7.30 o                         
  -3  -5   6        134.39        138.48         4.57 o                         
  -2  -5   6        966.88        973.13        26.45 o                         
  -1  -5   6         63.48         67.88         2.65 o                         
   0  -5   6        240.01        259.61         6.77 o                         
   1  -5   6         95.85        102.12         3.13 o                         
   2  -5   6         55.47         54.64         2.02 o                         
   3  -5   6        224.51        228.36         5.52 o                         
   4  -5   6         42.64         43.39         2.53 o                         
   5  -5   6         71.64         66.49         2.59 o                         
   6  -5   6         58.76         57.67         2.77 o                         
   7  -5   6         51.64         51.31         2.93 o                         
   8  -5   6          8.33          9.78         1.75 o                         
   9  -5   6         25.01         23.56         2.40 o                         
  10  -5   6        104.07        108.31         5.07 o                         
  11  -5   6         11.13         15.99         2.79 o                         
  12  -5   6         20.15         22.30         5.20 o                         
  13  -5   6         50.51         79.79         9.17 o                         
 -14  -4   6         19.95         29.39         4.71 o                         
 -13  -4   6         24.58         27.10         3.57 o                         
 -12  -4   6         25.37         34.44         3.57 o                         
 -11  -4   6         30.18         39.48         7.68 o                         
 -10  -4   6        131.20        133.44         5.93 o                         
  -9  -4   6        139.20        127.81         5.37 o                         
  -8  -4   6         12.76         16.18         1.78 o                         
  -7  -4   6        137.63        130.94         5.14 o                         
  -6  -4   6         63.25         62.40         4.14 o                         
  -5  -4   6         19.56         23.32         1.82 o                         
  -4  -4   6         97.64        108.63         4.31 o                         
  -3  -4   6        684.34        690.52        18.61 o                         
  -2  -4   6         42.10         39.00         1.80 o                         
  -1  -4   6         17.92         18.93         1.18 o                         
   0  -4   6        812.71        874.34        20.74 o                         
   1  -4   6         73.85         88.25         2.64 o                         
   2  -4   6        139.03        127.49         3.59 o                         
   3  -4   6        483.84        480.58        11.83 o                         
   4  -4   6        113.07        120.52         3.57 o                         
   5  -4   6         87.89         83.66         3.15 o                         
   6  -4   6        143.42        142.20         6.33 o                         
   7  -4   6         10.14         12.60         1.35 o                         
   8  -4   6        124.00        128.79         7.38 o                         
   9  -4   6         80.82         89.04         4.21 o                         
  10  -4   6        142.36        164.03         6.47 o                         
  11  -4   6          3.36          6.89         2.06 o                         
  12  -4   6          7.12          5.20         3.96 o                         
  13  -4   6         68.09         61.95         8.43 o                         
 -14  -3   6         78.67         81.89         5.77 o                         
 -13  -3   6         81.45         92.57         5.89 o                         
 -12  -3   6         15.23         21.28         2.92 o                         
 -11  -3   6         18.10         14.79         3.47 o                         
 -10  -3   6         88.98         79.29         4.96 o                         
  -9  -3   6        171.36        158.96         6.18 o                         
  -8  -3   6        367.54        360.95        12.05 o                         
  -7  -3   6        194.00        189.97         7.14 o                         
  -6  -3   6        307.21        320.72        10.53 o                         
  -5  -3   6         89.24         96.25         3.89 o                         
  -4  -3   6        105.52        102.03         3.99 o                         
  -3  -3   6        741.24        767.49        23.94 o                         
  -2  -3   6       1052.66       1150.45        35.72 o                         
  -1  -3   6        909.32       1086.35        28.37 o                         
   0  -3   6       1180.21       1319.09        31.38 o                         
   1  -3   6        461.99        489.96        11.74 o                         
   2  -3   6        152.64        162.19         5.69 o                         
   3  -3   6       1286.52       1488.83        45.26 o                         
   4  -3   6         94.12         86.02         3.90 o                         
   5  -3   6        110.86        105.64         4.22 o                         
   6  -3   6         58.77        103.62         3.58 o                         
   7  -3   6        209.94        221.13         6.58 o                         
   8  -3   6         83.02         96.44         3.51 o                         
   9  -3   6        109.46         95.35         5.35 o                         
  10  -3   6        159.18        161.23         7.97 o                         
  11  -3   6         28.63         33.45         5.45 o                         
  12  -3   6         27.21         38.41         5.95 o                         
  13  -3   6          9.60          9.17         5.20 o                         
  14  -3   6         40.85         36.43         6.69 o                         
 -14  -2   6         31.70         40.70         4.21 o                         
 -13  -2   6         24.52         25.89         3.39 o                         
 -12  -2   6         99.54        110.71         6.19 o                         
 -11  -2   6          1.34          1.92         2.35 o                         
 -10  -2   6        200.25        180.62         8.46 o                         
  -9  -2   6        141.75        120.56         4.92 o                         
  -8  -2   6        119.04        119.62         4.87 o                         
  -7  -2   6        186.64        172.80         6.37 o                         
  -6  -2   6         98.53         98.78         3.99 o                         
  -5  -2   6         73.70         71.35         3.12 o                         
  -4  -2   6         13.97         18.64         1.35 o                         
  -3  -2   6        371.57        387.11        12.30 o                         
  -2  -2   6        339.15        388.12        15.15 o                         
  -1  -2   6         22.05         29.63         1.78 o                         
   0  -2   6       1299.11       1479.71        44.49 o                         
   1  -2   6        467.43        523.95        15.97 o                         
   2  -2   6         88.43        109.03         5.43 o                         
   3  -2   6         64.93         67.15         5.20 o                         
   4  -2   6          3.88          2.09         1.61 o                         
   5  -2   6        454.84        431.36        17.59 o                         
   6  -2   6         67.50         59.69         3.63 o                         
   7  -2   6         40.60         37.15         5.33 o                         
   8  -2   6        168.06        163.86         7.55 o                         
   9  -2   6         29.07         33.65         2.70 o                         
  10  -2   6         76.31         79.55         8.18 o                         
  11  -2   6         53.76         63.69         6.94 o                         
  12  -2   6         53.91         59.23         7.43 o                         
  13  -2   6          3.96         -1.49         3.47 o                         
  14  -2   6         46.31         40.89         7.43 o                         
 -14  -1   6         18.26         22.83         3.07 o                         
 -13  -1   6          9.81          6.64         2.73 o                         
 -12  -1   6         30.52         29.27         2.97 o                         
 -11  -1   6         43.61         44.39         4.96 o                         
 -10  -1   6        347.99        291.26        12.68 o                         
  -9  -1   6        362.58        333.10        10.99 o                         
  -8  -1   6        383.27        370.19        12.01 o                         
  -7  -1   6        146.92        146.05         5.41 o                         
  -6  -1   6         45.37         53.53         3.44 o                         
  -5  -1   6        106.88        117.50         5.22 o                         
  -4  -1   6         33.87         27.14         1.96 o                         
  -3  -1   6        380.52        416.33        16.12 o                         
  -2  -1   6       1281.33       1419.94        53.09 o                         
  -1  -1   6       1160.51       1300.12        53.77 o                         
   0  -1   6        956.09       1085.72        32.90 o                         
   1  -1   6        582.92        634.67        19.50 o                         
   2  -1   6        161.50        153.96         5.22 o                         
   3  -1   6        516.33        479.60        31.47 o                         
   4  -1   6        672.52        682.84        34.07 o                         
   5  -1   6        627.51        544.08        21.37 o                         
   6  -1   6         46.79         50.44         3.84 o                         
   7  -1   6        105.55         92.53         5.45 o                         
   8  -1   6         15.09         13.38         1.86 o                         
   9  -1   6         89.33         73.38         5.82 o                         
  10  -1   6         29.52         45.10         5.70 o                         
  11  -1   6          1.38          3.22         3.72 o                         
  12  -1   6         21.82         28.00         5.20 o                         
  13  -1   6          9.42         14.37         5.20 o                         
  14  -1   6          6.50          0.25         3.96 o                         
 -14   0   6         41.12         42.45         4.08 o                         
 -13   0   6         31.75         33.45         3.57 o                         
 -12   0   6          0.94          1.47         2.11 o                         
 -11   0   6         15.16         11.65         2.02 o                         
 -10   0   6        153.23        125.14         6.42 o                         
  -9   0   6        107.18        106.92         5.53 o                         
  -8   0   6          0.81          2.20         0.99 o                         
  -7   0   6         22.46         25.24         1.86 o                         
  -6   0   6        348.48        350.89        14.10 o                         
  -5   0   6         86.21         94.54         4.55 o                         
  -4   0   6        232.54        217.08         8.93 o                         
  -3   0   6        482.02        513.24        19.80 o                         
  -2   0   6       1514.58       1694.94        65.17 o                         
  -1   0   6         68.40         77.20         4.21 o                         
   0   0   6        393.40        442.79        14.07 o                         
   1   0   6        278.81        278.28         9.06 o                         
   2   0   6        434.66        419.68        16.29 o                         
   3   0   6        160.35        145.24         7.19 o                         
   4   0   6        227.86        180.46         5.99 o                         
   5   0   6        250.78        285.92        11.35 o                         
   6   0   6         10.46         24.78         1.98 o                         
   7   0   6         55.91         54.96         2.93 o                         
   8   0   6        248.66        233.43        14.87 o                         
   9   0   6        111.06        144.97        10.90 o                         
  10   0   6         21.75         16.11         3.96 o                         
  11   0   6         12.11         10.66         3.72 o                         
  12   0   6        102.52         91.44         9.17 o                         
  13   0   6         15.88         19.33         4.96 o                         
  14   0   6          5.83         11.89         5.20 o                         
 -14   1   6         18.27         18.36         3.10 o                         
 -13   1   6          9.83         10.51         2.61 o                         
 -12   1   6         30.43         23.98         3.03 o                         
 -11   1   6         43.52         40.88         5.95 o                         
 -10   1   6        348.16        309.85        23.05 o                         
  -9   1   6        362.58        317.40        17.47 o                         
  -8   1   6        383.47        353.71        30.48 o                         
  -7   1   6        146.76        142.14         6.73 o                         
  -6   1   6         45.38         48.17         3.14 o                         
  -5   1   6        106.94        107.72         7.56 o                         
  -4   1   6         33.94         28.15         2.10 o                         
  -3   1   6        380.21        410.89        16.21 o                         
  -2   1   6       1281.16       1405.22        53.18 o                         
  -1   1   6       1159.96       1308.07        49.06 o                         
   0   1   6        955.12       1050.36        33.00 o                         
   1   1   6        583.35        615.91        19.60 o                         
   2   1   6        161.61        149.82         6.57 o                         
   3   1   6        516.56        496.20        19.24 o                         
   4   1   6        672.77        646.49        25.41 o                         
   5   1   6        627.04        560.09        21.46 o                         
   6   1   6         46.87         50.56         3.35 o                         
   7   1   6        105.54         98.38         7.43 o                         
   8   1   6         15.10         13.63         3.47 o                         
   9   1   6         89.36         63.93         6.69 o                         
  10   1   6         29.46         48.57         5.70 o                         
  11   1   6          1.39          8.18         3.72 o                         
  12   1   6         21.85         21.81         5.45 o                         
  13   1   6          9.42          1.73         4.46 o                         
  14   1   6          6.52          2.97         3.96 o                         
 -14   2   6         31.79         37.57         3.93 o                         
 -13   2   6         24.41         27.85         3.27 o                         
 -12   2   6         99.61         96.70         6.10 o                         
 -11   2   6          1.35          2.66         3.10 o                         
 -10   2   6        200.08        179.76         8.64 o                         
  -9   2   6        142.21        116.99         8.80 o                         
  -8   2   6        118.85        114.31         5.85 o                         
  -7   2   6        186.56        178.83         7.88 o                         
  -6   2   6         98.56         95.62         4.90 o                         
  -5   2   6         73.90         75.92         3.94 o                         
  -4   2   6         13.80         14.83         1.66 o                         
  -3   2   6        371.11        371.62        15.07 o                         
  -2   2   6        339.16        389.41        15.33 o                         
  -1   2   6         22.06         26.15         2.10 o                         
   0   2   6       1298.77       1408.46        54.67 o                         
   1   2   6        467.25        493.75        16.12 o                         
   2   2   6         88.52        100.91         4.99 o                         
   3   2   6         64.96         65.80         4.09 o                         
   4   2   6          3.86          2.70         1.61 o                         
   5   2   6        454.95        433.83        17.17 o                         
   6   2   6         67.46         63.44         5.45 o                         
   7   2   6         40.60         42.62         4.71 o                         
   8   2   6        168.14        160.33        10.90 o                         
   9   2   6         29.02         28.25         4.71 o                         
  10   2   6         76.31         77.31         7.43 o                         
  11   2   6         53.73         42.37         6.20 o                         
  12   2   6         53.89         49.56         6.44 o                         
  13   2   6          3.95          5.70         3.72 o                         
  14   2   6         46.30         68.15         8.67 o                         
 -14   3   6         78.65         77.71         5.77 o                         
 -13   3   6         81.35         78.39         6.57 o                         
 -12   3   6         15.14         16.49         2.61 o                         
 -11   3   6         18.21         14.17         2.26 o                         
 -10   3   6         88.97         74.37         4.72 o                         
  -9   3   6        171.35        152.75         8.92 o                         
  -8   3   6        367.50        351.27        14.72 o                         
  -7   3   6        193.82        208.75         8.85 o                         
  -6   3   6        307.48        295.27        12.79 o                         
  -5   3   6         89.44         90.59         5.95 o                         
  -4   3   6        105.63         98.23         6.81 o                         
  -3   3   6        741.10        758.48        29.35 o                         
  -2   3   6       1052.17       1167.22        43.98 o                         
  -1   3   6        908.59       1013.01        40.30 o                         
   0   3   6       1180.10       1319.30        61.83 o                         
   1   3   6        462.28        463.02        15.68 o                         
   2   3   6        152.95        155.18         7.06 o                         
   3   3   6       1286.28       1443.97        55.55 o                         
   4   3   6         94.04         88.77         5.08 o                         
   5   3   6        111.01        105.71         5.25 o                         
   6   3   6         58.68         97.63         7.68 o                         
   7   3   6        209.85        189.32        13.13 o                         
   8   3   6         83.02         82.77         7.19 o                         
   9   3   6        109.38         93.67         7.68 o                         
  10   3   6        159.10        155.13        11.40 o                         
  11   3   6         28.62         33.95         4.96 o                         
  12   3   6         27.23         37.17         5.95 o                         
  13   3   6          9.59         11.65         4.96 o                         
  14   3   6         40.88         40.64         6.94 o                         
 -14   4   6         19.99         25.91         3.84 o                         
 -13   4   6         24.56         21.14         3.39 o                         
 -12   4   6         25.40         27.98         3.47 o                         
 -11   4   6         30.16         31.40         6.20 o                         
 -10   4   6        131.13        120.93        11.89 o                         
  -9   4   6        139.27        124.41        14.25 o                         
  -8   4   6         12.73         11.50         2.01 o                         
  -7   4   6        137.61        114.46         6.04 o                         
  -6   4   6         63.26         64.53         3.94 o                         
  -5   4   6         19.56         19.42         4.96 o                         
  -4   4   6         97.55        100.25         5.22 o                         
  -3   4   6        684.79        666.65        34.94 o                         
  -2   4   6         42.06         35.47         2.74 o                         
  -1   4   6         17.93         20.71         1.96 o                         
   0   4   6        812.41        824.53        33.02 o                         
   1   4   6         73.92         87.01         4.52 o                         
   2   4   6        139.13        131.39         6.10 o                         
   3   4   6        483.76        482.21        19.09 o                         
   4   4   6        113.38        111.12         5.68 o                         
   5   4   6         87.95         76.00         4.40 o                         
   6   4   6        143.42        141.22         6.88 o                         
   7   4   6         10.10          6.69         2.23 o                         
   8   4   6        124.08        101.35         8.43 o                         
   9   4   6         80.67         68.15         6.69 o                         
  10   4   6        142.42        138.27        11.15 o                         
  11   4   6          3.37          4.96         2.97 o                         
  12   4   6          7.09          8.18         3.96 o                         
  13   4   6         68.13         66.41         7.68 o                         
 -13   5   6         39.99         38.41         5.70 o                         
 -11   5   6          8.45          4.71         3.22 o                         
 -10   5   6        155.38        134.94         7.36 o                         
  -9   5   6        110.60        102.79         8.43 o                         
  -8   5   6         72.04         59.98         4.27 o                         
  -7   5   6        145.53        125.51         6.48 o                         
  -6   5   6         63.10         61.88         4.05 o                         
  -5   5   6        156.68        138.23         6.77 o                         
  -4   5   6        246.29        236.33        13.38 o                         
  -3   5   6        134.16        135.94         6.42 o                         
  -2   5   6        967.37        987.80        37.58 o                         
  -1   5   6         63.54         71.90         3.93 o                         
   0   5   6        240.01        267.85        11.00 o                         
   1   5   6         96.04        112.44         5.42 o                         
   2   5   6         55.60         58.23         5.95 o                         
   3   5   6        224.64        226.16         9.87 o                         
   4   5   6         42.68         41.16         3.15 o                         
   5   5   6         71.54         67.28         6.20 o                         
   6   5   6         58.70         49.41         3.63 o                         
   7   5   6         51.62         42.62         4.46 o                         
   8   5   6          8.33          8.43         2.23 o                         
   9   5   6         24.97         21.56         3.72 o                         
  10   5   6        103.94         75.58         7.68 o                         
  11   5   6         11.12          5.20         2.97 o                         
 -12   6   6         11.66         11.40         4.21 o                         
 -11   6   6        180.82        155.62        12.89 o                         
 -10   6   6        129.61        105.07         9.42 o                         
  -9   6   6         48.28         35.93         5.45 o                         
  -8   6   6         76.52         74.09         7.68 o                         
  -7   6   6        145.64        117.46         9.91 o                         
  -6   6   6         44.46         32.46         5.20 o                         
  -5   6   6        213.38        188.08        13.88 o                         
  -4   6   6        418.94        388.80        25.52 o                         
  -3   6   6        309.81        304.73        13.88 o                         
  -2   6   6        259.74        238.20        16.73 o                         
  -1   6   6         94.71         91.35         4.99 o                         
   0   6   6        249.21        251.34        10.44 o                         
   1   6   6        408.99        411.30        16.25 o                         
   2   6   6          4.37          7.79         1.65 o                         
   3   6   6        414.21        439.36        26.76 o                         
   4   6   6        114.96        109.85         5.66 o                         
   5   6   6         76.79         73.83         4.52 o                         
   6   6   6        183.46        190.81        13.88 o                         
 -11   7   6          1.05          1.49         2.97 o                         
 -10   7   6        103.35        109.03         9.91 o                         
  -9   7   6          2.93          0.99         2.73 o                         
  -8   7   6         26.52         20.07         4.46 o                         
  -7   7   6         99.96         85.99         8.92 o                         
  -6   7   6         40.39         32.96         5.20 o                         
  -5   7   6        137.93        110.52        10.41 o                         
  -4   7   6        109.61         89.95         9.42 o                         
  -3   7   6         40.75         44.11         5.95 o                         
  -2   7   6        452.32        434.40        27.01 o                         
  -1   7   6        104.44        101.10         9.17 o                         
   0   7   6        288.15        303.31        19.58 o                         
   1   7   6         88.80         94.91         8.67 o                         
   2   7   6          8.26         11.40         3.96 o                         
   3   7   6         95.76         94.66         9.42 o                         
   4   7   6          0.43         -3.22         3.22 o                         
   5   7   6         11.67          3.72         3.47 o                         
   6   7   6         57.65         56.25         7.19 o                         
 -10   8   6          8.31         13.38         4.46 o                         
  -9   8   6         27.82         22.55         5.45 o                         
  -8   8   6         20.93         14.37         4.21 o                         
  -7   8   6          7.77          6.20         3.96 o                         
  -6   8   6         25.19         18.09         4.46 o                         
  -5   8   6         13.83         12.64         3.96 o                         
  -4   8   6         59.38         50.55         6.94 o                         
  -3   8   6        177.09        144.22        12.64 o                         
  -2   8   6          6.97          5.95         3.72 o                         
  -1   8   6         70.56         56.50         7.43 o                         
   0   8   6         97.50         98.87        10.16 o                         
   1   8   6          7.69          5.95         4.46 o                         
   2   8   6          2.27          3.96         3.47 o                         
   3   8   6        309.65        286.46        19.82 o                         
   4   8   6         50.69         54.52         7.19 o                         
   5   8   6        161.28        186.10        14.37 o                         
   6   8   6         45.18         46.09         6.94 o                         
  -9   9   6          0.55          0.99         3.47 o                         
  -8   9   6          6.64          7.93         4.71 o                         
  -7   9   6         12.47         16.85         4.71 o                         
  -6   9   6         15.16         14.87         4.46 o                         
  -5   9   6          6.28          4.21         4.21 o                         
  -4   9   6        123.93        112.01        10.90 o                         
  -3   9   6         15.15         14.87         5.20 o                         
  -2   9   6        179.15        174.70        14.87 o                         
  -1   9   6        213.33        205.18        15.86 o                         
   0   9   6          5.85          8.92         4.21 o                         
   1   9   6         35.31         33.70         5.95 o                         
   2   9   6         57.52         54.76         7.93 o                         
   3   9   6         14.22         24.78         5.45 o                         
   4   9   6          7.77          3.72         4.21 o                         
   5   9   6         10.39         13.38         4.96 o                         
   6   9   6         21.31         20.32         5.70 o                         
  -7  10   6         22.94         13.63         5.95 o                         
  -6  10   6         24.53         12.64         4.71 o                         
  -5  10   6          5.79          3.96         3.96 o                         
  -4  10   6          4.81         -1.73         4.21 o                         
  -3  10   6         46.39         54.76         7.93 o                         
  -2  10   6         10.01          9.91         4.46 o                         
  -1  10   6         14.66          9.17         4.71 o                         
   0  10   6          3.22          1.49         3.96 o                         
   1  10   6          5.98          9.91         4.96 o                         
   2  10   6         36.38         49.07         7.43 o                         
   3  10   6         24.30         22.05         5.70 o                         
   4  10   6         26.62         30.48         6.44 o                         
   5  10   6         55.24         52.04         8.43 o                         
   6  10   6          7.00          6.69         5.20 o                         
  -3  11   6          4.58         10.66         4.96 o                         
  -2  11   6        117.73        107.55        12.14 o                         
  -1  11   6        122.07        119.19        13.13 o                         
   0  11   6          7.54          2.97         4.96 o                         
   1  11   6          6.11         -0.99         4.21 o                         
   2  11   6          8.88          1.49         4.46 o                         
   3  11   6         15.60         14.87         5.45 o                         
  -2 -11   7          1.05         -1.23         2.79 o                         
  -1 -11   7        148.56        144.31         7.30 o                         
   0 -11   7         11.97         11.67         2.81 o                         
   1 -11   7         27.63         27.49         3.38 o                         
  -6 -10   7         25.00         22.47         7.68 o                         
  -5 -10   7         23.42         29.91        10.16 o                         
  -4 -10   7          0.71          1.35         1.83 o                         
  -3 -10   7         89.80         90.17         5.16 o                         
  -2 -10   7         36.36         39.25         3.41 o                         
  -1 -10   7         32.46         30.88         3.92 o                         
   0 -10   7         81.49         84.76         6.43 o                         
   1 -10   7          2.38          3.40         2.23 o                         
   2 -10   7         37.61         45.98         3.86 o                         
   3 -10   7         38.76         34.37         3.66 o                         
   4 -10   7         31.86         29.88         4.40 o                         
   5 -10   7          0.07          1.50         2.51 o                         
  -8  -9   7          9.04          5.20         3.22 o                         
  -7  -9   7          1.38          0.66         2.36 o                         
  -6  -9   7          0.71          1.61         2.56 o                         
  -5  -9   7          9.33         10.24         2.03 o                         
  -4  -9   7         30.58         30.32         2.78 o                         
  -3  -9   7         45.78         45.85         6.19 o                         
  -2  -9   7         47.77         55.42         3.78 o                         
  -1  -9   7        184.82        185.05         7.64 o                         
   0  -9   7         74.58         78.78        10.16 o                         
   1  -9   7         15.34         16.35         2.98 o                         
   2  -9   7         79.15         75.34         4.52 o                         
   3  -9   7          3.70          3.95         2.03 o                         
   4  -9   7         12.78         10.44         2.32 o                         
   5  -9   7         56.23         57.78         6.30 o                         
   6  -9   7          6.36          4.52         2.74 o                         
   7  -9   7         52.36         55.02         5.15 o                         
   8  -9   7         28.95         27.77         4.11 o                         
 -10  -8   7         13.21         11.62         2.38 o                         
  -9  -8   7         34.78         42.03         6.58 o                         
  -8  -8   7         18.24         18.76         2.55 o                         
  -7  -8   7          6.23          3.36         3.59 o                         
  -6  -8   7          6.42          4.93         1.68 o                         
  -5  -8   7         35.73         31.88         2.73 o                         
  -4  -8   7         31.13         33.13         2.70 o                         
  -3  -8   7         39.63         38.17         2.78 o                         
  -2  -8   7         90.84         93.47         5.44 o                         
  -1  -8   7         30.59         39.61         4.16 o                         
   0  -8   7        127.45        129.57         5.63 o                         
   1  -8   7         41.88         41.38         3.92 o                         
   2  -8   7          5.81          6.47         1.80 o                         
   3  -8   7        116.29        116.90         5.58 o                         
   4  -8   7        170.24        176.50         7.30 o                         
   5  -8   7         54.63         45.87         3.62 o                         
   6  -8   7          6.39          5.74         2.14 o                         
   7  -8   7          1.46          1.28         2.26 o                         
   8  -8   7          2.87         -0.81         7.06 o                         
   9  -8   7         43.93         52.39         4.82 o                         
 -11  -7   7         30.29         36.06         8.67 o                         
 -10  -7   7         28.20         27.21         2.88 o                         
  -9  -7   7         13.74         15.51         2.28 o                         
  -8  -7   7          4.12          3.64         1.56 o                         
  -7  -7   7         14.80         17.69         2.32 o                         
  -6  -7   7        170.02        175.84        10.19 o                         
  -5  -7   7         18.42         21.30         3.43 o                         
  -4  -7   7         46.72         48.35         2.60 o                         
  -3  -7   7         16.43         21.79         3.82 o                         
  -2  -7   7         91.44         90.20         3.56 o                         
  -1  -7   7        221.02        215.14        12.20 o                         
   0  -7   7         75.25         79.45         3.30 o                         
   1  -7   7        206.96        215.62         7.94 o                         
   2  -7   7         95.74         83.27         5.34 o                         
   3  -7   7          0.03         -0.79         1.08 o                         
   4  -7   7         35.28         31.57         2.29 o                         
   5  -7   7         97.20         93.26         4.06 o                         
   6  -7   7         29.63         25.00         2.20 o                         
   7  -7   7         72.57         64.31         4.64 o                         
   8  -7   7          5.85          8.10         1.95 o                         
   9  -7   7         22.47         32.04         3.99 o                         
  10  -7   7         71.66         82.42         6.16 o                         
 -12  -6   7         33.34         40.84         4.34 o                         
 -11  -6   7          4.69          2.66         2.50 o                         
 -10  -6   7         44.85         55.42         4.28 o                         
  -9  -6   7         71.57         67.10         7.46 o                         
  -8  -6   7          1.26          1.17         1.46 o                         
  -7  -6   7         94.70         99.11         6.13 o                         
  -6  -6   7         87.07         83.08         4.10 o                         
  -5  -6   7         49.22         53.79         2.64 o                         
  -4  -6   7        148.53        157.64         6.90 o                         
  -3  -6   7        188.42        173.54         5.50 o                         
  -2  -6   7         28.52         32.05         1.88 o                         
  -1  -6   7        285.50        296.55         8.79 o                         
   0  -6   7        153.75        148.57         4.87 o                         
   1  -6   7          9.14          8.85         0.97 o                         
   2  -6   7        103.79         89.81         3.45 o                         
   3  -6   7        210.08        200.83         5.77 o                         
   4  -6   7        184.28        179.65         7.56 o                         
   5  -6   7         62.06         58.07         2.55 o                         
   6  -6   7          6.75          8.41         1.76 o                         
   7  -6   7         13.41         16.77         1.66 o                         
   8  -6   7          1.00          2.23         1.56 o                         
   9  -6   7          3.43          6.72         1.93 o                         
  10  -6   7         18.87         26.21         2.80 o                         
  11  -6   7         27.48         33.87         3.93 o                         
 -13  -5   7         87.62        106.54         7.02 o                         
 -12  -5   7         12.89         19.45         3.07 o                         
 -11  -5   7         18.72         24.50         6.32 o                         
 -10  -5   7         48.86         55.57         3.55 o                         
  -9  -5   7         43.04         46.33         3.13 o                         
  -8  -5   7         26.66         23.75         2.28 o                         
  -7  -5   7        234.86        210.19         7.76 o                         
  -6  -5   7        194.40        189.33         7.13 o                         
  -5  -5   7         39.56         39.61         2.55 o                         
  -4  -5   7         75.95         85.08         3.84 o                         
  -3  -5   7        150.96        154.68         4.97 o                         
  -2  -5   7        174.91        170.23         5.29 o                         
  -1  -5   7        107.14         97.65         3.45 o                         
   0  -5   7        231.80        229.08         6.15 o                         
   1  -5   7        370.41        373.34         9.43 o                         
   2  -5   7          9.39          9.78         0.90 o                         
   3  -5   7         36.87         39.60         2.18 o                         
   4  -5   7        185.61        172.90         5.02 o                         
   5  -5   7        216.51        210.81         5.93 o                         
   6  -5   7        158.29        149.84         6.22 o                         
   7  -5   7         62.65         59.36         3.51 o                         
   8  -5   7          4.68          4.15         1.59 o                         
   9  -5   7         12.47         11.55         2.13 o                         
  10  -5   7         58.12         66.93         3.95 o                         
  11  -5   7         44.42         51.54         6.69 o                         
  12  -5   7         19.57         28.75         6.69 o                         
 -13  -4   7         43.76         44.04         4.16 o                         
 -12  -4   7         37.11         42.48         5.45 o                         
 -11  -4   7          0.23         -0.05         1.66 o                         
 -10  -4   7         64.89         60.82         3.63 o                         
  -9  -4   7         32.04         33.65         2.59 o                         
  -8  -4   7         63.56         55.19         3.20 o                         
  -7  -4   7         68.58         78.27         3.76 o                         
  -6  -4   7         52.23         43.17         2.63 o                         
  -5  -4   7         30.88         33.85         4.88 o                         
  -4  -4   7        128.53        139.45         5.18 o                         
  -3  -4   7        241.57        226.11         7.86 o                         
  -2  -4   7         90.88         99.43         3.41 o                         
  -1  -4   7        317.75        320.61         9.16 o                         
   0  -4   7        102.38        105.87         3.15 o                         
   1  -4   7         79.54         87.53         2.72 o                         
   2  -4   7        142.41        137.67         3.82 o                         
   3  -4   7        114.17        108.90         3.78 o                         
   4  -4   7         83.03         91.27         2.97 o                         
   5  -4   7        111.42        115.60         5.26 o                         
   6  -4   7         49.49         53.67         4.12 o                         
   7  -4   7        103.42        105.85         6.08 o                         
   8  -4   7         37.69         33.56         4.00 o                         
   9  -4   7         11.83         10.34         1.66 o                         
  10  -4   7         60.64         56.37         4.34 o                         
  11  -4   7         25.79         18.09         4.71 o                         
  12  -4   7         23.03         31.97         5.95 o                         
  13  -4   7          3.42         -2.73         4.96 o                         
 -14  -3   7          4.89          6.87         2.51 o                         
 -13  -3   7         57.17         62.48         4.94 o                         
 -12  -3   7         11.16         11.57         2.56 o                         
 -11  -3   7         32.65         31.81         3.21 o                         
 -10  -3   7         26.04         29.64         2.97 o                         
  -9  -3   7        301.90        293.58        10.19 o                         
  -8  -3   7        182.12        148.89         5.85 o                         
  -7  -3   7        665.74        623.60        19.79 o                         
  -6  -3   7         41.19         38.81         3.89 o                         
  -5  -3   7         39.18         46.18         2.77 o                         
  -4  -3   7         54.31         53.87         2.63 o                         
  -3  -3   7         60.67         59.97         2.98 o                         
  -2  -3   7         64.50         64.22         2.77 o                         
  -1  -3   7          3.12          4.74         0.94 o                         
   0  -3   7        143.49        174.45         5.19 o                         
   1  -3   7        506.85        547.98        17.21 o                         
   2  -3   7        216.81        225.29        12.20 o                         
   3  -3   7         37.47         38.42         2.28 o                         
   4  -3   7        277.86        281.03        14.24 o                         
   5  -3   7         86.91         90.60         6.52 o                         
   6  -3   7        396.44        396.74        25.00 o                         
   7  -3   7         90.58         86.05         9.17 o                         
   8  -3   7         28.10         27.86         2.11 o                         
   9  -3   7          9.44         10.87         1.83 o                         
  10  -3   7         15.67         24.53         4.71 o                         
  11  -3   7          9.71         21.56         5.20 o                         
  12  -3   7         30.08         25.52         5.45 o                         
  13  -3   7         51.29         76.82         8.67 o                         
 -14  -2   7         73.22         79.90         6.44 o                         
 -13  -2   7         12.59          9.87         4.34 o                         
 -12  -2   7          0.22         -0.35         1.60 o                         
 -11  -2   7         22.09         22.73         2.79 o                         
 -10  -2   7         88.87         85.86         5.06 o                         
  -9  -2   7        408.59        392.31        13.10 o                         
  -8  -2   7         43.20         35.51         2.40 o                         
  -7  -2   7         76.84         69.73         3.30 o                         
  -6  -2   7        385.18        377.99        12.30 o                         
  -5  -2   7        485.43        473.51        15.11 o                         
  -4  -2   7         48.65         57.25         2.63 o                         
  -3  -2   7        594.65        605.92        23.04 o                         
  -2  -2   7         60.66         53.38         3.96 o                         
  -1  -2   7        434.19        482.54        18.48 o                         
   0  -2   7        529.95        615.33        19.17 o                         
   1  -2   7        454.67        522.19        16.40 o                         
   2  -2   7        247.77        249.85         7.99 o                         
   3  -2   7         59.35         65.77         3.59 o                         
   4  -2   7        227.93        219.50         9.28 o                         
   5  -2   7        211.05        217.63         9.54 o                         
   6  -2   7        125.36        121.31         5.93 o                         
   7  -2   7        124.91        108.50         5.47 o                         
   8  -2   7        120.55        124.99         7.56 o                         
   9  -2   7         13.22         15.61         3.72 o                         
  10  -2   7         34.93         27.51         4.96 o                         
  11  -2   7         53.44         40.14         5.95 o                         
  12  -2   7         38.70         58.48         7.43 o                         
  13  -2   7          9.06         13.63         4.71 o                         
 -14  -1   7         15.01         11.56         2.80 o                         
 -13  -1   7         18.69         18.70         2.84 o                         
 -12  -1   7         29.53         29.38         7.19 o                         
 -11  -1   7          2.09         -0.58         1.73 o                         
 -10  -1   7         33.61         37.60         3.27 o                         
  -9  -1   7        386.60        351.35        11.58 o                         
  -8  -1   7        463.30        477.75        15.44 o                         
  -7  -1   7        661.07        632.16        19.98 o                         
  -6  -1   7        337.10        319.78        10.44 o                         
  -5  -1   7         60.06         57.78         4.09 o                         
  -4  -1   7        117.40        116.82         8.18 o                         
  -3  -1   7        216.10        222.91         9.36 o                         
  -2  -1   7        288.93        328.80        13.05 o                         
  -1  -1   7         66.19         70.70         3.56 o                         
   0  -1   7        179.45        212.82         7.00 o                         
   1  -1   7         34.38         30.33         1.90 o                         
   2  -1   7         46.79         43.97         2.15 o                         
   3  -1   7         33.15         29.72         2.48 o                         
   4  -1   7         51.21         45.65         2.92 o                         
   5  -1   7          7.97         11.48         1.42 o                         
   6  -1   7        474.91        457.87        18.12 o                         
   7  -1   7         22.49         25.29         2.35 o                         
   8  -1   7         60.28         62.45         6.44 o                         
   9  -1   7         21.24         17.84         3.72 o                         
  10  -1   7          3.61          7.68         3.22 o                         
  11  -1   7         99.46         85.00         8.92 o                         
  12  -1   7         50.58         50.30         6.94 o                         
  13  -1   7         11.96         20.07         4.96 o                         
  14  -1   7          3.82          3.72         4.71 o                         
 -14   0   7        161.51        198.55        10.20 o                         
 -13   0   7        157.79        189.16        14.25 o                         
 -12   0   7          4.38          3.11         2.85 o                         
 -11   0   7          2.55          2.58         1.50 o                         
 -10   0   7          0.00          0.34         2.11 o                         
  -9   0   7        603.27        491.04        37.67 o                         
  -8   0   7        638.29        609.30        19.81 o                         
  -7   0   7         43.78         30.93         2.56 o                         
  -6   0   7        281.48        282.35        11.64 o                         
  -5   0   7        330.42        338.11        13.66 o                         
  -4   0   7         20.65         29.76         4.96 o                         
  -3   0   7        178.93        161.23         7.00 o                         
  -2   0   7          5.10          5.35         2.23 o                         
  -1   0   7         30.36         30.13         2.08 o                         
   0   0   7        308.59        374.22        12.06 o                         
   1   0   7        463.61        508.05        16.12 o                         
   2   0   7          0.01         -0.59         0.66 o                         
   3   0   7        579.40        562.54        25.28 o                         
   4   0   7         49.01         54.22         2.26 o                         
   5   0   7        356.65        404.86        21.31 o                         
   6   0   7        515.22        498.28        19.43 o                         
   7   0   7         75.45         82.27         6.94 o                         
   8   0   7         42.99         35.19         4.71 o                         
   9   0   7         20.37         21.81         3.96 o                         
  10   0   7         75.65         67.40         7.19 o                         
  12   0   7          3.99          9.17         4.21 o                         
  13   0   7          2.44          6.20         3.72 o                         
  14   0   7         21.25         28.50         5.95 o                         
 -14   1   7         15.02         20.84         3.02 o                         
 -13   1   7         18.65         22.17         5.58 o                         
 -12   1   7         29.51         30.74         6.20 o                         
 -11   1   7          2.12          3.22         2.60 o                         
 -10   1   7         33.47         33.81         3.10 o                         
  -9   1   7        386.95        328.16        23.17 o                         
  -8   1   7        463.38        470.70        19.09 o                         
  -7   1   7        660.69        621.19        24.61 o                         
  -6   1   7        336.60        303.08        12.88 o                         
  -5   1   7         60.06         57.19         3.32 o                         
  -4   1   7        117.33        118.94         5.52 o                         
  -3   1   7        215.91        232.05         9.46 o                         
  -2   1   7        289.14        326.93        16.36 o                         
  -1   1   7         65.93         78.06         3.85 o                         
   0   1   7        179.47        199.16         7.06 o                         
   1   1   7         34.33         35.10         1.95 o                         
   2   1   7         46.68         47.36         2.33 o                         
   3   1   7         33.16         26.67         2.19 o                         
   4   1   7         51.36         53.71         1.74 o                         
   5   1   7          7.96         10.47         1.37 o                         
   6   1   7        474.71        459.18        26.02 o                         
   7   1   7         22.55         28.00         3.72 o                         
   8   1   7         60.17         63.19         6.44 o                         
   9   1   7         21.24         14.62         3.47 o                         
  10   1   7          3.61          7.93         3.72 o                         
  11   1   7         99.41         83.26         8.43 o                         
  12   1   7         50.60         52.78         7.19 o                         
  13   1   7         11.97         18.83         4.96 o                         
  14   1   7          3.82          6.20         5.45 o                         
 -14   2   7         73.11         86.55         6.01 o                         
 -13   2   7         12.49         11.79         2.68 o                         
 -12   2   7          0.23         -1.02         1.60 o                         
 -11   2   7         22.03         21.97         2.79 o                         
 -10   2   7         88.92         82.87         5.95 o                         
  -9   2   7        408.26        387.55        21.31 o                         
  -8   2   7         43.09         29.69         3.59 o                         
  -7   2   7         77.11         69.94         4.11 o                         
  -6   2   7        385.33        366.27        22.67 o                         
  -5   2   7        485.60        463.67        26.52 o                         
  -4   2   7         48.85         54.28         3.33 o                         
  -3   2   7        593.69        590.86        23.22 o                         
  -2   2   7         60.63         55.75         3.24 o                         
  -1   2   7        434.46        471.28        18.75 o                         
   0   2   7        530.03        607.24        23.74 o                         
   1   2   7        454.82        520.03        16.64 o                         
   2   2   7        247.53        231.29         8.15 o                         
   3   2   7         59.33         54.71         3.84 o                         
   4   2   7        227.79        217.33         9.29 o                         
   5   2   7        211.21        200.88         8.94 o                         
   6   2   7        125.49        130.98         6.13 o                         
   7   2   7        125.01        109.53         8.18 o                         
   8   2   7        120.58        115.72         8.92 o                         
   9   2   7         13.23         17.84         3.47 o                         
  10   2   7         34.90         29.24         4.96 o                         
  11   2   7         53.48         52.04         6.44 o                         
  12   2   7         38.70         39.40         5.95 o                         
  13   2   7          9.05         16.85         4.71 o                         
 -14   3   7          4.93          9.78         4.58 o                         
 -13   3   7         57.10         53.53        10.28 o                         
 -12   3   7         11.20         15.50         2.74 o                         
 -11   3   7         32.63         35.47         3.39 o                         
 -10   3   7         26.01         32.87         3.21 o                         
  -9   3   7        302.04        278.43        12.44 o                         
  -8   3   7        182.17        150.87        16.60 o                         
  -7   3   7        665.25        603.19        28.62 o                         
  -6   3   7         41.35         35.82         2.98 o                         
  -5   3   7         39.06         41.33         3.06 o                         
  -4   3   7         54.19         50.50         3.32 o                         
  -3   3   7         60.71         68.24         9.04 o                         
  -2   3   7         64.71         61.06         3.74 o                         
  -1   3   7          3.08          5.55         1.31 o                         
   0   3   7        143.19        163.82         7.53 o                         
   1   3   7        507.10        545.13        17.50 o                         
   2   3   7        216.69        227.04         8.34 o                         
   3   3   7         37.47         40.40         2.89 o                         
   4   3   7        278.21        266.07        14.74 o                         
   5   3   7         86.75         81.59         4.82 o                         
   6   3   7        396.65        375.82        15.68 o                         
   7   3   7         90.48         94.17         7.19 o                         
   8   3   7         28.05         21.06         3.47 o                         
   9   3   7          9.45         10.90         2.97 o                         
  10   3   7         15.68         21.81         3.96 o                         
  11   3   7          9.73         14.12         3.72 o                         
  12   3   7         30.10         30.23         5.45 o                         
  13   3   7         51.33         56.00         7.19 o                         
 -13   4   7         43.72         40.89         6.32 o                         
 -12   4   7         37.16         39.98         6.20 o                         
 -11   4   7          0.24          0.89         1.66 o                         
 -10   4   7         64.86         56.70         5.33 o                         
  -9   4   7         32.01         29.99         3.24 o                         
  -8   4   7         63.61         52.36         3.94 o                         
  -7   4   7         68.59         65.04         7.43 o                         
  -6   4   7         52.20         38.20         3.21 o                         
  -5   4   7         30.87         31.17         2.68 o                         
  -4   4   7        128.66        128.42         6.38 o                         
  -3   4   7        241.48        227.23         9.71 o                         
  -2   4   7         90.90         99.68         5.05 o                         
  -1   4   7        317.61        325.92        13.30 o                         
   0   4   7        102.15        102.75         5.32 o                         
   1   4   7         79.43         86.26         6.32 o                         
   2   4   7        142.36        130.97         5.27 o                         
   3   4   7        114.11        111.45         5.64 o                         
   4   4   7         83.20         91.88         4.87 o                         
   5   4   7        111.67        115.34        10.78 o                         
   6   4   7         49.45         42.98         3.39 o                         
   7   4   7        103.50        102.10         7.68 o                         
   8   4   7         37.73         30.48         4.21 o                         
   9   4   7         11.77         10.90         3.22 o                         
  10   4   7         60.53         49.31         5.95 o                         
  11   4   7         25.83         21.06         4.46 o                         
  12   4   7         23.03         37.91         5.70 o                         
  13   4   7          3.41          2.23         3.47 o                         
 -13   5   7         87.53         87.47         8.92 o                         
 -12   5   7         12.88          9.17         3.47 o                         
 -11   5   7         18.70         17.59         4.21 o                         
 -10   5   7         48.74         44.44         4.27 o                         
  -9   5   7         43.10         37.39         3.50 o                         
  -8   5   7         26.67         23.39         5.08 o                         
  -7   5   7        234.80        200.45        25.65 o                         
  -6   5   7        194.54        186.70         8.74 o                         
  -5   5   7         39.48         38.70         3.10 o                         
  -4   5   7         75.91         71.93         4.52 o                         
  -3   5   7        151.06        149.80         7.23 o                         
  -2   5   7        174.95        163.59        17.22 o                         
  -1   5   7        107.03         94.09         5.11 o                         
   0   5   7        231.68        239.12        10.12 o                         
   1   5   7        370.27        371.73        15.39 o                         
   2   5   7          9.44          9.43         3.47 o                         
   3   5   7         36.96         40.48         3.15 o                         
   4   5   7        185.69        175.54         8.01 o                         
   5   5   7        216.49        210.15         9.49 o                         
   6   5   7        158.29        151.46        13.01 o                         
   7   5   7         62.50         54.70        12.02 o                         
   8   5   7          4.70          0.00         2.23 o                         
   9   5   7         12.49         10.41         2.97 o                         
  10   5   7         58.13         54.52         6.20 o                         
  11   5   7         44.50         30.48         4.71 o                         
 -12   6   7         33.24         29.74         5.70 o                         
 -11   6   7          4.68          3.72         3.22 o                         
 -10   6   7         44.89         32.96         5.70 o                         
  -9   6   7         71.45         45.10         6.44 o                         
  -8   6   7          1.30          1.73         2.48 o                         
  -7   6   7         94.61         85.00         8.18 o                         
  -6   6   7         87.09         74.84         7.43 o                         
  -5   6   7         49.31         46.59         5.95 o                         
  -4   6   7        148.72        136.79        11.15 o                         
  -3   6   7        188.26        160.01        11.28 o                         
  -2   6   7         28.62         30.57         2.79 o                         
  -1   6   7        285.40        300.49        21.56 o                         
   0   6   7        153.72        145.54         9.29 o                         
   1   6   7          9.15         10.17         1.88 o                         
   2   6   7        103.62         94.91         5.18 o                         
   3   6   7        210.24        218.32        14.62 o                         
   4   6   7        184.33        180.27         8.39 o                         
   5   6   7         61.97         59.07         6.32 o                         
   6   6   7          6.73          6.90         2.02 o                         
   7   6   7         13.41         13.88         4.46 o                         
 -11   7   7         30.26         30.23         5.45 o                         
 -10   7   7         28.35         24.28         5.45 o                         
  -9   7   7         13.75         13.38         3.96 o                         
  -8   7   7          4.12          4.46         3.22 o                         
  -7   7   7         14.75         11.15         3.72 o                         
  -6   7   7        169.88        138.52        12.14 o                         
  -5   7   7         18.42         19.58         4.71 o                         
  -4   7   7         46.80         44.85         6.44 o                         
  -3   7   7         16.41         14.37         3.96 o                         
  -2   7   7         91.45         85.00         8.43 o                         
  -1   7   7        220.64        211.87        15.12 o                         
   0   7   7         75.13         71.37         7.93 o                         
   1   7   7        207.11        221.54        15.61 o                         
   2   7   7         95.68         84.50         8.43 o                         
   3   7   7          0.03          3.47         3.22 o                         
   4   7   7         35.34         26.27         5.20 o                         
   5   7   7         97.10         84.25         9.42 o                         
   6   7   7         29.66         23.05         5.45 o                         
   7   7   7         72.56         69.14         8.43 o                         
 -10   8   7         13.20         10.66         4.71 o                         
  -9   8   7         34.83         36.92         6.44 o                         
  -8   8   7         18.21         17.35         4.71 o                         
  -7   8   7          6.20          3.72         3.22 o                         
  -6   8   7          6.44          3.22         3.22 o                         
  -5   8   7         35.77         38.91         5.95 o                         
  -4   8   7         31.21         30.23         5.45 o                         
  -3   8   7         39.54         26.27         5.45 o                         
  -2   8   7         90.92         86.98         9.42 o                         
  -1   8   7         30.63         26.76         5.95 o                         
   0   8   7        127.64        140.01        11.40 o                         
   1   8   7         41.95         39.15         6.20 o                         
   2   8   7          5.79          0.00         3.22 o                         
   3   8   7        116.16        104.82        10.66 o                         
   4   8   7        170.38        166.52        13.88 o                         
   5   8   7         54.49         55.01         7.43 o                         
   6   8   7          6.39          8.67         4.96 o                         
   7   8   7          1.45          4.46         4.21 o                         
  -8   9   7          9.04          1.98         4.21 o                         
  -7   9   7          1.38          2.97         3.72 o                         
  -6   9   7          0.72         -2.97         2.97 o                         
  -5   9   7          9.31          8.67         4.21 o                         
  -4   9   7         30.60         23.05         5.45 o                         
  -3   9   7         45.84         35.44         6.94 o                         
  -2   9   7         47.68         43.61         6.94 o                         
  -1   9   7        184.76        186.60        15.12 o                         
   0   9   7         74.54         78.06         9.17 o                         
   1   9   7         15.30         16.36         4.96 o                         
   2   9   7         79.12         69.63         8.92 o                         
   3   9   7          3.68         11.65         4.71 o                         
   4   9   7         12.76          9.42         4.71 o                         
   5   9   7         56.26         49.31         7.68 o                         
   6   9   7          6.39         13.88         4.96 o                         
  -6  10   7         24.95         27.26         5.95 o                         
  -5  10   7         23.40         22.05         5.70 o                         
  -4  10   7          0.70          5.45         4.71 o                         
  -3  10   7         89.67         78.80         9.66 o                         
  -2  10   7         36.42         46.09         7.68 o                         
  -1  10   7         32.45         32.21         7.19 o                         
   0  10   7         81.57         66.41         9.66 o                         
   1  10   7          2.36         -0.25         4.71 o                         
   2  10   7         37.55         63.69         8.67 o                         
   3  10   7         38.80         37.17         7.68 o                         
   4  10   7         31.82         19.33         5.95 o                         
   5  10   7          0.07         -3.96         3.96 o                         
  -2  11   7          1.04          3.22         5.45 o                         
  -1  11   7        148.41        143.48        13.63 o                         
   0  11   7         12.03          8.92         5.20 o                         
   1  11   7         27.58         16.85         6.20 o                         
  -5 -10   8         14.35         12.92         3.44 o                         
  -4 -10   8          9.79          7.76         4.46 o                         
  -3 -10   8          2.09          1.52         1.96 o                         
  -2 -10   8         36.01         44.92         4.52 o                         
  -1 -10   8         65.58         68.28         5.50 o                         
   0 -10   8         20.72         23.28         3.63 o                         
   1 -10   8          3.79          7.66         2.55 o                         
   2 -10   8         14.08         14.60         2.78 o                         
   3 -10   8         19.86         17.80         2.71 o                         
   4 -10   8         43.13         45.63         3.86 o                         
  -7  -9   8         11.47         10.75         2.86 o                         
  -6  -9   8          3.92          6.50         2.97 o                         
  -5  -9   8         16.02         18.48         2.36 o                         
  -4  -9   8         13.07         14.79         2.25 o                         
  -3  -9   8          9.90         12.94         2.79 o                         
  -2  -9   8          5.13          3.95         2.04 o                         
  -1  -9   8         35.19         30.12         6.94 o                         
   0  -9   8         31.35         28.14         3.92 o                         
   1  -9   8         18.84         15.30         3.33 o                         
   2  -9   8         16.13         18.68         2.71 o                         
   3  -9   8         21.91         22.75         7.52 o                         
   4  -9   8         42.94         43.12         3.64 o                         
   5  -9   8         31.69         33.64         3.47 o                         
   6  -9   8          6.06          8.56         3.14 o                         
   7  -9   8          8.27          7.19         2.80 o                         
  -9  -8   8          5.05          1.32         2.01 o                         
  -8  -8   8         15.32         17.10         2.70 o                         
  -7  -8   8         29.85         26.93         4.09 o                         
  -6  -8   8         82.38         90.16         8.18 o                         
  -5  -8   8         17.94         27.44         2.49 o                         
  -4  -8   8         39.05         37.35         2.93 o                         
  -3  -8   8         27.75         26.89         2.48 o                         
  -2  -8   8          3.86          4.86         1.68 o                         
  -1  -8   8        159.82        175.56         6.93 o                         
   0  -8   8         38.45         39.38         3.87 o                         
   1  -8   8          8.35         12.41         2.80 o                         
   2  -8   8         11.02         13.09         3.96 o                         
   3  -8   8          4.40          2.85         1.70 o                         
   4  -8   8        134.16        142.56         6.48 o                         
   5  -8   8          4.85          3.46         1.98 o                         
   6  -8   8         17.50         19.83         2.62 o                         
   7  -8   8         22.51         32.64         5.82 o                         
   8  -8   8          8.61          8.57         3.59 o                         
   9  -8   8          7.26         11.48         3.21 o                         
 -10  -7   8         88.03        110.44         5.64 o                         
  -9  -7   8          3.17          2.85         1.82 o                         
  -8  -7   8         17.71         20.52         2.41 o                         
  -7  -7   8          9.91          8.84         1.93 o                         
  -6  -7   8         38.93         37.60         2.96 o                         
  -5  -7   8        175.96        174.05         6.90 o                         
  -4  -7   8         83.59         82.88         3.76 o                         
  -3  -7   8         24.56         30.92         2.04 o                         
  -2  -7   8         69.92         66.23         3.08 o                         
  -1  -7   8          8.03          6.07         1.25 o                         
   0  -7   8          7.33          9.88         1.30 o                         
   1  -7   8        135.68        131.71         7.18 o                         
   2  -7   8        181.44        175.32         9.29 o                         
   3  -7   8         95.46         88.52         3.95 o                         
   4  -7   8         83.93         86.89         3.94 o                         
   5  -7   8         34.45         39.98         2.62 o                         
   6  -7   8         29.25         29.81         2.38 o                         
   7  -7   8         17.83         19.25         3.11 o                         
   8  -7   8         22.33         26.75         3.91 o                         
   9  -7   8          3.82          4.46         1.90 o                         
  10  -7   8         20.89         25.97         3.09 o                         
 -11  -6   8          3.42          6.73         3.35 o                         
 -10  -6   8         12.06         14.14         3.45 o                         
  -9  -6   8         17.06         20.68         2.46 o                         
  -8  -6   8         15.77         18.16         2.22 o                         
  -7  -6   8         19.26         18.40         2.18 o                         
  -6  -6   8        190.12        170.75        11.80 o                         
  -5  -6   8         15.34         18.72         1.98 o                         
  -4  -6   8        143.66        142.21         5.70 o                         
  -3  -6   8        179.86        179.26         5.74 o                         
  -2  -6   8         15.12         18.87         1.60 o                         
  -1  -6   8        225.39        234.13         9.69 o                         
   0  -6   8        105.84        115.21         4.44 o                         
   1  -6   8         21.76         27.86         2.04 o                         
   2  -6   8         98.89         91.34         3.64 o                         
   3  -6   8         57.36         57.38         2.80 o                         
   4  -6   8        316.77        316.78         8.42 o                         
   5  -6   8         73.00         71.70         2.94 o                         
   6  -6   8          0.38          1.99         1.11 o                         
   7  -6   8         62.66         56.94         2.85 o                         
   8  -6   8          8.23          8.12         1.98 o                         
   9  -6   8         22.73         27.22         2.89 o                         
  10  -6   8         38.84         46.84         3.62 o                         
  11  -6   8         17.68         20.07         5.45 o                         
 -12  -5   8         13.39         17.16         2.97 o                         
 -11  -5   8          2.68          1.59         1.94 o                         
 -10  -5   8         23.77         28.69         2.66 o                         
  -9  -5   8         51.84         61.08         3.78 o                         
  -8  -5   8        118.79        113.26         5.10 o                         
  -7  -5   8         12.68         13.35         1.82 o                         
  -6  -5   8        219.40        207.12        13.89 o                         
  -5  -5   8        245.43        249.74        15.35 o                         
  -4  -5   8        159.64        137.38         8.90 o                         
  -3  -5   8        146.58        133.77         5.28 o                         
  -2  -5   8         74.89         76.45         2.99 o                         
  -1  -5   8        164.03        156.85         5.03 o                         
   0  -5   8         21.81         23.17         1.37 o                         
   1  -5   8          9.88          7.48         0.92 o                         
   2  -5   8        451.14        434.31        12.42 o                         
   3  -5   8          0.13         -0.86         1.04 o                         
   4  -5   8        119.81        107.48         3.65 o                         
   5  -5   8        246.89        228.77         6.38 o                         
   6  -5   8         60.93         56.26         2.59 o                         
   7  -5   8          4.33          3.48         1.27 o                         
   8  -5   8         18.22         21.53         2.23 o                         
   9  -5   8          0.36          1.39         1.41 o                         
  10  -5   8          1.48         -0.50         2.97 o                         
  11  -5   8          5.28         -0.74         3.22 o                         
  12  -5   8          1.91          3.72         4.96 o                         
 -13  -4   8         29.41         25.80         3.62 o                         
 -12  -4   8          8.59         12.60         4.21 o                         
 -11  -4   8          8.30          7.29         2.60 o                         
 -10  -4   8         35.96         40.40         2.93 o                         
  -9  -4   8         15.78         22.68         2.26 o                         
  -8  -4   8         17.85         18.68         1.96 o                         
  -7  -4   8        177.70        159.03         6.18 o                         
  -6  -4   8        247.18        227.89         8.14 o                         
  -5  -4   8         24.32         20.57         1.88 o                         
  -4  -4   8         64.99         68.74         3.28 o                         
  -3  -4   8        217.58        220.41         7.81 o                         
  -2  -4   8         62.03         64.12         3.06 o                         
  -1  -4   8        318.26        309.99        10.43 o                         
   0  -4   8         70.74         73.91         2.80 o                         
   1  -4   8         78.31         75.22         2.52 o                         
   2  -4   8          4.66          5.14         0.70 o                         
   3  -4   8        124.31        121.76         6.25 o                         
   4  -4   8        648.91        706.09        22.83 o                         
   5  -4   8        335.71        338.53        10.19 o                         
   6  -4   8         20.62         18.86         1.60 o                         
   7  -4   8         66.46         64.65         3.00 o                         
   8  -4   8         41.00         56.70         4.16 o                         
   9  -4   8         64.04         67.84         4.76 o                         
  10  -4   8         11.56         10.41         3.96 o                         
  11  -4   8         27.13         37.42         6.20 o                         
  12  -4   8         29.15         23.29         5.95 o                         
 -13  -3   8          7.58         11.26         2.73 o                         
 -12  -3   8         27.65         31.63         3.39 o                         
 -11  -3   8         10.49          9.51         2.20 o                         
 -10  -3   8          2.90          4.67         1.78 o                         
  -9  -3   8          8.39          6.29         1.45 o                         
  -8  -3   8         10.47         17.81         1.93 o                         
  -7  -3   8         78.30         72.96         3.83 o                         
  -6  -3   8        247.11        242.47         8.47 o                         
  -5  -3   8        592.72        637.28        19.50 o                         
  -4  -3   8         60.44         61.29         3.02 o                         
  -3  -3   8         82.03         82.98         4.39 o                         
  -2  -3   8         88.22         91.78         3.74 o                         
  -1  -3   8        114.47        111.55         4.26 o                         
   0  -3   8        317.32        315.48        10.00 o                         
   1  -3   8        190.81        219.03         7.28 o                         
   2  -3   8         11.10         15.26         1.15 o                         
   3  -3   8         18.12         18.08         3.96 o                         
   4  -3   8        304.13        280.47        20.07 o                         
   5  -3   8        283.87        251.76        10.95 o                         
   6  -3   8        549.60        502.15        20.23 o                         
   7  -3   8         19.12         20.82         2.43 o                         
   8  -3   8         42.63         47.90         3.69 o                         
   9  -3   8         55.93         54.27         6.69 o                         
  10  -3   8         25.65         27.75         4.96 o                         
  11  -3   8          4.80          0.50         3.96 o                         
  12  -3   8          1.74          7.93         3.96 o                         
  13  -3   8         71.42         79.05         9.17 o                         
 -14  -2   8          6.32          7.19         5.08 o                         
 -13  -2   8         27.71         27.98         3.45 o                         
 -12  -2   8         19.71         20.23         2.97 o                         
 -11  -2   8         91.17         91.93         6.94 o                         
 -10  -2   8          4.74          5.61         2.97 o                         
  -9  -2   8        114.46         89.74         4.22 o                         
  -8  -2   8        234.30        209.87         7.56 o                         
  -7  -2   8        445.14        443.28        14.49 o                         
  -6  -2   8        577.44        567.12        17.93 o                         
  -5  -2   8         37.49         41.23         2.40 o                         
  -4  -2   8         79.81         77.02         4.09 o                         
  -3  -2   8         61.73         70.66         3.74 o                         
  -2  -2   8        359.28        350.84        13.83 o                         
  -1  -2   8        459.41        494.21        19.36 o                         
   0  -2   8        325.04        347.30        11.30 o                         
   1  -2   8         59.74         58.46         2.63 o                         
   2  -2   8         10.87          7.91         0.93 o                         
   3  -2   8         70.37         61.57         4.06 o                         
   4  -2   8        393.70        350.62        14.37 o                         
   5  -2   8        742.82        713.78        27.50 o                         
   6  -2   8        272.20        236.84        10.32 o                         
   7  -2   8         50.79         39.31         3.10 o                         
   8  -2   8         69.54         56.99         6.20 o                         
   9  -2   8         68.40         78.06         7.68 o                         
  10  -2   8          5.76          6.44         3.22 o                         
  11  -2   8         11.53         16.60         4.46 o                         
  12  -2   8          5.90          6.94         3.96 o                         
  13  -2   8          1.29          1.98         3.96 o                         
 -14  -1   8         41.25         51.01         4.70 o                         
 -13  -1   8         40.09         44.20         3.98 o                         
 -12  -1   8          1.17          1.66         1.73 o                         
 -11  -1   8          3.63          3.12         1.65 o                         
 -10  -1   8         21.67         22.42         2.61 o                         
  -9  -1   8         23.66         23.32         2.03 o                         
  -8  -1   8         76.35         79.60         3.73 o                         
  -7  -1   8        228.02        222.21         7.86 o                         
  -6  -1   8         98.26         98.03        10.28 o                         
  -5  -1   8         91.62        102.94         5.05 o                         
  -4  -1   8        408.49        412.43        16.38 o                         
  -3  -1   8        130.84        140.56         6.38 o                         
  -2  -1   8         17.43         20.29         1.78 o                         
  -1  -1   8        157.87        160.86         7.31 o                         
   0  -1   8        280.32        253.56         8.49 o                         
   1  -1   8        173.82        184.50         6.37 o                         
   2  -1   8        374.93        338.03        11.20 o                         
   3  -1   8         27.98         22.81         1.50 o                         
   4  -1   8        217.80        183.33         7.37 o                         
   5  -1   8        103.52        100.90         4.94 o                         
   6  -1   8        437.10        390.68        15.74 o                         
   7  -1   8         45.28         41.88         5.20 o                         
   8  -1   8        133.07        131.83         9.91 o                         
   9  -1   8         21.90         23.29         4.21 o                         
  10  -1   8         21.84         28.50         5.20 o                         
  11  -1   8         13.11         12.64         3.96 o                         
  12  -1   8          1.91          4.21         3.47 o                         
  13  -1   8         22.86         24.53         5.70 o                         
 -14   0   8          5.10          4.91         2.41 o                         
 -13   0   8          0.17          0.45         1.88 o                         
 -12   0   8         23.58         17.33         3.35 o                         
 -11   0   8          0.18         -1.12         1.60 o                         
 -10   0   8         14.56         12.97         2.60 o                         
  -9   0   8        420.91        358.41        15.04 o                         
  -8   0   8        254.84        240.61         8.52 o                         
  -7   0   8        427.88        426.81        17.16 o                         
  -6   0   8        281.14        262.40        11.10 o                         
  -5   0   8       1180.34       1128.53        43.02 o                         
  -4   0   8         10.31          9.69         1.73 o                         
  -3   0   8         86.93         91.96         4.55 o                         
  -2   0   8         20.73         21.71         1.83 o                         
  -1   0   8        283.05        323.38        13.05 o                         
   0   0   8         77.49         74.24         3.27 o                         
   1   0   8          3.16          3.85         0.95 o                         
   2   0   8        130.50        119.99         4.56 o                         
   3   0   8         39.29         33.24         3.38 o                         
   4   0   8         20.53         25.92         1.54 o                         
   5   0   8          0.52          0.45         1.10 o                         
   6   0   8        696.70        613.32        34.44 o                         
   7   0   8         38.06         40.64         4.96 o                         
   8   0   8          3.83          4.21         2.97 o                         
   9   0   8          7.87          0.50         2.48 o                         
  10   0   8          0.45          0.50         3.22 o                         
  11   0   8         29.40         16.60         4.96 o                         
  12   0   8          0.56          7.19         3.96 o                         
  13   0   8          2.48          7.43         4.21 o                         
 -14   1   8         41.36         54.53         4.82 o                         
 -13   1   8         40.15         45.62         5.70 o                         
 -12   1   8          1.17          3.09         1.94 o                         
 -11   1   8          3.62          5.30         1.91 o                         
 -10   1   8         21.64         18.63         2.61 o                         
  -9   1   8         23.66         22.04         5.20 o                         
  -8   1   8         76.57         81.34         7.68 o                         
  -7   1   8        228.10        216.72         9.71 o                         
  -6   1   8         98.21         88.46         5.95 o                         
  -5   1   8         91.87        104.20         5.58 o                         
  -4   1   8        408.68        410.86        16.47 o                         
  -3   1   8        130.65        143.54         6.48 o                         
  -2   1   8         17.38         18.45         2.23 o                         
  -1   1   8        157.92        150.04         6.92 o                         
   0   1   8        280.45        253.83        10.60 o                         
   1   1   8        173.66        181.06         6.53 o                         
   2   1   8        374.62        348.77        11.30 o                         
   3   1   8         28.06         22.84         2.08 o                         
   4   1   8        217.78        169.91         5.92 o                         
   5   1   8        103.49        100.13         4.97 o                         
   6   1   8        437.25        396.73        22.80 o                         
   7   1   8         45.30         44.85         5.20 o                         
   8   1   8        132.99        114.73         9.17 o                         
   9   1   8         21.95         18.34         3.72 o                         
  10   1   8         21.81         25.77         4.46 o                         
  11   1   8         13.11         10.66         3.72 o                         
  12   1   8          1.91          6.20         3.47 o                         
  13   1   8         22.82         33.70         5.95 o                         
 -14   2   8          6.33          0.52         4.71 o                         
 -13   2   8         27.77         21.79         3.21 o                         
 -12   2   8         19.73         18.42         2.84 o                         
 -11   2   8         91.17         87.85         5.64 o                         
 -10   2   8          4.78          3.15         1.73 o                         
  -9   2   8        114.51         84.89         5.29 o                         
  -8   2   8        234.41        200.32        12.89 o                         
  -7   2   8        445.44        431.30        17.78 o                         
  -6   2   8        577.50        541.56        35.06 o                         
  -5   2   8         37.43         40.25         3.06 o                         
  -4   2   8         79.82         81.63         4.56 o                         
  -3   2   8         61.56         69.39         4.03 o                         
  -2   2   8        359.62        341.18        14.02 o                         
  -1   2   8        459.32        504.72        30.11 o                         
   0   2   8        324.77        344.68        14.10 o                         
   1   2   8         59.76         56.90         3.42 o                         
   2   2   8         10.83         10.41         1.29 o                         
   3   2   8         70.31         58.68         2.58 o                         
   4   2   8        393.98        350.02        14.28 o                         
   5   2   8        742.65        701.50        27.51 o                         
   6   2   8        272.22        242.99        10.42 o                         
   7   2   8         50.76         42.13         4.71 o                         
   8   2   8         69.52         51.54         5.70 o                         
   9   2   8         68.41         71.62         6.94 o                         
  10   2   8          5.76          6.69         3.22 o                         
  11   2   8         11.51         22.80         4.21 o                         
  12   2   8          5.90          8.43         3.72 o                         
  13   2   8          1.29          0.99         4.21 o                         
 -13   3   8          7.64         12.12         2.84 o                         
 -12   3   8         27.66         29.13         3.41 o                         
 -11   3   8         10.52         11.97         2.50 o                         
 -10   3   8          2.87          2.56         1.96 o                         
  -9   3   8          8.38          5.69         2.01 o                         
  -8   3   8         10.50         14.16         2.45 o                         
  -7   3   8         78.39         62.66         4.58 o                         
  -6   3   8        246.98        231.96        19.08 o                         
  -5   3   8        593.16        561.81        29.24 o                         
  -4   3   8         60.36         65.23         3.94 o                         
  -3   3   8         82.20         78.55         4.47 o                         
  -2   3   8         88.30         91.77         4.90 o                         
  -1   3   8        114.68        105.52         5.42 o                         
   0   3   8        317.26        284.66        16.36 o                         
   1   3   8        190.48        211.32         7.63 o                         
   2   3   8         11.06         11.64         1.38 o                         
   3   3   8         18.17         17.24         2.10 o                         
   4   3   8        304.12        278.93        13.88 o                         
   5   3   8        284.14        255.74        10.95 o                         
   6   3   8        549.41        506.12        24.41 o                         
   7   3   8         19.12         21.31         3.47 o                         
   8   3   8         42.66         40.14         4.71 o                         
   9   3   8         55.98         55.26         5.95 o                         
  10   3   8         25.61         32.96         5.20 o                         
  11   3   8          4.79          0.50         2.73 o                         
  12   3   8          1.73          4.96         3.96 o                         
  13   3   8         71.36         78.55         8.92 o                         
 -13   4   8         29.36         31.32         3.98 o                         
 -12   4   8          8.60          9.08         2.54 o                         
 -11   4   8          8.28          4.23         2.23 o                         
 -10   4   8         36.02         32.66         3.56 o                         
  -9   4   8         15.82         20.39         4.21 o                         
  -8   4   8         17.83         16.12         2.45 o                         
  -7   4   8        177.73        150.82         9.91 o                         
  -6   4   8        247.19        216.61        15.74 o                         
  -5   4   8         24.31         15.87         2.32 o                         
  -4   4   8         65.03         61.14         4.05 o                         
  -3   4   8        217.39        224.79        12.51 o                         
  -2   4   8         61.95         61.60         3.93 o                         
  -1   4   8        318.23        322.31        13.21 o                         
   0   4   8         70.65         73.24         4.45 o                         
   1   4   8         78.20         75.55         4.45 o                         
   2   4   8          4.64          2.52         1.13 o                         
   3   4   8        124.17        121.12         6.10 o                         
   4   4   8        648.69        665.04        27.07 o                         
   5   4   8        335.99        317.37        13.83 o                         
   6   4   8         20.65         16.41         5.08 o                         
   7   4   8         66.34         63.47         7.56 o                         
   8   4   8         41.03         42.37         5.20 o                         
   9   4   8         64.05         55.76         6.20 o                         
  10   4   8         11.53         10.90         3.72 o                         
  11   4   8         27.07         32.96         4.96 o                         
  12   4   8         29.11         25.52         5.20 o                         
 -12   5   8         13.37         10.16         4.21 o                         
 -11   5   8          2.68          4.46         2.97 o                         
 -10   5   8         23.81         26.52         4.96 o                         
  -9   5   8         51.87         56.14         4.37 o                         
  -8   5   8        118.62        101.95         8.55 o                         
  -7   5   8         12.67         13.74         2.20 o                         
  -6   5   8        219.34        180.79        19.45 o                         
  -5   5   8        245.55        232.49        10.67 o                         
  -4   5   8        159.82        141.27         7.06 o                         
  -3   5   8        146.50        131.02         6.63 o                         
  -2   5   8         74.93         77.40        11.15 o                         
  -1   5   8        164.16        155.53         7.51 o                         
   0   5   8         21.81         19.87         2.38 o                         
   1   5   8          9.85          8.50         1.83 o                         
   2   5   8        451.29        441.42        17.94 o                         
   3   5   8          0.14          0.86         1.20 o                         
   4   5   8        119.79        120.60         6.13 o                         
   5   5   8        247.09        222.18        12.39 o                         
   6   5   8         60.92         59.10         4.23 o                         
   7   5   8          4.31          3.81         1.90 o                         
   8   5   8         18.25         22.55         3.47 o                         
   9   5   8          0.37         -2.23         2.48 o                         
  10   5   8          1.47          6.69         3.22 o                         
  11   5   8          5.28          3.22         2.97 o                         
 -11   6   8          3.37          6.20         3.47 o                         
 -10   6   8         11.99         17.84         4.46 o                         
  -9   6   8         17.07         18.34         4.46 o                         
  -8   6   8         15.77         18.34         4.21 o                         
  -7   6   8         19.38         16.36         3.96 o                         
  -6   6   8        190.57        155.87        12.14 o                         
  -5   6   8         15.32         16.11         3.72 o                         
  -4   6   8        143.63        139.51        10.90 o                         
  -3   6   8        179.88        167.58         8.43 o                         
  -2   6   8         15.04         16.29         2.38 o                         
  -1   6   8        225.79        248.85        13.63 o                         
   0   6   8        105.99        113.44         6.07 o                         
   1   6   8         21.76         26.00         2.89 o                         
   2   6   8         98.76         93.22         5.47 o                         
   3   6   8         57.23         61.16         4.40 o                         
   4   6   8        316.99        307.52        13.44 o                         
   5   6   8         73.00         70.66         5.08 o                         
   6   6   8          0.38          4.86         2.06 o                         
   7   6   8         62.59         72.36         7.68 o                         
 -10   7   8         88.11         77.31         9.42 o                         
  -9   7   8          3.13          1.98         3.72 o                         
  -8   7   8         17.74         21.06         4.71 o                         
  -7   7   8          9.93          7.93         3.96 o                         
  -6   7   8         38.89         33.45         5.45 o                         
  -5   7   8        176.28        159.83        12.64 o                         
  -4   7   8         83.36         56.00         7.43 o                         
  -3   7   8         24.47         22.05         4.71 o                         
  -2   7   8         69.95         80.04         7.93 o                         
  -1   7   8          8.06          3.72         3.22 o                         
   0   7   8          7.35         13.63         4.21 o                         
   1   7   8        135.92        143.97        11.40 o                         
   2   7   8        181.31        181.14        13.63 o                         
   3   7   8         95.42        102.84         9.91 o                         
   4   7   8         83.92         86.44         5.48 o                         
   5   7   8         34.54         36.43         5.95 o                         
   6   7   8         29.29         26.27         5.20 o                         
   7   7   8         17.85         17.35         4.71 o                         
  -9   8   8          5.05          4.71         3.72 o                         
  -8   8   8         15.35         14.12         4.96 o                         
  -7   8   8         29.91         21.31         4.96 o                         
  -6   8   8         82.39         72.11         8.67 o                         
  -5   8   8         17.91         17.84         5.20 o                         
  -4   8   8         39.08         38.91         6.20 o                         
  -3   8   8         27.78         26.52         5.20 o                         
  -2   8   8          3.83          5.95         3.47 o                         
  -1   8   8        159.90        157.85        13.13 o                         
   0   8   8         38.45         37.42         6.44 o                         
   1   8   8          8.36          8.43         4.21 o                         
   2   8   8         10.97         16.11         4.71 o                         
   3   8   8          4.39         -3.22         3.22 o                         
   4   8   8        134.11        144.22        13.13 o                         
   5   8   8          4.87          0.00         3.72 o                         
   6   8   8         17.49         15.86         5.20 o                         
   7   8   8         22.45         24.53         5.95 o                         
  -7   9   8         11.47         12.64         5.20 o                         
  -6   9   8          3.93          4.46         4.46 o                         
  -5   9   8         16.01         14.37         5.20 o                         
  -4   9   8         13.04         15.86         4.96 o                         
  -3   9   8          9.89          9.17         4.96 o                         
  -2   9   8          5.11          4.21         3.72 o                         
  -1   9   8         35.26         21.06         5.95 o                         
   0   9   8         31.31         33.21         6.20 o                         
   1   9   8         18.83         17.84         5.45 o                         
   2   9   8         16.10         18.59         5.45 o                         
   3   9   8         21.85         17.35         5.45 o                         
   4   9   8         42.96         50.30         8.18 o                         
   5   9   8         31.75         30.48         6.94 o                         
   6   9   8          6.06          3.72         4.71 o                         
   7   9   8          8.25          6.94         4.71 o                         
  -5  10   8         14.35         19.08         5.45 o                         
  -4  10   8          9.80         11.89         5.70 o                         
  -3  10   8          2.09          5.45         4.46 o                         
  -2  10   8         35.91         24.28         6.69 o                         
  -1  10   8         65.72         42.13         7.93 o                         
   0  10   8         20.69         10.16         4.71 o                         
   1  10   8          3.77          8.18         5.45 o                         
   2  10   8         14.10         20.07         5.70 o                         
   3  10   8         19.82         14.87         5.70 o                         
   4  10   8         43.17         47.83         8.18 o                         
  -4 -10   9         34.06         33.10         4.16 o                         
  -3 -10   9         19.66         20.42         3.67 o                         
  -2 -10   9         61.06         79.16        22.67 o                         
  -1 -10   9          6.24          3.67         3.03 o                         
   0 -10   9         51.51         54.77        11.40 o                         
   1 -10   9         14.36          9.00         2.55 o                         
   2 -10   9         29.79         31.47         3.62 o                         
   3 -10   9         95.80         99.22         6.01 o                         
  -7  -9   9          6.04          3.72         3.10 o                         
  -6  -9   9          5.52         11.67         3.10 o                         
  -5  -9   9         25.67         30.46         2.91 o                         
  -4  -9   9         21.70         21.42         2.59 o                         
  -3  -9   9         13.30         15.96         2.50 o                         
  -2  -9   9         76.69         75.67         7.06 o                         
  -1  -9   9         68.91         70.26         9.42 o                         
   0  -9   9         16.68         16.85         3.59 o                         
   1  -9   9         12.59         13.26         3.06 o                         
   2  -9   9         77.16         81.82         8.01 o                         
   3  -9   9         58.11         60.32         4.35 o                         
   4  -9   9          4.30          7.50         2.29 o                         
   5  -9   9          5.38          2.20         2.15 o                         
   6  -9   9         39.83         46.14         5.45 o                         
  -8  -8   9         34.72         43.09         5.33 o                         
  -7  -8   9         33.32         35.48         3.93 o                         
  -6  -8   9         70.06         70.54         7.19 o                         
  -5  -8   9         16.74         16.07         2.74 o                         
  -4  -8   9         39.73         44.86         3.08 o                         
  -3  -8   9         67.45         72.09         5.49 o                         
  -2  -8   9          3.64          3.68         1.58 o                         
  -1  -8   9         40.09         42.34         5.08 o                         
   0  -8   9         22.93         24.82         3.41 o                         
   1  -8   9         65.88         57.67         5.45 o                         
   2  -8   9         55.47         62.76         4.97 o                         
   3  -8   9         63.95         69.51         4.42 o                         
   4  -8   9         29.15         34.34         3.19 o                         
   5  -8   9          0.26         -1.89         1.89 o                         
   6  -8   9         45.25         47.73         9.50 o                         
   7  -8   9         53.81         53.45         6.94 o                         
   8  -8   9          1.51          2.08         2.61 o                         
 -10  -7   9         74.07         81.55         4.89 o                         
  -9  -7   9         48.84         57.61         3.97 o                         
  -8  -7   9          5.02          3.58         1.99 o                         
  -7  -7   9         66.35         70.58         5.65 o                         
  -6  -7   9          6.08          9.08         3.66 o                         
  -5  -7   9         85.51         82.62         4.45 o                         
  -4  -7   9        158.34        149.76         6.07 o                         
  -3  -7   9         89.21         85.43         3.72 o                         
  -2  -7   9          0.69          3.10         1.20 o                         
  -1  -7   9         59.82         54.96         2.79 o                         
   0  -7   9         32.86         30.73         2.55 o                         
   1  -7   9        188.96        193.21        15.49 o                         
   2  -7   9         47.85         44.50         4.09 o                         
   3  -7   9          1.17         -0.45         1.32 o                         
   4  -7   9         51.18         47.21         2.84 o                         
   5  -7   9         20.68         29.68         2.97 o                         
   6  -7   9         67.07         66.29         5.22 o                         
   7  -7   9        102.85        126.90         9.06 o                         
   8  -7   9         10.00         12.14         2.42 o                         
   9  -7   9         40.94         56.00         7.47 o                         
 -11  -6   9         73.55         80.59        14.25 o                         
 -10  -6   9         39.51         47.68         3.59 o                         
  -9  -6   9          2.01          3.86         2.59 o                         
  -8  -6   9          4.46          0.84         1.59 o                         
  -7  -6   9         17.68         15.22         2.11 o                         
  -6  -6   9         80.24        100.15         4.79 o                         
  -5  -6   9        125.31        111.09         5.03 o                         
  -4  -6   9        136.73        136.47        10.96 o                         
  -3  -6   9        133.30        145.85         5.83 o                         
  -2  -6   9         75.87         76.30         3.51 o                         
  -1  -6   9         41.52         47.08         2.38 o                         
   0  -6   9         50.49         51.59         3.13 o                         
   1  -6   9         65.79         66.58         3.08 o                         
   2  -6   9         68.26         69.12         3.15 o                         
   3  -6   9         43.84         47.98         2.63 o                         
   4  -6   9         18.10         18.67         1.69 o                         
   5  -6   9        105.16         94.22         3.74 o                         
   6  -6   9        101.06        109.40         3.87 o                         
   7  -6   9        107.64        115.64         4.64 o                         
   8  -6   9         13.27         13.08         2.11 o                         
   9  -6   9          3.97          4.54         2.19 o                         
  10  -6   9         12.10         15.36         4.46 o                         
 -12  -5   9         78.94         92.45         6.42 o                         
 -11  -5   9          9.95         13.68         2.85 o                         
 -10  -5   9          9.21          9.44         2.01 o                         
  -9  -5   9         51.15         59.89         4.36 o                         
  -8  -5   9         24.84         27.51         2.51 o                         
  -7  -5   9         62.12         65.75         3.74 o                         
  -6  -5   9        102.35         98.94         4.55 o                         
  -5  -5   9        249.19        223.41         8.27 o                         
  -4  -5   9         14.79         17.34         2.45 o                         
  -3  -5   9        126.72        130.47         5.41 o                         
  -2  -5   9         86.48         87.62         5.23 o                         
  -1  -5   9        255.13        248.94         9.56 o                         
   0  -5   9         45.14         50.25         3.67 o                         
   1  -5   9        181.50        175.71         5.79 o                         
   2  -5   9         51.94         61.22         2.87 o                         
   3  -5   9        158.95        158.66         5.29 o                         
   4  -5   9        117.58        113.48         4.16 o                         
   5  -5   9         49.58         58.43         2.71 o                         
   6  -5   9         61.61         61.68         2.77 o                         
   7  -5   9        116.21        127.90         5.91 o                         
   8  -5   9          9.91         13.50         2.32 o                         
   9  -5   9         24.94         24.51         3.33 o                         
  10  -5   9         38.85         44.11         6.20 o                         
  11  -5   9         17.74         11.40         4.71 o                         
 -12  -4   9         19.96         24.02         3.15 o                         
 -11  -4   9         38.13         45.14         3.98 o                         
 -10  -4   9          1.87         -1.26         1.52 o                         
  -9  -4   9          6.67          6.49         1.77 o                         
  -8  -4   9         91.97         79.07         4.17 o                         
  -7  -4   9         52.56         44.19         3.37 o                         
  -6  -4   9        122.03        119.87         8.25 o                         
  -5  -4   9        275.81        266.76         9.24 o                         
  -4  -4   9         24.25         26.23         2.91 o                         
  -3  -4   9         88.63         98.97         4.19 o                         
  -2  -4   9         88.01         82.12         3.72 o                         
  -1  -4   9         39.57         45.60         2.51 o                         
   0  -4   9         74.67         71.03         2.80 o                         
   1  -4   9         47.23         50.50         2.59 o                         
   2  -4   9         36.44         34.24         2.56 o                         
   3  -4   9         44.68         54.78         3.14 o                         
   4  -4   9         67.49         64.18         3.52 o                         
   5  -4   9        498.86        482.46        13.81 o                         
   6  -4   9        172.95        158.28         5.32 o                         
   7  -4   9        151.83        154.84         6.20 o                         
   8  -4   9          4.22          4.55         2.01 o                         
   9  -4   9         27.88         30.23         5.20 o                         
  10  -4   9          2.36          4.21         3.47 o                         
  11  -4   9         37.97         49.81         6.94 o                         
  12  -4   9          0.65          1.98         3.72 o                         
 -13  -3   9         18.31         21.82         3.25 o                         
 -12  -3   9          8.14         13.51         2.70 o                         
 -11  -3   9          2.98          3.82         2.73 o                         
 -10  -3   9         36.79         38.41         3.51 o                         
  -9  -3   9         47.66         56.74         3.41 o                         
  -8  -3   9         18.58         21.11         2.14 o                         
  -7  -3   9         21.71         27.55         2.30 o                         
  -6  -3   9        231.77        247.96         8.52 o                         
  -5  -3   9        531.27        510.41        16.54 o                         
  -4  -3   9         61.22         63.82         3.17 o                         
  -3  -3   9         90.13        107.55         4.30 o                         
  -2  -3   9         26.37         32.25         2.62 o                         
  -1  -3   9          8.37         10.17         2.35 o                         
   0  -3   9          6.82         10.29         1.20 o                         
   1  -3   9        120.69        112.65         5.58 o                         
   2  -3   9         12.21         11.61         1.83 o                         
   4  -3   9        201.24        171.07         8.06 o                         
   5  -3   9        260.01        249.73         8.96 o                         
   6  -3   9         37.63         52.87         4.46 o                         
   7  -3   9         42.15         53.23         3.87 o                         
   8  -3   9         35.41         33.95         4.96 o                         
   9  -3   9          1.82         -1.73         3.22 o                         
  10  -3   9          0.38         -0.25         2.97 o                         
  11  -3   9         41.27         45.60         6.69 o                         
  12  -3   9         11.80         14.62         4.96 o                         
 -13  -2   9          0.92          1.16         2.02 o                         
 -12  -2   9          7.12          6.12         3.84 o                         
 -11  -2   9         18.14         18.93         2.74 o                         
 -10  -2   9          8.97          6.17         1.94 o                         
  -9  -2   9         17.99         23.68         2.20 o                         
  -8  -2   9         71.07         62.25         3.35 o                         
  -7  -2   9          4.41          5.85         1.37 o                         
  -6  -2   9        476.12        478.33        15.25 o                         
  -5  -2   9         88.73         88.44         3.89 o                         
  -4  -2   9        189.83        194.78         8.39 o                         
  -3  -2   9         32.77         33.88         2.61 o                         
  -2  -2   9         61.78         60.42         3.45 o                         
  -1  -2   9        166.03        155.24         6.81 o                         
   0  -2   9        195.95        189.97         6.66 o                         
   1  -2   9         20.81         24.00         1.62 o                         
   2  -2   9        184.06        178.34         6.40 o                         
   3  -2   9         29.26         29.65         2.63 o                         
   4  -2   9        465.49        433.18        17.70 o                         
   5  -2   9        272.04        243.85        14.99 o                         
   6  -2   9         40.56         37.47         2.92 o                         
   7  -2   9        221.86        220.05        14.37 o                         
   8  -2   9          0.87         -0.74         2.48 o                         
   9  -2   9          4.09          9.91         3.72 o                         
  10  -2   9         22.71         14.37         4.21 o                         
  11  -2   9          4.42          2.23         3.47 o                         
  12  -2   9          2.22         -2.97         4.21 o                         
 -13  -1   9          1.55          1.56         2.17 o                         
 -12  -1   9         15.49         19.47         4.21 o                         
 -11  -1   9          5.35          6.37         2.02 o                         
 -10  -1   9         17.82         17.93         2.43 o                         
  -9  -1   9          4.62          9.55         1.58 o                         
  -8  -1   9         98.04         92.75         4.17 o                         
  -7  -1   9         50.12         50.50         2.96 o                         
  -6  -1   9        203.21        193.81         8.46 o                         
  -5  -1   9        564.95        540.70        21.28 o                         
  -4  -1   9        433.72        444.15        17.43 o                         
  -3  -1   9         67.34         62.29         4.34 o                         
  -2  -1   9        141.76        145.70         6.73 o                         
  -1  -1   9        213.67        241.57         9.89 o                         
   0  -1   9         10.68         16.92         1.62 o                         
   1  -1   9         28.17         27.77         2.46 o                         
   2  -1   9         37.96         38.17         2.19 o                         
   3  -1   9          0.83         -0.35         0.85 o                         
   4  -1   9         38.22         31.36         2.85 o                         
   5  -1   9        274.87        258.42        10.75 o                         
   6  -1   9        269.78        232.44        14.87 o                         
   7  -1   9         38.57         35.68         4.71 o                         
   8  -1   9         90.73         85.00         7.93 o                         
   9  -1   9         10.31         16.36         3.72 o                         
  10  -1   9          9.39          4.46         3.72 o                         
  11  -1   9         14.83         21.31         4.96 o                         
  12  -1   9         34.88         45.10         6.94 o                         
  13  -1   9          0.05         -3.22         3.22 o                         
 -13   0   9         10.16         12.76         3.02 o                         
 -12   0   9         64.41         76.49         5.29 o                         
 -11   0   9          8.45         12.29         2.38 o                         
 -10   0   9         40.70         42.93         5.33 o                         
  -9   0   9          0.19          5.24         1.78 o                         
  -8   0   9          7.71          6.47         1.90 o                         
  -7   0   9        128.57        112.48         5.93 o                         
  -6   0   9        115.15        111.12         5.75 o                         
  -5   0   9        143.12        130.00         6.28 o                         
  -4   0   9         67.20         78.81         4.52 o                         
  -3   0   9         17.53         22.80         2.73 o                         
  -2   0   9          0.14         -0.65         1.05 o                         
  -1   0   9        150.60        146.54         6.65 o                         
   0   0   9       1250.37       1131.06        35.24 o                         
   1   0   9        221.23        227.38         7.91 o                         
   2   0   9        218.20        210.68         7.33 o                         
   3   0   9         68.77         60.57         4.11 o                         
   4   0   9        469.44        379.77        15.14 o                         
   5   0   9        262.15        219.55        14.12 o                         
   6   0   9         98.86         93.17         7.68 o                         
   7   0   9         77.20         72.11         6.94 o                         
   8   0   9         28.08         30.98         4.46 o                         
   9   0   9         10.83         11.89         3.47 o                         
  10   0   9          0.11         -2.23         3.22 o                         
  11   0   9          2.50          8.67         4.21 o                         
  12   0   9          9.84         14.37         4.46 o                         
  13   0   9          4.26         -4.46         4.46 o                         
 -13   1   9          1.54         -0.23         2.26 o                         
 -12   1   9         15.45         17.59         2.92 o                         
 -11   1   9          5.39          5.67         2.14 o                         
 -10   1   9         17.78         16.55         2.61 o                         
  -9   1   9          4.65          5.59         1.78 o                         
  -8   1   9         98.14         85.79        12.27 o                         
  -7   1   9         49.92         50.49         3.67 o                         
  -6   1   9        203.30        181.84         8.49 o                         
  -5   1   9        565.01        542.20        34.57 o                         
  -4   1   9        433.63        427.09        17.59 o                         
  -3   1   9         67.51         68.86         3.94 o                         
  -2   1   9        141.88        153.93         7.00 o                         
  -1   1   9        213.52        231.64        10.07 o                         
   0   1   9         10.68         13.11         1.75 o                         
   1   1   9         28.11         27.36         1.94 o                         
   2   1   9         37.92         44.08         3.44 o                         
   3   1   9          0.83          0.99         1.01 o                         
   4   1   9         38.25         33.12         2.68 o                         
   5   1   9        274.89        256.10        10.85 o                         
   6   1   9        269.87        235.66        14.62 o                         
   7   1   9         38.58         29.49         4.21 o                         
   8   1   9         90.77         97.63         7.93 o                         
   9   1   9         10.28         10.66         3.22 o                         
  10   1   9          9.39         13.63         3.72 o                         
  11   1   9         14.85          9.66         3.72 o                         
  12   1   9         34.88         54.52         7.19 o                         
  13   1   9          0.05          3.47         4.46 o                         
 -13   2   9          0.92          1.83         3.22 o                         
 -12   2   9          7.12          9.88         2.73 o                         
 -11   2   9         18.04         14.73         2.61 o                         
 -10   2   9          8.99          8.29         4.34 o                         
  -9   2   9         17.88         19.44         5.70 o                         
  -8   2   9         71.06         53.74         6.69 o                         
  -7   2   9          4.40          8.55         2.35 o                         
  -6   2   9        475.45        440.81        27.51 o                         
  -5   2   9         89.00         79.59         4.82 o                         
  -4   2   9        189.42        192.63        10.16 o                         
  -3   2   9         32.77         28.31         2.71 o                         
  -2   2   9         61.76         60.37         3.76 o                         
  -1   2   9        165.61        150.56         7.18 o                         
   0   2   9        195.48        190.46        12.02 o                         
   1   2   9         20.73         21.39         1.85 o                         
   2   2   9        184.09        182.70         9.83 o                         
   3   2   9         29.22         31.29         2.19 o                         
   4   2   9        465.35        440.68        17.61 o                         
   5   2   9        272.09        228.41        10.16 o                         
   6   2   9         40.55         35.51         3.10 o                         
   7   2   9        221.90        205.43        13.63 o                         
   8   2   9          0.87         -2.73         2.73 o                         
   9   2   9          4.07          1.24         3.22 o                         
  10   2   9         22.69         19.08         4.21 o                         
  11   2   9          4.42          8.67         3.96 o                         
  12   2   9          2.21          3.96         3.47 o                         
 -13   3   9         18.28         19.00         3.22 o                         
 -12   3   9          8.11          9.45         2.54 o                         
 -11   3   9          3.01          7.04         3.35 o                         
 -10   3   9         36.75         36.53         3.67 o                         
  -9   3   9         47.67         49.11         5.58 o                         
  -8   3   9         18.70         21.56         2.63 o                         
  -7   3   9         21.61         22.44         3.72 o                         
  -6   3   9        231.74        216.99        13.01 o                         
  -5   3   9        531.18        497.70        20.33 o                         
  -4   3   9         61.37         62.53         7.43 o                         
  -3   3   9         90.16         96.11         5.34 o                         
  -2   3   9         26.27         31.85         2.85 o                         
  -1   3   9          8.39         12.24         2.35 o                         
   0   3   9          6.84         10.56         1.75 o                         
   1   3   9        120.63        109.73         5.85 o                         
   2   3   9         12.14         13.55         1.56 o                         
   4   3   9        201.16        176.13         8.06 o                         
   5   3   9        260.16        259.67        11.13 o                         
   6   3   9         37.68         46.83         5.20 o                         
   7   3   9         42.08         45.84         3.76 o                         
   8   3   9         35.44         29.24         4.21 o                         
   9   3   9          1.83          0.25         2.23 o                         
  10   3   9          0.38          0.74         2.73 o                         
  11   3   9         41.31         44.36         5.95 o                         
  12   3   9         11.79         18.34         4.46 o                         
 -12   4   9         19.95         22.69         3.33 o                         
 -11   4   9         38.16         36.12         5.33 o                         
 -10   4   9          1.86          2.83         2.02 o                         
  -9   4   9          6.67          7.02         2.08 o                         
  -8   4   9         91.90         87.35        13.26 o                         
  -7   4   9         52.60         36.48         3.72 o                         
  -6   4   9        122.01        105.47         6.20 o                         
  -5   4   9        275.86        256.99        19.33 o                         
  -4   4   9         24.26         28.90         2.79 o                         
  -3   4   9         88.67         99.73         5.57 o                         
  -2   4   9         87.96         85.81         5.82 o                         
  -1   4   9         39.55         44.27         3.45 o                         
   0   4   9         74.64         66.37         4.40 o                         
   1   4   9         47.23         46.57         3.63 o                         
   2   4   9         36.36         30.34         2.71 o                         
   3   4   9         44.61         51.90         3.18 o                         
   4   4   9         67.42         67.22         4.34 o                         
   5   4   9        498.96        490.70        30.48 o                         
   6   4   9        173.02        147.57         7.61 o                         
   7   4   9        151.90        145.82         7.61 o                         
   8   4   9          4.19          2.73         2.97 o                         
   9   4   9         27.84         30.73         4.46 o                         
  10   4   9          2.36          0.74         3.22 o                         
  11   4   9         37.97         43.86         5.95 o                         
  12   4   9          0.65          6.69         3.47 o                         
 -12   5   9         78.89         76.32         8.43 o                         
 -11   5   9          9.98         10.41         4.21 o                         
 -10   5   9          9.20          6.94         3.22 o                         
  -9   5   9         51.22         47.70         7.19 o                         
  -8   5   9         24.77         29.30         3.24 o                         
  -7   5   9         62.09         65.23        11.52 o                         
  -6   5   9        102.34         89.36         5.57 o                         
  -5   5   9        249.20        216.17        10.07 o                         
  -4   5   9         14.82         18.44         4.83 o                         
  -3   5   9        126.78        145.25         8.18 o                         
  -2   5   9         86.35         91.88         8.55 o                         
  -1   5   9        255.32        254.18        30.48 o                         
   0   5   9         45.19         52.74         3.87 o                         
   1   5   9        181.57        180.49         8.56 o                         
   2   5   9         51.92         54.50         4.16 o                         
   3   5   9        158.91        156.10         6.22 o                         
   4   5   9        117.60        112.54         9.54 o                         
   5   5   9         49.64         55.64         4.11 o                         
   6   5   9         61.68         64.94         4.58 o                         
   7   5   9        116.14        113.13         8.18 o                         
   8   5   9          9.90          6.69         2.97 o                         
   9   5   9         24.92         29.24         4.21 o                         
  10   5   9         38.90         33.45         4.71 o                         
  11   5   9         17.76         20.32         4.96 o                         
 -11   6   9         73.39         76.32         8.43 o                         
 -10   6   9         39.38         35.93         5.95 o                         
  -9   6   9          1.99          2.97         2.97 o                         
  -8   6   9          4.48          1.24         2.97 o                         
  -7   6   9         17.65         12.64         3.72 o                         
  -6   6   9         80.03         76.82         8.43 o                         
  -5   6   9        125.66         97.39         9.17 o                         
  -4   6   9        136.62        117.71        10.41 o                         
  -3   6   9        133.20        142.54         8.67 o                         
  -2   6   9         75.84         74.10         4.88 o                         
  -1   6   9         41.64         51.63         4.96 o                         
   0   6   9         50.32         48.57         3.87 o                         
   1   6   9         65.64         70.28         5.45 o                         
   2   6   9         68.31         71.78        10.16 o                         
   3   6   9         43.77         46.38         3.98 o                         
   4   6   9         18.04         20.21         3.76 o                         
   5   6   9        105.29         91.30         8.80 o                         
   6   6   9        101.02        106.75         6.19 o                         
   7   6   9        107.64        103.83        10.41 o                         
 -10   7   9         74.04         70.38         8.67 o                         
  -9   7   9         48.88         47.83         7.19 o                         
  -8   7   9          5.08          4.46         3.47 o                         
  -7   7   9         66.29         68.64         8.18 o                         
  -6   7   9          6.04          4.71         4.21 o                         
  -5   7   9         85.49         72.11         8.43 o                         
  -4   7   9        158.51        131.58        12.14 o                         
  -3   7   9         89.18         80.04         8.92 o                         
  -2   7   9          0.71         -0.74         2.97 o                         
  -1   7   9         59.79         60.46         7.43 o                         
   0   7   9         32.83         28.75         5.45 o                         
   1   7   9        189.00        206.17        15.36 o                         
   2   7   9         47.95         63.69         7.43 o                         
   3   7   9          1.18          0.99         4.21 o                         
   4   7   9         51.16         44.57         4.34 o                         
   5   7   9         20.71         20.57         5.20 o                         
   6   7   9         67.13         69.63         8.43 o                         
   7   7   9        102.75        122.91        11.40 o                         
  -8   8   9         34.76         28.99         5.70 o                         
  -7   8   9         33.28         20.82         4.96 o                         
  -6   8   9         70.12         61.21         7.93 o                         
  -5   8   9         16.78         15.61         4.71 o                         
  -4   8   9         39.66         33.70         6.44 o                         
  -3   8   9         67.46         60.71         7.93 o                         
  -2   8   9          3.63          1.98         3.47 o                         
  -1   8   9         40.16         29.98         6.44 o                         
   0   8   9         22.87         28.50         5.70 o                         
   1   8   9         65.92         65.67         8.43 o                         
   2   8   9         55.40         48.07         7.43 o                         
   3   8   9         63.94         80.54         9.17 o                         
   4   8   9         29.13         34.69         7.19 o                         
   5   8   9          0.25         -2.48         3.47 o                         
   6   8   9         45.27         50.80         7.68 o                         
   7   8   9         53.88         55.26         8.18 o                         
  -7   9   9          6.06         12.64         4.71 o                         
  -6   9   9          5.52          3.47         3.72 o                         
  -5   9   9         25.67         31.22         6.44 o                         
  -4   9   9         21.71         18.83         5.45 o                         
  -3   9   9         13.33          8.67         4.46 o                         
  -2   9   9         76.64         81.53         9.91 o                         
  -1   9   9         68.87         75.33         9.42 o                         
   0   9   9         16.71         16.11         5.20 o                         
   1   9   9         12.59          5.45         4.46 o                         
   2   9   9         77.21         77.81         9.66 o                         
   3   9   9         58.10         62.20         8.67 o                         
   4   9   9          4.30          3.22         5.20 o                         
   5   9   9          5.40         -0.99         5.20 o                         
   6   9   9         39.85         43.12         7.43 o                         
  -4  10   9         34.10         30.98         6.44 o                         
  -3  10   9         19.64         21.06         5.95 o                         
  -2  10   9         61.02         56.99         8.67 o                         
  -1  10   9          6.27         16.11         5.95 o                         
   0  10   9         51.47         57.99         9.17 o                         
   1  10   9         14.33         14.62         6.44 o                         
   2  10   9         29.79         32.21         7.43 o                         
   3  10   9         95.81        110.02        12.39 o                         
  -6  -9  10         42.98         43.60         4.47 o                         
  -5  -9  10          0.63          0.37         2.43 o                         
  -4  -9  10        122.84        110.27        10.66 o                         
  -3  -9  10          4.18          0.29         3.84 o                         
  -2  -9  10         19.78         19.24         3.84 o                         
  -1  -9  10         23.04         19.09         3.32 o                         
   0  -9  10         16.27         17.18         3.27 o                         
   1  -9  10         10.07         13.75         3.33 o                         
   2  -9  10         45.82         51.85         4.10 o                         
   3  -9  10         42.11         45.51         5.28 o                         
   4  -9  10         67.25         69.49         5.46 o                         
   5  -9  10         14.77         16.94         2.76 o                         
  -8  -8  10         71.82         89.36         6.44 o                         
  -7  -8  10         28.80         42.05         9.66 o                         
  -6  -8  10         72.88         70.05         9.91 o                         
  -5  -8  10         27.29         28.75         3.51 o                         
  -4  -8  10        121.77        122.11        11.89 o                         
  -3  -8  10         36.00         30.27         3.96 o                         
  -2  -8  10         99.04        118.26        20.94 o                         
  -1  -8  10         20.17         21.71         3.27 o                         
   0  -8  10         12.97         16.33         2.96 o                         
   1  -8  10         18.71         18.62         3.72 o                         
   2  -8  10         24.81         28.66         5.82 o                         
   3  -8  10         13.37         12.59         2.28 o                         
   4  -8  10         23.92         24.94         3.00 o                         
   5  -8  10         12.49          9.53         2.22 o                         
   6  -8  10         38.32         39.31         9.17 o                         
   7  -8  10         19.23         23.76         3.84 o                         
  -9  -7  10         28.29         32.84         5.40 o                         
  -8  -7  10         22.48         26.41         2.78 o                         
  -7  -7  10        103.73        106.57         8.36 o                         
  -6  -7  10         17.73         14.69         3.00 o                         
  -5  -7  10          2.07          4.74         1.85 o                         
  -4  -7  10         68.59         73.33         4.04 o                         
  -3  -7  10         30.95         27.87         2.58 o                         
  -2  -7  10         39.19         33.60         4.30 o                         
  -1  -7  10         10.01         11.00         1.90 o                         
   0  -7  10        106.53        100.50         5.69 o                         
   1  -7  10          0.88          2.27         2.19 o                         
   2  -7  10         32.35         33.15         4.21 o                         
   3  -7  10         49.36         45.54         3.34 o                         
   4  -7  10         17.05         13.52         1.78 o                         
   5  -7  10         37.22         40.05         2.78 o                         
   6  -7  10         85.79         87.05         4.94 o                         
   7  -7  10         26.47         29.36         4.35 o                         
   8  -7  10         60.34         63.11        10.79 o                         
 -10  -6  10         15.22         16.31         2.64 o                         
  -9  -6  10          3.81          4.91         3.51 o                         
  -8  -6  10         46.88         53.59         3.61 o                         
  -7  -6  10          4.14          3.19         1.89 o                         
  -6  -6  10        172.18        181.74        10.48 o                         
  -5  -6  10         30.52         28.33         2.43 o                         
  -4  -6  10         89.79         87.66         4.39 o                         
  -3  -6  10        270.78        259.97        12.91 o                         
  -2  -6  10         56.92         60.11         4.18 o                         
  -1  -6  10         47.16         45.01         4.46 o                         
   0  -6  10         22.16         25.14         2.96 o                         
   1  -6  10         25.78         25.03         1.99 o                         
   2  -6  10        147.01        140.39         5.19 o                         
   3  -6  10         10.51          7.08         1.46 o                         
   4  -6  10         31.90         27.94         1.96 o                         
   5  -6  10         28.00         32.81         2.14 o                         
   6  -6  10         64.58         68.93         3.84 o                         
   7  -6  10         39.28         44.41         3.48 o                         
   8  -6  10         12.98          9.26         2.68 o                         
   9  -6  10          1.57          1.73         4.21 o                         
  10  -6  10          2.02         -0.99         3.22 o                         
 -11  -5  10         31.69         39.35         4.09 o                         
 -10  -5  10         37.81         36.91         3.17 o                         
  -9  -5  10          2.16          3.83         1.59 o                         
  -8  -5  10        106.56        122.29         5.81 o                         
  -7  -5  10         12.11         13.41         2.01 o                         
  -6  -5  10         71.77         64.81         3.72 o                         
  -5  -5  10         10.21         11.62         1.82 o                         
  -4  -5  10         45.24         40.71         3.17 o                         
  -3  -5  10         46.67         57.24         3.23 o                         
  -2  -5  10         51.89         46.39         2.80 o
[truncated: 153,658 more chars]
